# Supplementary material for: Crystal structure of 4,5-bis­(3,4,5-tri­meth­oxy­phen­yl)-2H-1,2,3-triazole methanol monosolvate
Source: Acta Crystallogr Sect E Struct Rep Online. 2014 Sep 24;70(Pt 10):o1128–9. doi: 10.1107/S1600536814020911 (PMC4257191; doi:10.1107/S1600536814020911)
Supplement: Supplementary file 1 [file e-70-o1128-sup1.cif]

##############################################################################
#                                                                            #
# This CIF contains the data in a paper accepted for publication in          #
# Acta Crystallographica Section E. It conforms to the requirements of       #
# Notes for Authors for Acta Crystallographica Section E, and has been       #
# peer reviewed under the auspices of the IUCr Commission on Journals.       #
#                                                                            #
# Full details of the Crystallographic Information File format               #
# are given in the paper "The Crystallographic Information File (CIF):       #
# a New Standard Archive File for Crystallography" by S. R. Hall, F. H.      #
# Allen and I. D. Brown [Acta Cryst. (1991), A47, 655-685].                  #
#                                                                            #
# The current version of the core CIF dictionary is obtainable from          #
# ftp://ftp.iucr.org/pub/cif_core.dic.                                       #
#                                                                            #
# Software is freely available for graphical display of the structure(s)     #
# in this CIF. For information consult the CIF software page                 #
# http://www.iucr.org/resources/cif/software.                                #
#                                                                            #
# This file may be used for bona fide research purposes within the           #
# scientific community so long as proper attribution is given to the journal # 
# article from which it was obtained.                                        #
#                                                                            #
##############################################################################
data_global
_audit_creation_method     'SHELXL-2013'
_journal_date_recd_electronic     2014-09-17
_journal_date_accepted     2014-09-18
_journal_name_full     'Acta Crystallographica, Section E'
_journal_year     2014
_journal_volume     70
_journal_issue     10
_journal_page_first     o1128
_journal_page_last     o1129
_journal_paper_category     HO
_journal_paper_doi     10.1107/S1600536814020911
_journal_coeditor_code     SJ5427
_publ_contact_author_name     'Dr P.A. Crooks'
_publ_contact_author_address
;
Department of Pharmaceutical Sciences
College of Pharmacy
University of Arkansas for Medical Sciences
Little Rock AR 72205
USA
;
_publ_contact_author_email     'pacrooks@uams.edu'
_publ_contact_author_fax     '501 686 6057'
_publ_contact_author_phone     '501 686 6495'
_publ_section_title
;
Crystal structure of 4,5-bis(3,4,5-trimethoxyphenyl)-2<i>H</i>-1,2,3-triazole
methanol solvate
;
loop_
    _publ_author_name
    _publ_author_address
    'Nikhil Reddy Madadi'
;
Department of Pharmaceutical Sciences
College of Pharmacy
University of Arkansas for Medical Sciences
Little Rock AR 72205
USA
;
    'Narsimha Reddy Penthala'
;
Department of Pharmaceutical Sciences
College of Pharmacy
University of Arkansas for Medical Sciences
Little Rock AR 72205
USA
;
    'Shobanbabu Bommagani'
;
Department of Pharmaceutical Sciences
College of Pharmacy
University of Arkansas for Medical Sciences
Little Rock AR 72205
USA
;
    'Parkin, Sean'
;
Department of Chemistry
University of Kentucky
Lexington KY 40506
USA
;
    'Crooks, Peter A.'
;
Department of Pharmaceutical Sciences
College of Pharmacy
University of Arkansas for Medical Sciences
Little Rock AR 72205
USA
;
_refine_special_details
;
Refinement of F^2^ against ALL reflections.  The weighted R-factor wR and
goodness of fit S are based on F^2^, conventional R-factors R are based
on F, with F set to zero for negative F^2^. The threshold expression of
F^2^ > 2\s(F^2^) is used only for calculating R-factors(gt) etc. and is
not relevant to the choice of reflections for refinement.  R-factors based
on F^2^ are statistically about twice as large as those based on F, and R-
factors based on ALL data will be even larger.
;
data_I
_database_code_depnum_ccdc_archive 'CCDC 1025101'
_audit_creation_method     SHELXL-2013
_chemical_name_systematic
;
4,5-Bis(3,4,5-trimethoxyphenyl)-2<i>H</i>-1,2,3-triazole methanol solvate
;
_chemical_name_common     ?
_chemical_formula_moiety     'C20 H23 N3 O6, C H4 O'
_chemical_formula_sum     'C21 H27 N3 O7'
_chemical_formula_iupac     'C20 H23 N3 O6, C H4 O'
_chemical_formula_weight     433.45
_chemical_melting_point     ?
_shelx_space_group_comment
;
The symmetry employed for this shelxl refinement is uniquely defined
by the following loop, which should always be used as a source of
symmetry information in preference to the above space-group names.
They are only intended as comments.
;
_space_group_crystal_system     triclinic
_space_group_name_H-M_alt     'P -1'
_space_group_name_Hall     '-P 1'
loop_
    _space_group_symop_operation_xyz
    'x, y, z'
    '-x, -y, -z'
_cell_length_a     10.14580(10)
_cell_length_b     10.60900(10)
_cell_length_c     11.0435(2)
_cell_angle_alpha     89.5708(6)
_cell_angle_beta     72.5903(6)
_cell_angle_gamma     70.7146(7)
_cell_volume     1065.07(2)
_cell_formula_units_Z     2
_cell_measurement_reflns_used     11695
_cell_measurement_theta_min     1.00
_cell_measurement_theta_max     27.48
_cell_measurement_temperature     90.0(2)
_exptl_crystal_description     block
_exptl_crystal_colour     colourless
_exptl_crystal_size_max     0.240
_exptl_crystal_size_mid     0.220
_exptl_crystal_size_min     0.200
_exptl_crystal_density_diffrn     1.352
_exptl_crystal_density_meas     ?
_exptl_crystal_density_method     ?
_exptl_crystal_F_000     460
_exptl_absorpt_coefficient_mu     0.102
_exptl_absorpt_correction_type     multi-scan
_exptl_absorpt_process_details
;
(<i>SADABS</i>; Sheldrick, 2008<i>a</i>)
;
_shelx_estimated_absorpt_T_min     0.976
_shelx_estimated_absorpt_T_max     0.980
_exptl_absorpt_correction_T_min     0.882
_exptl_absorpt_correction_T_max     0.970
_exptl_special_details
;
The crystal was mounted with polyisobutene oil on the tip of a fine glass fibre,
fastened in a copper mounting pin with electrical solder. It was placed
directly into the cold stream of a liquid nitrogen based cryostat.
Diffraction data were collected with the crystal at 90 K, which is standard
practice in this laboratory for the majority of flash-cooled crystals.
;
_diffrn_ambient_temperature     90.0(2)
_diffrn_radiation_type     MoK\a
_diffrn_radiation_wavelength     0.71073
_diffrn_measurement_device_type     'Nonius KappaCCD diffractometer'
_diffrn_measurement_method     '\f and \w scans at fixed \c = 55\%'
_diffrn_detector_area_resol_mean     9.1
_diffrn_reflns_number     28813
_diffrn_reflns_av_R_equivalents     0.0373
_diffrn_reflns_theta_min     1.943
_diffrn_reflns_theta_max     27.496
_diffrn_reflns_theta_full     25.242
_diffrn_measured_fraction_theta_max     0.999
_diffrn_measured_fraction_theta_full     1.000
_diffrn_reflns_limit_h_min     -13
_diffrn_reflns_limit_h_max     13
_diffrn_reflns_limit_k_min     -13
_diffrn_reflns_limit_k_max     13
_diffrn_reflns_limit_l_min     -14
_diffrn_reflns_limit_l_max     14
_refine_special_details
;
;
_reflns_number_total     4887
_reflns_number_gt     3960
_reflns_threshold_expression     'I > 2\s(I)'
_refine_ls_structure_factor_coef     Fsqd
_refine_ls_matrix_type     full
_refine_ls_R_factor_all     0.0571
_refine_ls_R_factor_gt     0.0447
_refine_ls_wR_factor_gt     0.1178
_refine_ls_wR_factor_ref     0.1273
_refine_ls_goodness_of_fit_ref     1.052
_refine_ls_restrained_S_all     1.052
_refine_ls_number_reflns     4887
_refine_ls_number_parameters     291
_refine_ls_number_restraints     0
_refine_ls_hydrogen_treatment     mixed
_refine_ls_weighting_scheme     calc
_refine_ls_weighting_details
              'w=1/[\s^2^(Fo^2^)+(0.0731P)^2^+0.3615P] where P=(Fo^2^+2Fc^2^)/3'
_atom_sites_solution_hydrogens     difmap
_atom_sites_solution_primary     direct
_atom_sites_solution_secondary     difmap
_refine_ls_shift/su_max     0.000
_refine_ls_shift/su_mean     0.000
_refine_diff_density_max     0.283
_refine_diff_density_min     -0.299
_refine_ls_extinction_method     none
_refine_ls_extinction_coef     .
loop_
    _atom_type_symbol
    _atom_type_description
    _atom_type_scat_dispersion_real
    _atom_type_scat_dispersion_imag
    _atom_type_scat_source
    'C' 'C' 0.0033 0.0016
                         'International Tables Vol C Tables 4.2.6.8 and 6.1.1.4'
    'H' 'H' 0.0000 0.0000
                         'International Tables Vol C Tables 4.2.6.8 and 6.1.1.4'
    'N' 'N' 0.0061 0.0033
                         'International Tables Vol C Tables 4.2.6.8 and 6.1.1.4'
    'O' 'O' 0.0106 0.0060
                         'International Tables Vol C Tables 4.2.6.8 and 6.1.1.4'
_computing_data_collection
;
<i>COLLECT</i> (Nonius, 1998)
;
_computing_cell_refinement
;
<i>SCALEPACK</i> (Otwinowski & Minor, 2006)
;
_computing_data_reduction
;
<i>DENZO-SMN</i> (Otwinowski & Minor, 2006)
;
_computing_structure_solution
;
<i>SHELXS97</i> (Sheldrick, 2008<i>b</i>)
;
_computing_structure_refinement
;
<i>SHELXL2013</i> (Sheldrick, 2008<i>b</i>)
;
_computing_molecular_graphics
;
<i>XP in SHELXTL</i> (Sheldrick, 2008<i>b</i>)
;
_computing_publication_material
;
<i>SHELX</i> (Sheldrick, 2008<i>b</i>)
;
loop_
    _atom_site_type_symbol
    _atom_site_label
    _atom_site_fract_x
    _atom_site_fract_y
    _atom_site_fract_z
    _atom_site_U_iso_or_equiv
    _atom_site_adp_type
    _atom_site_calc_flag
    _atom_site_occupancy
    _atom_site_disorder_assembly
    _atom_site_disorder_group
    N N1 0.60782(12) 0.74167(11) 0.56615(11) 0.0185(2) Uani d 1 . .
    N N2 0.73493(13) 0.64285(12) 0.54691(11) 0.0195(3) Uani d 1 . .
    H H2N 0.8264(19) 0.6486(17) 0.5010(16) 0.023 Uiso d 1 . .
    N N3 0.72437(12) 0.53382(11) 0.60414(11) 0.0182(2) Uani d 1 . .
    O O1 0.10274(10) 1.12766(9) 0.78293(10) 0.0199(2) Uani d 1 . .
    O O2 -0.09566(10) 1.00928(10) 0.79884(9) 0.0203(2) Uani d 1 . .
    O O3 -0.01750(10) 0.74272(10) 0.76182(10) 0.0212(2) Uani d 1 . .
    O O4 0.55195(11) 0.11586(9) 0.76505(9) 0.0200(2) Uani d 1 . .
    O O5 0.35131(11) 0.22077(10) 0.98936(9) 0.0226(2) Uani d 1 . .
    O O6 0.26188(10) 0.48551(10) 1.06686(9) 0.0203(2) Uani d 1 . .
    C C1 0.34889(14) 0.77606(13) 0.68391(12) 0.0156(3) Uani d 1 . .
    C C2 0.30637(14) 0.91466(13) 0.71055(12) 0.0161(3) Uani d 1 . .
    H H2 0.3785 0.9560 0.7006 0.019 Uiso calc 1 . .
    C C3 0.15713(14) 0.99221(13) 0.75193(12) 0.0160(3) Uani d 1 . .
    C C4 0.05096(14) 0.93156(13) 0.76591(12) 0.0162(3) Uani d 1 . .
    C C5 0.09440(14) 0.79251(14) 0.74196(12) 0.0171(3) Uani d 1 . .
    C C6 0.24333(14) 0.71422(14) 0.69882(13) 0.0177(3) Uani d 1 . .
    H H6 0.2728 0.6199 0.6798 0.021 Uiso calc 1 . .
    C C7 0.50685(14) 0.69379(13) 0.64045(12) 0.0162(3) Uani d 1 . .
    C C8 0.57985(14) 0.56334(13) 0.66514(12) 0.0159(3) Uani d 1 . .
    C C9 0.52294(14) 0.47110(13) 0.74808(13) 0.0162(3) Uani d 1 . .
    C C10 0.56894(14) 0.33457(13) 0.70935(13) 0.0167(3) Uani d 1 . .
    H H10 0.6368 0.2988 0.6270 0.020 Uiso calc 1 . .
    C C11 0.51433(14) 0.25086(13) 0.79276(13) 0.0161(3) Uani d 1 . .
    C C12 0.41268(14) 0.30331(14) 0.91361(13) 0.0172(3) Uani d 1 . .
    C C13 0.36502(14) 0.44122(14) 0.94987(12) 0.0165(3) Uani d 1 . .
    C C14 0.42169(14) 0.52434(14) 0.86842(13) 0.0170(3) Uani d 1 . .
    H H14 0.3916 0.6173 0.8946 0.020 Uiso calc 1 . .
    C C15 0.20801(16) 1.19411(14) 0.76486(15) 0.0231(3) Uani d 1 . .
    H H15A 0.2708 1.1587 0.8184 0.035 Uiso calc 1 . .
    H H15B 0.1565 1.2907 0.7887 0.035 Uiso calc 1 . .
    H H15C 0.2688 1.1785 0.6751 0.035 Uiso calc 1 . .
    C C16 -0.17239(16) 1.02141(16) 0.93261(14) 0.0265(3) Uani d 1 . .
    H H16A -0.1634 0.9319 0.9605 0.040 Uiso calc 1 . .
    H H16B -0.2765 1.0745 0.9489 0.040 Uiso calc 1 . .
    H H16C -0.1297 1.0661 0.9799 0.040 Uiso calc 1 . .
    C C17 0.02045(17) 0.60063(15) 0.75393(16) 0.0279(3) Uani d 1 . .
    H H17A 0.0798 0.5621 0.6663 0.042 Uiso calc 1 . .
    H H17B -0.0694 0.5778 0.7781 0.042 Uiso calc 1 . .
    H H17C 0.0771 0.5642 0.8119 0.042 Uiso calc 1 . .
    C C18 0.64600(16) 0.06014(15) 0.63927(14) 0.0242(3) Uani d 1 . .
    H H18A 0.6015 0.1072 0.5768 0.036 Uiso calc 1 . .
    H H18B 0.6593 -0.0354 0.6287 0.036 Uiso calc 1 . .
    H H18C 0.7417 0.0703 0.6259 0.036 Uiso calc 1 . .
    C C19 0.38996(17) 0.19362(16) 1.10416(14) 0.0247(3) Uani d 1 . .
    H H19A 0.4925 0.1338 1.0826 0.037 Uiso calc 1 . .
    H H19B 0.3256 0.1506 1.1593 0.037 Uiso calc 1 . .
    H H19C 0.3781 0.2780 1.1489 0.037 Uiso calc 1 . .
    C C20 0.19984(16) 0.62778(14) 1.10034(13) 0.0220(3) Uani d 1 . .
    H H20A 0.2772 0.6621 1.1044 0.033 Uiso calc 1 . .
    H H20B 0.1235 0.6476 1.1837 0.033 Uiso calc 1 . .
    H H20C 0.1564 0.6709 1.0358 0.033 Uiso calc 1 . .
    O O1M 1.00187(11) 0.66705(10) 0.42773(10) 0.0244(2) Uani d 1 . .
    H H1M 1.0849 0.6076 0.4149 0.037 Uiso calc 1 . .
    C C1M 1.01117(17) 0.79571(15) 0.45053(15) 0.0269(3) Uani d 1 . .
    H H1M1 0.9119 0.8626 0.4814 0.040 Uiso calc 1 . .
    H H1M2 1.0672 0.8206 0.3710 0.040 Uiso calc 1 . .
    H H1M3 1.0608 0.7922 0.5148 0.040 Uiso calc 1 . .
loop_
    _atom_site_aniso_label
    _atom_site_aniso_U_11
    _atom_site_aniso_U_22
    _atom_site_aniso_U_33
    _atom_site_aniso_U_12
    _atom_site_aniso_U_13
    _atom_site_aniso_U_23
    N1 0.0160(5) 0.0170(6) 0.0195(6) -0.0042(4) -0.0029(4) 0.0023(5)
    N2 0.0155(5) 0.0163(6) 0.0228(6) -0.0052(4) -0.0011(5) 0.0035(5)
    N3 0.0172(5) 0.0164(6) 0.0194(6) -0.0070(4) -0.0022(4) 0.0033(4)
    O1 0.0167(5) 0.0148(5) 0.0270(5) -0.0046(4) -0.0063(4) 0.0008(4)
    O2 0.0127(4) 0.0229(5) 0.0217(5) -0.0030(4) -0.0039(4) 0.0033(4)
    O3 0.0166(5) 0.0193(5) 0.0281(5) -0.0088(4) -0.0047(4) 0.0020(4)
    O4 0.0235(5) 0.0141(5) 0.0203(5) -0.0063(4) -0.0039(4) 0.0011(4)
    O5 0.0322(6) 0.0247(5) 0.0171(5) -0.0179(5) -0.0077(4) 0.0070(4)
    O6 0.0205(5) 0.0186(5) 0.0170(5) -0.0062(4) 0.0003(4) 0.0006(4)
    C1 0.0150(6) 0.0161(6) 0.0139(6) -0.0034(5) -0.0041(5) 0.0031(5)
    C2 0.0161(6) 0.0175(7) 0.0160(6) -0.0074(5) -0.0052(5) 0.0033(5)
    C3 0.0176(6) 0.0147(6) 0.0152(6) -0.0041(5) -0.0062(5) 0.0030(5)
    C4 0.0138(6) 0.0180(7) 0.0156(6) -0.0034(5) -0.0053(5) 0.0033(5)
    C5 0.0161(6) 0.0219(7) 0.0156(6) -0.0087(5) -0.0060(5) 0.0042(5)
    C6 0.0188(6) 0.0167(7) 0.0178(6) -0.0069(5) -0.0054(5) 0.0025(5)
    C7 0.0169(6) 0.0164(7) 0.0144(6) -0.0061(5) -0.0032(5) 0.0014(5)
    C8 0.0142(6) 0.0158(6) 0.0154(6) -0.0043(5) -0.0022(5) -0.0007(5)
    C9 0.0147(6) 0.0164(7) 0.0179(6) -0.0050(5) -0.0061(5) 0.0031(5)
    C10 0.0151(6) 0.0172(7) 0.0162(6) -0.0050(5) -0.0033(5) 0.0012(5)
    C11 0.0167(6) 0.0138(6) 0.0195(6) -0.0055(5) -0.0080(5) 0.0026(5)
    C12 0.0187(6) 0.0196(7) 0.0169(6) -0.0106(5) -0.0064(5) 0.0050(5)
    C13 0.0140(6) 0.0201(7) 0.0151(6) -0.0062(5) -0.0040(5) 0.0022(5)
    C14 0.0168(6) 0.0153(6) 0.0186(6) -0.0055(5) -0.0052(5) 0.0015(5)
    C15 0.0216(7) 0.0172(7) 0.0318(8) -0.0079(6) -0.0089(6) 0.0026(6)
    C16 0.0197(7) 0.0293(8) 0.0235(7) -0.0057(6) -0.0001(6) 0.0031(6)
    C17 0.0246(7) 0.0220(8) 0.0373(9) -0.0128(6) -0.0047(6) 0.0022(6)
    C18 0.0259(7) 0.0177(7) 0.0246(7) -0.0079(6) -0.0011(6) -0.0030(6)
    C19 0.0263(7) 0.0267(8) 0.0212(7) -0.0093(6) -0.0075(6) 0.0089(6)
    C20 0.0215(7) 0.0190(7) 0.0191(7) -0.0030(6) -0.0017(5) -0.0013(5)
    O1M 0.0200(5) 0.0177(5) 0.0302(6) -0.0046(4) -0.0028(4) 0.0040(4)
    C1M 0.0278(7) 0.0227(8) 0.0301(8) -0.0100(6) -0.0073(6) 0.0020(6)
_geom_special_details
;
All e.s.d.'s (except the e.s.d. in the dihedral angle between two l.s. planes)
are estimated using the full covariance matrix. The cell e.s.d.'s are taken
into account individually in the estimation of e.s.d.'s in distances, angles
and torsion angles; correlations between e.s.d.'s in cell parameters are only
used when they are defined by crystal symmetry. An approximate (isotropic)
treatment of cell e.s.d.'s is used for estimating e.s.d.'s involving l.s.
planes.
;
loop_
    _geom_bond_atom_site_label_1
    _geom_bond_atom_site_label_2
    _geom_bond_site_symmetry_2
    _geom_bond_distance
    _geom_bond_publ_flag
    N1 N2 . 1.3243(16) ?
    N1 C7 . 1.3473(16) ?
    N2 N3 . 1.3339(16) ?
    N2 H2N . 0.936(17) ?
    N3 C8 . 1.3455(16) ?
    O1 C3 . 1.3628(16) ?
    O1 C15 . 1.4301(16) ?
    O2 C4 . 1.3768(15) ?
    O2 C16 . 1.4330(17) ?
    O3 C5 . 1.3645(16) ?
    O3 C17 . 1.4236(17) ?
    O4 C11 . 1.3661(16) ?
    O4 C18 . 1.4268(17) ?
    O5 C12 . 1.3755(16) ?
    O5 C19 . 1.4358(17) ?
    O6 C13 . 1.3639(16) ?
    O6 C20 . 1.4326(16) ?
    C1 C2 . 1.3950(19) ?
    C1 C6 . 1.4006(18) ?
    C1 C7 . 1.4774(18) ?
    C2 C3 . 1.3954(18) ?
    C2 H2 . 0.9500 ?
    C3 C4 . 1.3982(19) ?
    C4 C5 . 1.3953(19) ?
    C5 C6 . 1.3950(18) ?
    C6 H6 . 0.9500 ?
    C7 C8 . 1.4057(19) ?
    C8 C9 . 1.4743(18) ?
    C9 C10 . 1.3936(19) ?
    C9 C14 . 1.3970(18) ?
    C10 C11 . 1.3970(18) ?
    C10 H10 . 0.9500 ?
    C11 C12 . 1.4010(19) ?
    C12 C13 . 1.4002(19) ?
    C13 C14 . 1.3895(18) ?
    C14 H14 . 0.9500 ?
    C15 H15A . 0.9800 ?
    C15 H15B . 0.9800 ?
    C15 H15C . 0.9800 ?
    C16 H16A . 0.9800 ?
    C16 H16B . 0.9800 ?
    C16 H16C . 0.9800 ?
    C17 H17A . 0.9800 ?
    C17 H17B . 0.9800 ?
    C17 H17C . 0.9800 ?
    C18 H18A . 0.9800 ?
    C18 H18B . 0.9800 ?
    C18 H18C . 0.9800 ?
    C19 H19A . 0.9800 ?
    C19 H19B . 0.9800 ?
    C19 H19C . 0.9800 ?
    C20 H20A . 0.9800 ?
    C20 H20B . 0.9800 ?
    C20 H20C . 0.9800 ?
    O1M C1M . 1.4282(18) ?
    O1M H1M . 0.8400 ?
    C1M H1M1 . 0.9800 ?
    C1M H1M2 . 0.9800 ?
    C1M H1M3 . 0.9800 ?
loop_
    _geom_angle_atom_site_label_1
    _geom_angle_atom_site_label_2
    _geom_angle_atom_site_label_3
    _geom_angle_site_symmetry_1
    _geom_angle_site_symmetry_3
    _geom_angle
    _geom_angle_publ_flag
    N2 N1 C7 . . 104.56(11) ?
    N1 N2 N3 . . 114.49(11) ?
    N1 N2 H2N . . 124.0(10) ?
    N3 N2 H2N . . 121.4(11) ?
    N2 N3 C8 . . 105.06(11) ?
    C3 O1 C15 . . 116.70(10) ?
    C4 O2 C16 . . 113.71(10) ?
    C5 O3 C17 . . 117.30(11) ?
    C11 O4 C18 . . 116.84(10) ?
    C12 O5 C19 . . 116.01(11) ?
    C13 O6 C20 . . 116.87(10) ?
    C2 C1 C6 . . 120.65(12) ?
    C2 C1 C7 . . 119.59(12) ?
    C6 C1 C7 . . 119.77(12) ?
    C1 C2 C3 . . 119.53(12) ?
    C1 C2 H2 . . 120.2 ?
    C3 C2 H2 . . 120.2 ?
    O1 C3 C2 . . 124.68(12) ?
    O1 C3 C4 . . 115.06(11) ?
    C2 C3 C4 . . 120.25(12) ?
    O2 C4 C5 . . 120.10(11) ?
    O2 C4 C3 . . 120.05(12) ?
    C5 C4 C3 . . 119.81(12) ?
    O3 C5 C6 . . 124.27(12) ?
    O3 C5 C4 . . 115.33(11) ?
    C6 C5 C4 . . 120.39(12) ?
    C5 C6 C1 . . 119.32(12) ?
    C5 C6 H6 . . 120.3 ?
    C1 C6 H6 . . 120.3 ?
    N1 C7 C8 . . 108.49(11) ?
    N1 C7 C1 . . 121.12(12) ?
    C8 C7 C1 . . 130.39(12) ?
    N3 C8 C7 . . 107.40(11) ?
    N3 C8 C9 . . 121.97(12) ?
    C7 C8 C9 . . 130.48(12) ?
    C10 C9 C14 . . 120.46(12) ?
    C10 C9 C8 . . 121.60(12) ?
    C14 C9 C8 . . 117.94(12) ?
    C9 C10 C11 . . 119.35(12) ?
    C9 C10 H10 . . 120.3 ?
    C11 C10 H10 . . 120.3 ?
    O4 C11 C10 . . 124.35(12) ?
    O4 C11 C12 . . 115.03(11) ?
    C10 C11 C12 . . 120.62(12) ?
    O5 C12 C13 . . 121.12(12) ?
    O5 C12 C11 . . 119.30(12) ?
    C13 C12 C11 . . 119.29(12) ?
    O6 C13 C14 . . 123.85(12) ?
    O6 C13 C12 . . 115.88(11) ?
    C14 C13 C12 . . 120.27(12) ?
    C13 C14 C9 . . 119.97(12) ?
    C13 C14 H14 . . 120.0 ?
    C9 C14 H14 . . 120.0 ?
    O1 C15 H15A . . 109.5 ?
    O1 C15 H15B . . 109.5 ?
    H15A C15 H15B . . 109.5 ?
    O1 C15 H15C . . 109.5 ?
    H15A C15 H15C . . 109.5 ?
    H15B C15 H15C . . 109.5 ?
    O2 C16 H16A . . 109.5 ?
    O2 C16 H16B . . 109.5 ?
    H16A C16 H16B . . 109.5 ?
    O2 C16 H16C . . 109.5 ?
    H16A C16 H16C . . 109.5 ?
    H16B C16 H16C . . 109.5 ?
    O3 C17 H17A . . 109.5 ?
    O3 C17 H17B . . 109.5 ?
    H17A C17 H17B . . 109.5 ?
    O3 C17 H17C . . 109.5 ?
    H17A C17 H17C . . 109.5 ?
    H17B C17 H17C . . 109.5 ?
    O4 C18 H18A . . 109.5 ?
    O4 C18 H18B . . 109.5 ?
    H18A C18 H18B . . 109.5 ?
    O4 C18 H18C . . 109.5 ?
    H18A C18 H18C . . 109.5 ?
    H18B C18 H18C . . 109.5 ?
    O5 C19 H19A . . 109.5 ?
    O5 C19 H19B . . 109.5 ?
    H19A C19 H19B . . 109.5 ?
    O5 C19 H19C . . 109.5 ?
    H19A C19 H19C . . 109.5 ?
    H19B C19 H19C . . 109.5 ?
    O6 C20 H20A . . 109.5 ?
    O6 C20 H20B . . 109.5 ?
    H20A C20 H20B . . 109.5 ?
    O6 C20 H20C . . 109.5 ?
    H20A C20 H20C . . 109.5 ?
    H20B C20 H20C . . 109.5 ?
    C1M O1M H1M . . 109.5 ?
    O1M C1M H1M1 . . 109.5 ?
    O1M C1M H1M2 . . 109.5 ?
    H1M1 C1M H1M2 . . 109.5 ?
    O1M C1M H1M3 . . 109.5 ?
    H1M1 C1M H1M3 . . 109.5 ?
    H1M2 C1M H1M3 . . 109.5 ?
loop_
    _geom_torsion_atom_site_label_1
    _geom_torsion_atom_site_label_2
    _geom_torsion_atom_site_label_3
    _geom_torsion_atom_site_label_4
    _geom_torsion_site_symmetry_1
    _geom_torsion_site_symmetry_2
    _geom_torsion_site_symmetry_3
    _geom_torsion_site_symmetry_4
    _geom_torsion
    _geom_torsion_publ_flag
    C7 N1 N2 N3 . . . . -0.41(15) ?
    N1 N2 N3 C8 . . . . 0.07(16) ?
    C6 C1 C2 C3 . . . . -0.27(19) ?
    C7 C1 C2 C3 . . . . -179.82(12) ?
    C15 O1 C3 C2 . . . . 3.37(19) ?
    C15 O1 C3 C4 . . . . -177.50(12) ?
    C1 C2 C3 O1 . . . . 178.74(12) ?
    C1 C2 C3 C4 . . . . -0.36(19) ?
    C16 O2 C4 C5 . . . . 85.75(15) ?
    C16 O2 C4 C3 . . . . -96.54(15) ?
    O1 C3 C4 O2 . . . . 4.99(18) ?
    C2 C3 C4 O2 . . . . -175.83(11) ?
    O1 C3 C4 C5 . . . . -177.30(11) ?
    C2 C3 C4 C5 . . . . 1.9(2) ?
    C17 O3 C5 C6 . . . . 8.57(19) ?
    C17 O3 C5 C4 . . . . -172.45(12) ?
    O2 C4 C5 O3 . . . . -4.09(18) ?
    C3 C4 C5 O3 . . . . 178.19(12) ?
    O2 C4 C5 C6 . . . . 174.92(12) ?
    C3 C4 C5 C6 . . . . -2.79(19) ?
    O3 C5 C6 C1 . . . . -178.92(12) ?
    C4 C5 C6 C1 . . . . 2.16(19) ?
    C2 C1 C6 C5 . . . . -0.6(2) ?
    C7 C1 C6 C5 . . . . 178.93(12) ?
    N2 N1 C7 C8 . . . . 0.56(15) ?
    N2 N1 C7 C1 . . . . 179.72(12) ?
    C2 C1 C7 N1 . . . . -34.27(18) ?
    C6 C1 C7 N1 . . . . 146.18(13) ?
    C2 C1 C7 C8 . . . . 144.69(15) ?
    C6 C1 C7 C8 . . . . -34.9(2) ?
    N2 N3 C8 C7 . . . . 0.28(15) ?
    N2 N3 C8 C9 . . . . -175.64(12) ?
    N1 C7 C8 N3 . . . . -0.54(15) ?
    C1 C7 C8 N3 . . . . -179.60(13) ?
    N1 C7 C8 C9 . . . . 174.91(13) ?
    C1 C7 C8 C9 . . . . -4.1(2) ?
    N3 C8 C9 C10 . . . . -47.04(19) ?
    C7 C8 C9 C10 . . . . 138.07(15) ?
    N3 C8 C9 C14 . . . . 132.31(14) ?
    C7 C8 C9 C14 . . . . -42.6(2) ?
    C14 C9 C10 C11 . . . . -0.87(19) ?
    C8 C9 C10 C11 . . . . 178.47(12) ?
    C18 O4 C11 C10 . . . . -4.16(18) ?
    C18 O4 C11 C12 . . . . 175.12(12) ?
    C9 C10 C11 O4 . . . . -179.85(12) ?
    C9 C10 C11 C12 . . . . 0.91(19) ?
    C19 O5 C12 C13 . . . . -72.53(17) ?
    C19 O5 C12 C11 . . . . 113.70(14) ?
    O4 C11 C12 O5 . . . . -4.85(18) ?
    C10 C11 C12 O5 . . . . 174.46(11) ?
    O4 C11 C12 C13 . . . . -178.74(11) ?
    C10 C11 C12 C13 . . . . 0.6(2) ?
    C20 O6 C13 C14 . . . . 6.21(18) ?
    C20 O6 C13 C12 . . . . -173.47(11) ?
    O5 C12 C13 O6 . . . . 3.80(18) ?
    C11 C12 C13 O6 . . . . 177.57(11) ?
    O5 C12 C13 C14 . . . . -175.89(12) ?
    C11 C12 C13 C14 . . . . -2.11(19) ?
    O6 C13 C14 C9 . . . . -177.50(12) ?
    C12 C13 C14 C9 . . . . 2.16(19) ?
    C10 C9 C14 C13 . . . . -0.66(19) ?
    C8 C9 C14 C13 . . . . 179.98(12) ?
loop_
    _geom_hbond_atom_site_label_D
    _geom_hbond_atom_site_label_H
    _geom_hbond_atom_site_label_A
    _geom_hbond_site_symmetry_A
    _geom_hbond_distance_DH
    _geom_hbond_distance_HA
    _geom_hbond_distance_DA
    _geom_hbond_angle_DHA
    N2 H2N O1M . 0.936(17) 1.797(18) 2.7303(15) 174.2(16)
    O1M H1M N3 2_766 0.84 1.97 2.8101(15) 176.5
_shelx_hkl_file
;
  -1   0   0  268.25    9.48
  -1   0   0  272.80    9.18
  -1   0   0  269.23    9.10
  -1   0   0  275.40   10.08
  -1   0   0  265.75   12.38
  -1   0   0  270.61   10.56
  -1   0   0  271.77   10.07
   1   0   0  274.67   10.05
   1   0   0  276.00    9.73
   1   0   0  263.40    9.90
   1   0   0  263.69   10.04
   1   0   0  261.00   10.07
   1   0   0  269.15    9.19
  -1   0   0  299.50   11.16
  -1   0   0  279.85   10.51
   1   0   0  287.50    9.42
  -2   0   0  668.47   24.26
  -2   0   0  713.47   22.38
  -2   0   0  711.34   25.67
  -2   0   0  704.89   27.73
  -2   0   0  719.60   21.99
  -2   0   0  697.28   24.85
  -2   0   0  715.20   31.61
   2   0   0  698.61   30.02
   2   0   0  688.12   24.81
   2   0   0  687.29   22.71
   2   0   0  700.41   24.12
   2   0   0  699.35   22.56
   2   0   0  699.32   23.29
  -2   0   0  750.99   27.00
  -2   0   0  735.37   24.29
   2   0   0  744.93   21.94
   2   0   0  730.40   21.02
  -3   0   0  565.20   23.88
  -3   0   0  572.49   19.77
  -3   0   0  527.72   17.13
  -3   0   0  553.52   19.52
  -3   0   0  539.36   19.26
  -3   0   0  561.70   23.87
  -3   0   0  566.00   17.36
   3   0   0  519.68   17.88
   3   0   0  550.94   16.63
   3   0   0  531.60   17.82
   3   0   0  527.27   18.88
   3   0   0  526.94   19.03
   3   0   0  515.53   17.53
  -4   0   0  32.076   1.757
  -4   0   0  34.317   2.615
  -4   0   0  32.651   1.563
  -4   0   0  30.976   2.328
  -4   0   0  30.678   1.689
   4   0   0  29.522   1.701
   4   0   0  28.471   1.634
   4   0   0  28.225   1.846
   4   0   0  29.914   1.531
   4   0   0  30.834   1.654
   4   0   0  30.638   1.789
  -5   0   0  81.177   3.643
  -5   0   0  85.119   3.968
  -5   0   0  84.077   4.395
  -5   0   0  88.062   3.602
  -5   0   0  89.364   3.816
   5   0   0  85.932   3.371
   5   0   0  78.254   3.561
   5   0   0  87.541   3.212
   5   0   0  82.031   3.238
   5   0   0  87.516   3.118
   5   0   0  78.677   3.393
  -6   0   0  30.562   2.556
  -6   0   0  29.872   1.606
  -6   0   0  28.423   2.155
   6   0   0  32.009   2.356
   6   0   0  29.979   2.244
   6   0   0  31.205   2.564
   6   0   0  26.512   2.480
   6   0   0  32.957   2.220
   6   0   0  27.650   2.376
  -7   0   0  26.014   2.240
  -7   0   0  26.652   2.283
   7   0   0  26.904   2.584
   7   0   0  30.084   2.978
   7   0   0  23.028   2.396
   7   0   0  24.789   2.061
   7   0   0  29.645   2.150
   7   0   0  25.651   2.902
  -8   0   0  147.31    5.90
  -8   0   0  149.72    7.62
   8   0   0  144.42    7.77
   8   0   0  141.46    8.15
   8   0   0  160.61    6.59
   8   0   0  140.82    7.71
   8   0   0  140.81    6.06
  -9   0   0  2.2422  1.1300
  -9   0   0  2.6000  2.3699
   9   0   0  3.0972  1.8578
   9   0   0  0.7076  1.8134
   9   0   0  2.3106  1.8288
   9   0   0  1.2456  1.8075
 -10   0   0  40.268   3.306
 -10   0   0  29.511   3.677
  10   0   0  30.415   3.566
  10   0   0  37.254   4.456
  10   0   0  38.954   4.311
  10   0   0  30.537   3.555
 -11   0   0  83.018   9.288
  11   0   0  73.070   6.267
  11   0   0  74.860   6.888
  11   0   0  84.009   5.387
  11   0   0  79.451   6.338
  11  -1   0  26.321   4.626
  11  -1   0  23.300   4.083
  11  -1   0  22.261   3.706
  11  -1   0  17.459   3.287
 -11   1   0  29.390   4.488
  10  -1   0  3.3868  1.6835
  10  -1   0 -0.1200  2.1056
  10  -1   0  9.9794  2.5470
  10  -1   0  3.5329  2.9660
 -10   1   0  4.7432  2.2731
   9  -1   0  6.2390  2.3770
   9  -1   0  6.4382  2.0930
   9  -1   0  7.2586  2.3016
   9  -1   0  6.6699  2.4632
  -9   1   0  4.5232  2.8164
  -9   1   0  4.1408  2.0377
   8  -1   0  0.0455  1.5367
   8  -1   0  -1.060   1.347
   8  -1   0  0.2505  1.5193
   8  -1   0  -1.058   1.405
  -8   1   0 -0.7852  1.5501
  -8   1   0  1.8144  1.5150
   7  -1   0  508.78   18.31
   7  -1   0  488.17   18.01
   7  -1   0  489.64   17.00
   7  -1   0  515.65   44.60
   7  -1   0  502.19   18.15
  -7   1   0  521.81   24.57
  -7   1   0  514.53   20.86
   6  -1   0  250.81    8.62
   6  -1   0  251.64    8.76
   6  -1   0  266.43    8.63
   6  -1   0  252.91    9.09
   6  -1   0  262.57   14.38
  -6   1   0  259.61   11.92
  -6   1   0  251.72   11.12
  -6   1   0  269.82    8.74
   5  -1   0  462.44   15.05
   5  -1   0  450.49   15.07
   5  -1   0  504.41   22.05
   5  -1   0  448.03   16.53
   5  -1   0  456.58   14.67
  -5   1   0  497.01   21.47
  -5   1   0  472.53   24.14
  -5   1   0  475.97   26.00
  -5   1   0  488.64   25.97
  -5   1   0  491.71   23.62
  -5   1   0  458.75   18.73
  -5   1   0  460.93   16.43
   4  -1   0 1132.89   38.02
   4  -1   0 1128.19   35.39
   4  -1   0 1142.71   39.62
   4  -1   0 1125.21   36.12
   4  -1   0 1138.40   36.99
  -4   1   0 1227.94   38.74
  -4   1   0 1259.65   41.97
  -4   1   0 1218.86   44.02
  -4   1   0 1217.34   42.76
  -4   1   0 1141.16   43.08
  -4   1   0 1110.15   34.86
  -4   1   0 1206.23   52.31
   3  -1   0  50.217   2.171
   3  -1   0  53.155   2.254
   3  -1   0  55.192   2.268
   3  -1   0  48.863   2.040
   3  -1   0  50.795   2.843
  -3   1   0  51.880   2.380
  -3   1   0  49.899   1.935
  -3   1   0  50.585   2.498
  -3   1   0  54.248   2.184
  -3   1   0  49.524   2.431
  -3   1   0  53.880   2.822
  -3   1   0  50.873   2.317
  -3   1   0  51.339   2.194
   2  -1   0  236.73    8.36
   2  -1   0  235.78    8.45
   2  -1   0  241.15    8.33
   2  -1   0  240.67    9.31
   2  -1   0  248.91   13.42
   2  -1   0  251.60    9.34
  -2   1   0  244.30    8.65
  -2   1   0  253.62    9.83
  -2   1   0  257.78   12.40
  -2   1   0  244.71   12.14
  -2   1   0  255.09   10.23
  -2   1   0  254.32    9.50
  -2   1   0  244.07    8.95
  -2   1   0  258.76   10.80
  -2   1   0  248.01   10.47
   2  -1   0  245.93    9.72
   2  -1   0  250.38   11.90
  -2   1   0  248.95   10.52
  -2   1   0  270.21   11.79
   1  -1   0 1621.16   55.04
   1  -1   0 1581.85   60.49
   1  -1   0 1617.52   55.08
   1  -1   0 1599.46   66.05
  -1   1   0 1702.56   62.32
  -1   1   0 1702.73   65.80
  -1   1   0 1678.45   56.50
  -1   1   0 1630.72   65.55
  -1   1   0 1694.81   56.85
   1  -1   0 1820.03   59.64
   1  -1   0 1757.19   58.16
  -1   1   0 1806.70   78.99
  -1   1   0 1816.06   61.04
   0  -1   0  40.775   1.376
   0  -1   0  41.630   1.509
   0  -1   0  42.635   1.357
   0  -1   0  43.441   1.855
   0  -1   0  42.004   1.550
   0  -1   0  42.734   1.695
   0   1   0  42.335   1.359
   0   1   0  40.828   1.401
   0   1   0  41.067   1.655
   0   1   0  41.135   1.430
   0   1   0  47.555   1.860
   0   1   0  48.900   1.786
   0  -1   0  45.383   2.136
   0  -1   0  44.205   2.188
   0   1   0  45.282   2.090
   0   1   0  49.082   1.705
  -1  -1   0  684.51   23.09
  -1  -1   0  671.88   28.39
  -1  -1   0  661.49   29.50
  -1  -1   0  677.20   29.55
  -1  -1   0  677.05   30.55
   1   1   0  658.05   24.49
   1   1   0  708.32   25.06
   1   1   0  676.68   23.02
   1   1   0  676.00   23.90
   1   1   0  679.15   23.07
   1   1   0  701.00   29.06
  -1  -1   0  731.79   19.35
  -1  -1   0  737.80   32.91
   1   1   0  717.75   26.10
   1   1   0  737.67   28.61
  -2  -1   0  321.51   16.62
  -2  -1   0  327.47   11.09
  -2  -1   0  319.96   11.51
  -2  -1   0  322.21   11.49
  -2  -1   0  327.72   12.73
  -2  -1   0  328.72   11.18
   2   1   0  325.79   14.47
   2   1   0  325.56   13.92
   2   1   0  326.58   10.68
   2   1   0  320.48   10.47
   2   1   0  315.60   11.21
  -2  -1   0  344.77    9.73
  -2  -1   0  338.06   11.24
   2   1   0  334.42   13.98
   2   1   0  330.96   13.02
  -3  -1   0  166.94    8.45
  -3  -1   0  167.32    8.82
  -3  -1   0  162.42    7.07
  -3  -1   0  155.73    6.72
  -3  -1   0  157.65    5.66
   3   1   0  160.82    5.45
   3   1   0  154.92    5.58
   3   1   0  165.98    7.10
   3   1   0  159.59    5.44
   3   1   0  156.32    5.02
   3   1   0  164.58    8.95
   3   1   0  158.35    5.26
   3   1   0  146.76   10.66
  -4  -1   0 1369.22   45.96
  -4  -1   0 1472.94   41.65
  -4  -1   0 1398.44   47.90
  -4  -1   0 1366.22   47.10
  -4  -1   0 1499.60   42.18
   4   1   0 1407.89   43.18
   4   1   0 1397.78   45.13
   4   1   0 1350.76   41.35
   4   1   0 1376.11   46.35
   4   1   0 1394.67   47.35
   4   1   0 1370.37   50.12
  -5  -1   0  20.331   1.528
  -5  -1   0  18.670   2.068
  -5  -1   0  19.038   1.385
  -5  -1   0  19.610   1.633
  -5  -1   0  20.657   1.658
   5   1   0  18.800   1.357
   5   1   0  22.494   1.184
   5   1   0  17.049   1.376
   5   1   0  21.699   1.729
   5   1   0  21.846   1.244
   5   1   0  22.452   1.164
   5   1   0  17.284   1.449
   5   1   0  20.645   1.426
  -6  -1   0 -0.5185  0.5115
  -6  -1   0 -0.5170  0.6717
  -6  -1   0 -0.4760  0.9127
   6   1   0  1.3766  1.2788
   6   1   0  0.0002  0.8613
   6   1   0  0.2385  0.2132
   6   1   0  -1.024   1.124
   6   1   0  0.0281  1.1077
   6   1   0  1.2713  0.7453
   6   1   0  0.2689  0.2077
   6   1   0 -0.5149  0.9133
   6   1   0  0.2062  0.2400
  -7  -1   0  4.8946  1.2000
  -7  -1   0  2.1879  0.7747
   7   1   0  1.8029  1.2433
   7   1   0  1.9306  1.0400
   7   1   0  1.4662  1.1986
   7   1   0  3.3064  0.9607
   7   1   0  2.0768  1.0889
   7   1   0  1.2745  1.1447
  -8  -1   0  286.82   12.38
  -8  -1   0  282.26   15.76
   8   1   0  295.25   10.28
   8   1   0  308.94   10.88
   8   1   0  279.40   10.42
   8   1   0  289.30   13.39
   8   1   0  297.48   12.29
  -9  -1   0  25.967   2.688
  -9  -1   0  30.092   2.807
   9   1   0  25.318   2.841
   9   1   0  26.148   2.854
   9   1   0  23.287   3.010
   9   1   0  21.658   2.428
   9   1   0  23.368   2.556
 -10  -1   0  0.4811  2.4336
 -10  -1   0  1.0405  1.9331
  10   1   0  0.1623  1.8532
  10   1   0  3.4169  1.9649
  10   1   0  0.3928  2.3996
  10   1   0  0.8178  1.8094
  10   1   0  4.3846  3.0841
 -11  -1   0  19.689   3.781
 -11  -1   0  17.971   3.418
  11   1   0  20.727   3.725
  11   1   0  19.546   3.549
  11   1   0  18.728   3.573
  11   1   0  17.726   3.260
 -12  -1   0  0.3617  2.6709
 -12  -1   0  6.1835  3.4693
  12   1   0  1.2270  3.0119
  12   1   0  -2.447   3.088
  12   1   0  0.9949  3.2041
  12   1   0  -1.383   3.159
  11  -2   0  47.399   6.219
  11  -2   0  57.774   6.380
  11  -2   0  55.175   7.026
  11  -2   0  59.516   6.038
 -11   2   0  65.918   8.190
  10  -2   0  5.9650  3.0497
  10  -2   0  10.589   3.320
  10  -2   0  3.1666  2.2865
  10  -2   0  3.7048  2.9181
 -10   2   0  2.8780  2.1305
   9  -2   0  82.778   6.208
   9  -2   0  89.840   6.135
   9  -2   0  86.357   5.770
   9  -2   0  78.495   6.621
  -9   2   0  81.972   5.810
  -9   2   0  89.572   6.167
   8  -2   0  208.38   10.42
   8  -2   0  215.10   11.43
   8  -2   0  216.99   10.41
   8  -2   0  224.31   11.34
  -8   2   0  218.38   14.91
  -8   2   0  227.14    9.61
   7  -2   0  17.645   2.137
   7  -2   0  17.480   2.917
   7  -2   0  16.834   2.136
   7  -2   0  13.752   2.099
  -7   2   0  17.099   2.050
  -7   2   0  17.545   1.629
   6  -2   0  11.035   1.631
   6  -2   0  13.031   1.721
   6  -2   0  14.141   1.894
   6  -2   0  11.262   1.801
   6  -2   0  12.019   1.529
  -6   2   0  13.795   1.526
  -6   2   0  11.922   1.992
  -6   2   0  13.378   1.373
   5  -2   0  485.00   16.30
   5  -2   0  491.67   28.36
   5  -2   0  475.00   15.75
   5  -2   0  472.82   15.82
   5  -2   0  465.66   16.02
  -5   2   0  471.26   16.67
  -5   2   0  504.98   28.60
  -5   2   0  487.90   15.56
   4  -2   0  183.82    6.37
   4  -2   0  186.98    6.34
   4  -2   0  197.02    6.07
   4  -2   0  188.82    6.64
   4  -2   0  201.23   10.66
  -4   2   0  185.38    6.91
  -4   2   0  203.81    9.20
  -4   2   0  202.35    8.92
  -4   2   0  199.56    9.38
  -4   2   0  210.48   10.74
  -4   2   0  201.76    9.50
  -4   2   0  215.28   10.43
  -4   2   0  200.02    8.53
  -4   2   0  179.96    6.63
  -4   2   0  201.72    9.11
   3  -2   0  327.34   11.59
   3  -2   0  332.15   10.56
   3  -2   0  326.04   10.99
   3  -2   0  331.20   10.87
   3  -2   0  337.21   11.02
  -3   2   0  358.43   12.33
  -3   2   0  352.56   19.90
  -3   2   0  340.82   13.39
  -3   2   0  337.16   16.47
  -3   2   0  342.81   14.31
  -3   2   0  360.14   14.34
  -3   2   0  344.42   12.00
  -3   2   0  361.22   19.96
  -3   2   0  336.51   11.57
  -3   2   0  359.70   11.38
   2  -2   0  8.7180  0.7902
   2  -2   0  6.5108  0.8890
   2  -2   0  7.9807  0.6383
   2  -2   0  7.6629  0.5763
   2  -2   0  6.2661  0.7803
   2  -2   0  9.0495  0.9074
  -2   2   0  7.1308  0.6342
  -2   2   0  6.8380  0.7808
  -2   2   0  7.9055  0.5927
  -2   2   0  5.9696  0.6471
  -2   2   0  8.7375  0.8225
  -2   2   0  7.4071  0.8665
  -2   2   0  7.3918  0.8312
  -2   2   0  6.5992  0.6512
  -2   2   0  7.1437  0.8814
   1  -2   0  2.8304  0.5494
   1  -2   0  3.1069  0.4410
   1  -2   0  3.3007  0.4630
   1  -2   0  2.0724  0.4135
   1  -2   0  2.2308  0.4835
   1  -2   0  3.4170  0.3957
   1  -2   0  3.1538  0.4310
  -1   2   0  3.1296  0.5816
  -1   2   0  3.4465  0.6439
  -1   2   0  3.0264  0.4071
  -1   2   0  2.2949  0.4533
  -1   2   0  2.3846  0.3828
  -1   2   0  2.9271  0.5752
  -1   2   0  2.7863  0.4719
  -1   2   0  2.2368  0.4616
   1  -2   0  1.0221  1.1455
   1  -2   0  1.0153  1.1390
  -1   2   0  1.7555  1.2941
  -1   2   0  1.3579  1.1157
   0  -2   0  134.62    4.76
   0  -2   0  137.15    4.09
   0  -2   0  136.00    3.80
   0  -2   0  135.64    5.21
   0  -2   0  135.45    4.44
   0  -2   0  133.60    5.26
   0   2   0  126.88    4.59
   0   2   0  140.95    4.55
   0   2   0  139.29    4.47
   0   2   0  139.55    5.97
   0   2   0  140.59    6.16
   0   2   0  140.03    7.17
   0  -2   0  138.77    4.79
   0  -2   0  136.00    3.85
   0   2   0  141.00    3.88
   0   2   0  141.19    5.23
  -1  -2   0  241.14   10.21
  -1  -2   0  242.37    7.72
  -1  -2   0  237.72    9.75
  -1  -2   0  242.56   11.14
   1   2   0  251.92   10.69
   1   2   0  255.82    9.78
   1   2   0  240.36    7.97
  -1  -2   0  274.00    7.63
  -1  -2   0  282.22   10.96
   1   2   0  267.71   10.22
   1   2   0  255.71   10.59
  -2  -2   0 2878.20   67.47
  -2  -2   0 3030.25  104.09
   2   2   0 2918.55  100.11
   2   2   0 2964.61   83.19
  -3  -2   0  397.08   12.15
  -3  -2   0  393.43   15.07
  -3  -2   0  388.39   15.79
  -3  -2   0  390.38   18.75
  -3  -2   0  378.46   15.47
  -3  -2   0  390.83   13.87
  -3  -2   0  384.89   11.34
   3   2   0  390.77   14.52
   3   2   0  407.13   13.58
   3   2   0  402.12   18.38
   3   2   0  381.61   13.41
   3   2   0  389.11   13.02
  -4  -2   0  0.0581  0.5919
  -4  -2   0 -0.1277  0.4884
  -4  -2   0 -0.2016  0.7489
  -4  -2   0 -0.4813  0.4958
  -4  -2   0  0.1025  0.4658
  -4  -2   0 -0.0520  0.6167
   4   2   0  0.1105  0.5162
   4   2   0 -0.2435  0.5006
   4   2   0  0.5669  0.3494
   4   2   0  0.6965  0.5917
   4   2   0  1.0886  0.6385
   4   2   0  0.5066  0.5792
  -5  -2   0  219.02    7.27
  -5  -2   0  233.03    8.80
  -5  -2   0  226.39    7.89
  -5  -2   0  220.43    8.05
  -5  -2   0  225.80   10.53
   5   2   0  222.04    9.33
   5   2   0  217.75    7.92
   5   2   0  226.44    8.49
   5   2   0  217.92    7.81
   5   2   0  231.57    9.62
   5   2   0  240.83    9.54
   5   2   0  236.88    9.59
   5   2   0  208.98    7.59
  -6  -2   0  444.54   30.35
  -6  -2   0  432.83   14.78
  -6  -2   0  453.07   30.40
  -6  -2   0  444.03   30.64
  -6  -2   0  424.64   14.35
   6   2   0  427.44   13.27
   6   2   0  422.99   13.47
   6   2   0  470.89   18.45
   6   2   0  451.99   23.04
   6   2   0  410.67   16.62
   6   2   0  471.17   16.39
   6   2   0  407.78   12.97
   6   2   0  415.45   12.83
  -7  -2   0  113.70    4.98
  -7  -2   0  108.07    4.91
   7   2   0  113.99    4.90
   7   2   0  119.04    9.67
   7   2   0  116.58    4.69
   7   2   0  124.69    6.32
   7   2   0  128.90    5.44
   7   2   0  112.20    5.02
   7   2   0  115.84    4.77
   7   2   0  102.80    4.96
  -8  -2   0  41.517   2.967
  -8  -2   0  35.322   2.256
   8   2   0  30.475   2.884
   8   2   0  40.158   2.516
   8   2   0  33.553   2.713
   8   2   0  39.825   2.576
   8   2   0  32.067   2.924
   8   2   0  38.021   1.781
   8   2   0  31.052   2.678
   8   2   0  35.562   2.220
  -9  -2   0  19.283   1.948
  -9  -2   0  24.768   2.693
   9   2   0  16.881   2.780
   9   2   0  30.039   3.287
   9   2   0  25.561   2.835
   9   2   0  24.844   2.491
   9   2   0  18.909   2.844
 -10  -2   0  209.61   11.85
 -10  -2   0  199.21   10.67
 -10  -2   0  189.70   13.90
  10   2   0  198.41    9.16
  10   2   0  193.48   10.25
  10   2   0  179.48    9.53
  10   2   0  176.45   10.99
  10   2   0  184.87   11.55
 -11  -2   0  0.1599  1.3856
 -11  -2   0  3.0804  3.0318
 -11  -2   0  4.6359  1.9059
  11   2   0  6.7250  3.4643
  11   2   0  3.3734  2.7363
  11   2   0  1.7338  2.4593
  11   2   0  3.1629  2.3230
  11   2   0  2.9370  2.5405
 -12  -2   0  0.8769  3.1139
  12   2   0  4.6502  3.0117
  12   2   0  12.796   4.382
  12   2   0  5.7996  3.8160
  12   2   0  3.3733  2.8660
  12   2   0  2.9232  3.1974
  10  -3   0  5.5103  3.1601
  10  -3   0  9.8548  3.1086
  10  -3   0  6.1523  4.0672
  10  -3   0  5.7255  4.3100
 -10   3   0  5.8547  3.2676
   9  -3   0  1.3758  2.4830
   9  -3   0 -0.7443  2.4095
   9  -3   0  2.9023  1.9401
   9  -3   0  3.3371  2.4071
  -9   3   0 -0.2825  1.8424
   8  -3   0  24.529   2.729
   8  -3   0  23.433   3.372
   8  -3   0  21.814   3.460
   8  -3   0  30.302   3.213
  -8   3   0  26.016   3.104
  -8   3   0  24.179   4.027
   7  -3   0  50.978   3.750
   7  -3   0  48.102   4.111
   7  -3   0  56.622   3.638
   7  -3   0  59.533   4.124
  -7   3   0  57.065   4.726
  -7   3   0  56.349   4.462
   6  -3   0  3.7914  1.3884
   6  -3   0  2.5595  1.5253
   6  -3   0  4.0840  1.3826
   6  -3   0  3.0189  1.3039
  -6   3   0  3.0788  1.6669
  -6   3   0  1.6778  1.1176
   5  -3   0  49.099   2.475
   5  -3   0  63.091   3.583
   5  -3   0  54.508   3.270
   5  -3   0  59.348   3.797
   5  -3   0  54.066   3.130
  -5   3   0  51.565   2.854
  -5   3   0  60.084   3.808
  -5   3   0  53.451   3.239
  -5   3   0  56.752   2.597
   4  -3   0  64.085   3.120
   4  -3   0  65.906   2.846
   4  -3   0  64.289   3.992
   4  -3   0  59.632   2.977
   4  -3   0  68.786   3.335
  -4   3   0  62.645   3.264
  -4   3   0  59.069   5.825
  -4   3   0  61.171   5.375
  -4   3   0  60.346   3.483
  -4   3   0  62.192   3.897
  -4   3   0  59.864   2.828
  -4   3   0  65.136   5.776
  -4   3   0  62.608   3.070
  -4   3   0  69.402   3.353
  -4   3   0  64.528   3.139
   3  -3   0  593.94   22.92
   3  -3   0  585.00   19.89
   3  -3   0  610.80   23.14
   3  -3   0  579.51   20.24
   3  -3   0  581.66   22.67
  -3   3   0  627.45   26.93
  -3   3   0  639.41   28.27
  -3   3   0  628.07   23.68
  -3   3   0  593.95   18.11
  -3   3   0  634.88   25.56
  -3   3   0  634.90   29.19
  -3   3   0  632.10   25.41
  -3   3   0  586.33   20.52
  -3   3   0  628.68   27.67
   2  -3   0  267.54    9.58
   2  -3   0  267.34    9.80
   2  -3   0  258.66    9.13
   2  -3   0  263.81    9.37
   2  -3   0  269.63    9.07
   2  -3   0  273.13   10.23
  -2   3   0  278.95   11.01
  -2   3   0  279.37   11.50
  -2   3   0  281.96   11.75
  -2   3   0  283.77   12.46
  -2   3   0  271.55    8.70
  -2   3   0  272.06   10.29
  -2   3   0  281.85   10.90
  -2   3   0  266.08    9.30
  -2   3   0  276.95   11.90
   1  -3   0  78.092   2.722
   1  -3   0  79.647   2.757
   1  -3   0  76.603   2.573
   1  -3   0  73.324   3.029
   1  -3   0  78.430   2.802
   1  -3   0  76.915   2.967
  -1   3   0  78.938   3.548
  -1   3   0  78.874   3.318
  -1   3   0  70.668   2.863
  -1   3   0  76.846   2.921
  -1   3   0  76.132   3.675
  -1   3   0  78.647   3.834
  -1   3   0  76.802   3.050
  -1   3   0  76.370   3.274
  -1   3   0  77.419   3.260
   0  -3   0  3.2303  0.4765
   0  -3   0  3.4523  0.5446
   0  -3   0  2.4794  0.5791
   0  -3   0  3.5207  0.6432
   0  -3   0  3.7786  0.5443
   0  -3   0  3.7923  0.5259
   0   3   0  3.4668  0.5074
   0   3   0  3.4225  0.6513
   0   3   0  2.8751  0.5145
   0   3   0  3.2484  0.6426
   0   3   0  2.7176  0.5541
   0   3   0  3.3707  0.4764
   0   3   0  3.9877  0.6317
   0   3   0  2.4860  0.4092
   0   3   0  3.0383  0.5241
   0  -3   0  2.8012  1.1101
   0  -3   0  1.0091  0.9619
   0   3   0  1.8414  1.0209
   0   3   0  4.0024  1.1651
  -1  -3   0 1376.29   49.63
  -1  -3   0 1401.04   58.06
  -1  -3   0 1389.37   47.93
  -1  -3   0 1361.02   57.94
   1   3   0 1448.47   62.38
   1   3   0 1458.43   53.49
   1   3   0 1437.31   49.24
   1   3   0 1338.35   47.48
  -1  -3   0 1409.36   28.49
  -1  -3   0 1405.97   41.36
   1   3   0 1436.87   74.33
   1   3   0 1424.63   70.48
  -2  -3   0  107.25    4.89
  -2  -3   0  108.41    5.47
  -2  -3   0  102.66    4.23
   2   3   0  113.97    7.17
   2   3   0  111.19    3.88
   2   3   0  109.04    4.43
   2   3   0  111.15    4.33
   2   3   0  111.18    3.72
   2   3   0  107.30    3.56
  -2  -3   0  97.672   7.716
   2   3   0  98.964  10.239
   2   3   0  99.013   7.989
  -3  -3   0  90.908   3.591
  -3  -3   0  86.482   3.555
  -3  -3   0  86.176   3.417
  -3  -3   0  85.727   3.563
  -3  -3   0  89.900   5.109
  -3  -3   0  91.181   3.653
   3   3   0  92.246   4.928
   3   3   0  86.207   3.132
   3   3   0  88.196   2.931
   3   3   0  85.944   3.367
   3   3   0  92.364   4.687
   3   3   0  95.781   3.940
  -4  -3   0  13.932   1.181
  -4  -3   0  12.013   0.986
  -4  -3   0  13.874   1.342
  -4  -3   0  13.825   1.351
  -4  -3   0  13.595   0.766
   4   3   0  12.105   0.966
   4   3   0  13.687   1.167
   4   3   0  11.618   0.791
   4   3   0  11.015   1.339
   4   3   0  12.556   1.111
   4   3   0  13.947   1.383
  -5  -3   0  134.44    5.36
  -5  -3   0  151.23    6.59
  -5  -3   0  157.49    6.58
  -5  -3   0  146.09    5.05
  -5  -3   0  146.02    5.81
  -5  -3   0  153.50    6.37
   5   3   0  158.88    7.61
   5   3   0  146.59    4.98
   5   3   0  133.27    5.05
   5   3   0  153.26    5.53
   5   3   0  158.10    6.53
   5   3   0  137.70    5.15
  -6  -3   0  705.26   43.61
  -6  -3   0  718.92   49.02
  -6  -3   0  690.04   27.01
  -6  -3   0  685.35   22.06
  -6  -3   0  733.99   44.30
  -6  -3   0  687.34   25.17
   6   3   0  684.20   27.46
   6   3   0  774.34   28.43
   6   3   0  764.05   26.79
   6   3   0  692.27   22.06
   6   3   0  682.10   20.24
   6   3   0  690.12   21.07
   6   3   0  757.45   28.77
   6   3   0  679.98   20.70
  -7  -3   0  485.37   16.72
  -7  -3   0  495.72   20.47
  -7  -3   0  493.58   18.37
   7   3   0  494.16   14.31
   7   3   0  495.01   14.55
   7   3   0  547.65   23.70
   7   3   0  554.15   22.70
   7   3   0  486.88   16.43
   7   3   0  461.39   17.57
   7   3   0  498.39   15.26
  -8  -3   0  42.651   2.767
  -8  -3   0  45.189   3.035
  -8  -3   0  46.274   2.683
   8   3   0  49.397   2.919
   8   3   0  41.848   2.850
   8   3   0  42.367   2.663
   8   3   0  35.371   3.090
   8   3   0  42.706   3.343
  -9  -3   0  18.177   2.132
  -9  -3   0  15.396   2.191
  -9  -3   0  17.461   2.687
   9   3   0  12.888   2.066
   9   3   0  17.817   3.032
   9   3   0  15.216   2.116
   9   3   0  15.933   1.908
   9   3   0  13.472   2.198
 -10  -3   0  33.170   3.924
 -10  -3   0  28.059   2.654
 -10  -3   0  35.684   3.434
  10   3   0  32.163   3.428
  10   3   0  31.913   4.040
  10   3   0  31.320   2.798
  10   3   0  27.382   2.877
  10   3   0  31.390   3.125
 -11  -3   0  8.6764  2.1482
 -11  -3   0  7.4337  2.1491
 -11  -3   0  12.644   3.285
  11   3   0  10.997   3.016
  11   3   0  13.375   2.797
  11   3   0  6.0401  2.4147
  11   3   0  7.9408  3.6000
  11   3   0  6.5640  2.6788
 -12  -3   0  3.1315  2.8690
 -12  -3   0  10.441   3.259
  12   3   0  2.5035  3.4907
  12   3   0  11.653   3.447
  12   3   0  6.4946  2.8665
  12   3   0  7.3690  3.8325
  12   3   0  10.196   4.189
  10  -4   0  5.8093  4.1835
  10  -4   0  1.9052  3.3807
  10  -4   0  3.2979  4.8707
  10  -4   0  3.4699  4.5074
 -10   4   0  -3.694   4.045
   9  -4   0  39.944   3.875
   9  -4   0  36.921   3.377
   9  -4   0  41.166   4.470
   9  -4   0  30.416   3.508
  -9   4   0  37.224   4.190
   8  -4   0  44.377   4.210
   8  -4   0  50.136   4.125
   8  -4   0  52.329   3.972
   8  -4   0  52.226   4.485
  -8   4   0  45.524   4.639
  -8   4   0  37.798   3.704
   7  -4   0  6.9093  2.1365
   7  -4   0  1.2888  1.4786
   7  -4   0  5.1817  2.0344
   7  -4   0  0.7889  1.6554
  -7   4   0  5.0734  2.4917
  -7   4   0  4.6306  1.4619
   6  -4   0  -1.541   1.224
   6  -4   0  0.5973  1.6991
   6  -4   0 -0.5431  1.3051
   6  -4   0  0.9298  1.5120
  -6   4   0  -1.748   1.372
  -6   4   0  0.0457  0.9573
   5  -4   0  4.3784  1.5689
   5  -4   0  5.8730  1.8195
   5  -4   0  2.5907  1.3469
   5  -4   0  7.4343  1.5150
   5  -4   0  6.1838  1.4213
  -5   4   0  0.9933  1.3018
  -5   4   0  3.5430  0.8175
  -5   4   0  3.7108  1.4257
  -5   4   0  4.7561  1.0689
  -5   4   0  3.1296  0.9583
   4  -4   0  24.939   2.276
   4  -4   0  26.658   2.078
   4  -4   0  24.002   1.959
   4  -4   0  25.901   2.645
   4  -4   0  27.367   1.966
  -4   4   0  26.109   1.958
  -4   4   0  28.017   1.805
  -4   4   0  25.598   1.835
  -4   4   0  21.538   2.301
  -4   4   0  27.156   2.718
   3  -4   0  58.957   2.497
   3  -4   0  54.407   2.924
   3  -4   0  64.121   3.628
   3  -4   0  52.271   2.758
   3  -4   0  50.808   2.363
  -3   4   0  52.571   2.852
  -3   4   0  56.813   3.694
  -3   4   0  52.550   2.799
  -3   4   0  57.074   3.408
  -3   4   0  48.526   4.054
  -3   4   0  57.883   2.821
  -3   4   0  53.575   4.123
  -3   4   0  51.690   3.416
  -3   4   0  59.309   3.336
   2  -4   0  132.87    7.87
   2  -4   0  131.83    4.29
   2  -4   0  125.85    4.43
   2  -4   0  135.03    5.12
   2  -4   0  133.50    4.95
   2  -4   0  136.21    4.95
  -2   4   0  137.69    5.81
  -2   4   0  135.48    6.16
  -2   4   0  135.44    6.70
  -2   4   0  140.45    5.79
  -2   4   0  134.03    6.01
  -2   4   0  128.66    6.56
  -2   4   0  123.11    6.06
  -2   4   0  139.24    6.31
  -2   4   0  124.89    4.59
  -2   4   0  138.49    5.70
   1  -4   0 1674.24   65.95
   1  -4   0 1679.76   64.45
   1  -4   0 1727.43   77.20
   1  -4   0 1688.70   60.42
  -1   4   0 1757.27   65.61
  -1   4   0 1674.24   58.99
  -1   4   0 1775.10   62.65
  -1   4   0 1759.26   64.09
  -1   4   0 1734.42   78.89
  -1   4   0 1672.05   70.51
  -1   4   0 1771.48   65.61
  -1   4   0 1784.32   53.98
  -1   4   0 1672.66   57.89
  -1   4   0 1809.02   70.53
  -1   4   0 1738.65   54.03
   0  -4   0  941.28   35.71
   0  -4   0  915.56   39.47
   0  -4   0  903.82   36.87
   0  -4   0  900.27   38.83
   0  -4   0  942.15   27.69
   0   4   0  940.05   32.42
   0   4   0  950.85   32.70
   0   4   0  887.41   33.03
   0   4   0  949.03   35.50
   0   4   0  953.46   43.70
   0   4   0  957.19   40.37
   0   4   0  953.35   34.79
   0   4   0  936.02   34.26
   0   4   0  940.01   34.52
  -1  -4   0  635.23   23.17
  -1  -4   0  668.26   22.37
  -1  -4   0  636.07   29.76
  -1  -4   0  638.06   26.45
   1   4   0  708.25   25.59
   1   4   0  680.12   24.16
   1   4   0  654.99   23.55
   1   4   0  644.30   21.15
   1   4   0  705.63   22.85
   1   4   0  644.28   21.97
   1   4   0  653.81   25.19
  -2  -4   0  396.84   17.75
  -2  -4   0  412.61   13.75
  -2  -4   0  436.50   15.14
  -2  -4   0  407.23   14.27
   2   4   0  421.35   16.16
   2   4   0  418.09   16.92
   2   4   0  408.72   14.54
   2   4   0  434.27   17.01
  -3  -4   0  12.482   1.142
  -3  -4   0  10.509   1.035
  -3  -4   0  12.632   1.182
   3   4   0  15.519   1.249
   3   4   0  10.609   1.638
   3   4   0  14.200   1.008
   3   4   0  15.126   0.933
   3   4   0  12.011   1.379
   3   4   0  11.715   1.210
  -4  -4   0  24.233   2.061
  -4  -4   0  22.920   1.981
  -4  -4   0  23.801   1.823
  -4  -4   0  25.414   1.311
  -4  -4   0  23.712   1.407
  -4  -4   0  24.447   1.252
   4   4   0  23.866   1.707
   4   4   0  24.769   1.414
   4   4   0  25.784   1.703
   4   4   0  28.458   1.944
   4   4   0  24.056   1.730
   4   4   0  23.274   1.423
   4   4   0  26.952   1.863
  -5  -4   0  2.3897  1.1572
  -5  -4   0  0.6887  1.0978
  -5  -4   0  1.3843  1.1041
  -5  -4   0  1.4613  1.4806
  -5  -4   0  0.1091  0.4023
   5   4   0  1.2092  0.6001
   5   4   0  0.3608  0.6589
   5   4   0 -0.5041  0.8051
   5   4   0  0.5545  0.8274
   5   4   0  0.6026  0.7455
   5   4   0 -0.1754  1.0449
  -6  -4   0  173.26    8.76
  -6  -4   0  163.11    9.55
  -6  -4   0  168.22    9.56
  -6  -4   0  153.40    6.33
   6   4   0  174.60    8.90
   6   4   0  178.77    7.33
   6   4   0  160.54    5.62
   6   4   0  161.78    6.31
   6   4   0  166.41    5.80
   6   4   0  179.84    8.36
  -7  -4   0  84.582   4.517
  -7  -4   0  80.367   4.017
   7   4   0  87.371   4.300
   7   4   0  84.999   4.303
   7   4   0  96.777   4.536
   7   4   0  80.973   4.379
   7   4   0  96.545   5.647
   7   4   0  84.756   4.025
   7   4   0  81.482   4.376
  -8  -4   0  156.83    7.03
  -8  -4   0  165.73    6.76
   8   4   0  153.23    6.09
   8   4   0  166.10    7.03
   8   4   0  158.26    6.14
   8   4   0  175.84    7.66
   8   4   0  154.31    5.60
   8   4   0  159.69    6.65
   8   4   0  170.93    8.68
  -9  -4   0  72.068   5.231
  -9  -4   0  74.045   4.794
   9   4   0  60.146   4.075
   9   4   0  65.145   4.245
   9   4   0  69.776   4.309
   9   4   0  62.538   4.339
   9   4   0  61.944   5.212
 -10  -4   0  8.9565  2.1196
 -10  -4   0  8.3216  2.7055
  10   4   0  6.9843  2.6294
  10   4   0  7.7946  2.0159
  10   4   0  6.0437  2.1583
  10   4   0  5.8192  2.2390
  10   4   0  5.1354  2.7446
 -11  -4   0  16.720   3.099
 -11  -4   0  18.407   3.358
  11   4   0  14.971   3.287
  11   4   0  18.995   2.773
  11   4   0  18.292   3.322
  11   4   0  11.519   2.936
  11   4   0  21.627   3.852
 -12  -4   0  102.95    9.72
  12   4   0  96.683   9.498
  12   4   0  72.215   7.307
  12   4   0  77.833   8.476
  12   4   0  71.879   8.118
  12   4   0  70.293   8.382
   9  -5   0  -1.487   3.012
   9  -5   0  -1.613   2.557
   9  -5   0 -0.6710  2.7632
   9  -5   0 -0.6883  2.6006
  -9   5   0 -0.9962  3.7075
   8  -5   0  33.297   4.201
   8  -5   0  34.569   4.519
   8  -5   0  37.384   4.030
   8  -5   0  37.302   4.440
  -8   5   0  38.816   4.136
   7  -5   0  81.323   4.640
   7  -5   0  78.649   5.498
   7  -5   0  80.567   5.021
   7  -5   0  76.315   5.630
  -7   5   0  80.435   6.426
  -7   5   0  67.928   5.475
   6  -5   0  160.03    7.91
   6  -5   0  162.25    7.01
   6  -5   0  159.49    6.90
   6  -5   0  157.18    7.97
  -6   5   0  155.87    9.82
  -6   5   0  155.31    9.19
   5  -5   0  56.043   3.695
   5  -5   0  57.366   3.928
   5  -5   0  52.931   3.362
   5  -5   0  55.775   3.498
  -5   5   0  54.394   2.903
  -5   5   0  47.121   3.055
   4  -5   0  493.11   18.91
   4  -5   0  511.42   17.69
   4  -5   0  494.15   53.76
   4  -5   0  502.39   18.69
   4  -5   0  493.63   18.02
  -4   5   0  551.27   20.69
  -4   5   0  486.52   15.90
  -4   5   0  468.59   18.19
  -4   5   0  536.67   35.61
   3  -5   0  4.9567  1.3302
   3  -5   0  5.7076  1.5540
   3  -5   0  10.921   1.712
   3  -5   0  6.1821  1.2061
  -3   5   0  7.9380  1.3920
  -3   5   0  8.2358  1.6084
  -3   5   0  6.4860  1.1543
  -3   5   0  7.7956  1.7180
   2  -5   0  463.48   18.98
   2  -5   0  471.54   13.85
   2  -5   0  462.74   15.42
   2  -5   0  463.65   16.80
  -2   5   0  494.16   23.33
  -2   5   0  495.63   22.21
  -2   5   0  448.93   17.07
  -2   5   0  486.29   20.60
  -2   5   0  491.13   21.52
  -2   5   0  496.38   22.42
  -2   5   0  502.91   26.31
  -2   5   0  477.12   25.30
  -2   5   0  442.76   17.45
  -2   5   0  443.21   15.86
  -2   5   0  488.71   25.75
   1  -5   0  489.78   16.60
   1  -5   0  498.21   18.30
   1  -5   0  494.81   19.54
   1  -5   0  501.92   17.07
  -1   5   0  521.55   16.80
  -1   5   0  499.72   21.99
  -1   5   0  536.64   23.08
  -1   5   0  508.74   17.09
  -1   5   0  520.79   25.48
  -1   5   0  525.96   20.66
  -1   5   0  518.17   22.07
  -1   5   0  476.72   18.18
  -1   5   0  484.93   18.34
  -1   5   0  493.16   16.64
  -1   5   0  514.89   23.09
   0  -5   0  21.871   1.681
   0  -5   0  21.051   1.844
   0  -5   0  20.587   1.406
   0  -5   0  23.745   1.669
   0  -5   0  21.850   1.535
   0   5   0  22.228   1.162
   0   5   0  19.780   1.776
   0   5   0  20.544   2.110
   0   5   0  25.161   1.669
   0   5   0  26.457   1.428
   0   5   0  21.692   1.758
   0   5   0  23.747   1.795
   0   5   0  21.887   1.428
   0   5   0  23.862   1.652
   0   5   0  21.776   1.531
  -1  -5   0  980.58   39.88
  -1  -5   0 1020.51   35.82
  -1  -5   0 1004.15   37.65
  -1  -5   0  981.02   41.52
   1   5   0 1083.60   36.42
   1   5   0 1071.72   50.67
   1   5   0 1004.53   36.38
   1   5   0 1033.01   45.90
   1   5   0 1003.14   33.36
   1   5   0  987.55   33.56
   1   5   0 1022.40   40.44
  -2  -5   0  144.84    4.90
  -2  -5   0  147.63    7.80
  -2  -5   0  152.94    5.98
  -2  -5   0  146.00    5.85
   2   5   0  160.06    8.34
   2   5   0  152.70    6.12
   2   5   0  138.08    5.90
   2   5   0  148.51    7.46
   2   5   0  151.61    5.52
  -3  -5   0  12.930   1.028
  -3  -5   0  13.350   1.558
  -3  -5   0  14.174   1.131
  -3  -5   0  15.733   1.726
   3   5   0  14.444   0.588
   3   5   0  12.098   1.276
   3   5   0  11.847   1.563
   3   5   0  12.955   1.003
   3   5   0  12.042   1.332
   3   5   0  13.256   0.549
   3   5   0  11.669   0.829
   3   5   0  15.808   1.735
  -4  -5   0  195.24    9.04
  -4  -5   0  191.78    6.83
  -4  -5   0  203.93    8.46
   4   5   0  208.43    9.00
   4   5   0  204.23   10.28
   4   5   0  198.63    6.37
   4   5   0  201.75    6.62
   4   5   0  193.22    6.45
   4   5   0  216.63    9.52
   4   5   0  209.90    9.39
  -5  -5   0  81.754   3.784
  -5  -5   0  89.840   4.523
   5   5   0  100.27    5.21
   5   5   0  85.347   2.999
   5   5   0  88.362   3.288
   5   5   0  89.403   4.164
   5   5   0  102.56    5.11
   5   5   0  92.566   6.593
   5   5   0  87.768   4.248
  -6  -5   0  12.903   1.407
  -6  -5   0  14.192   1.586
  -6  -5   0  13.079   1.006
  -6  -5   0  10.568   1.663
   6   5   0  14.857   1.930
   6   5   0  8.3209  1.5060
   6   5   0  12.156   1.377
   6   5   0  11.435   1.622
   6   5   0  12.225   1.316
  -7  -5   0  204.06   11.04
  -7  -5   0  184.16    8.34
   7   5   0  205.08   14.82
   7   5   0  188.40    7.43
   7   5   0  208.62   12.49
   7   5   0  187.34    6.97
   7   5   0  181.23    7.03
   7   5   0  187.83    6.94
   7   5   0  194.23    9.46
  -8  -5   0  123.92    5.87
  -8  -5   0  118.10    6.64
   8   5   0  112.50    5.98
   8   5   0  111.08    4.58
   8   5   0  116.30    5.73
   8   5   0  121.25    7.03
   8   5   0  105.70    4.95
  -9  -5   0  13.490   2.080
  -9  -5   0  16.940   1.736
   9   5   0  12.762   2.510
   9   5   0  9.8789  1.7939
   9   5   0  8.0058  1.7986
   9   5   0  12.680   1.771
   9   5   0  14.837   2.709
 -10  -5   0  8.4416  1.7907
 -10  -5   0  7.3598  3.0265
  10   5   0  2.0595  1.7681
  10   5   0  5.9373  1.9002
  10   5   0  4.3950  2.2221
  10   5   0  6.5729  2.1541
  10   5   0  3.2650  1.8830
 -11  -5   0  43.039   4.741
  11   5   0  42.693   4.204
  11   5   0  33.474   4.170
  11   5   0  37.025   3.712
  11   5   0  38.697   4.956
  11   5   0  34.109   4.300
 -12  -5   0  39.313   4.599
  12   5   0  26.845   4.840
  12   5   0  28.962   4.567
  12   5   0  35.853   4.675
  12   5   0  29.735   4.739
  12   5   0  36.334   4.577
   8  -6   0  0.9094  3.1044
   8  -6   0  2.5534  4.0201
   8  -6   0  2.5181  3.6307
   8  -6   0  1.0498  2.7793
  -8   6   0  0.2666  2.6168
   7  -6   0  71.206   4.760
   7  -6   0  71.010   5.639
   7  -6   0  66.690   5.604
   7  -6   0  72.388   5.715
  -7   6   0  76.464   5.543
  -7   6   0  76.299   5.900
   6  -6   0  76.355   4.922
   6  -6   0  79.486   5.372
   6  -6   0  84.250   5.470
   6  -6   0  79.587   4.874
  -6   6   0  73.275   6.366
  -6   6   0  67.381   5.288
   5  -6   0  10.148   2.180
   5  -6   0  10.244   1.902
   5  -6   0  10.005   1.940
   5  -6   0  9.5167  2.0202
  -5   6   0  9.7052  2.2308
  -5   6   0  10.352   2.006
   4  -6   0  20.662   2.261
   4  -6   0  29.908   2.274
   4  -6   0  33.363   2.311
   4  -6   0  27.531   2.572
  -4   6   0  27.054   1.805
  -4   6   0  31.493   3.473
  -4   6   0  31.074   2.421
  -4   6   0  28.151   3.861
   3  -6   0  578.95   22.52
   3  -6   0  564.64   20.50
  -3   6   0  552.60   20.59
  -3   6   0  590.98   50.51
  -3   6   0  555.45   19.97
  -3   6   0  594.35   53.85
  -3   6   0  535.77   19.12
   2  -6   0  340.87   13.33
   2  -6   0  340.15   12.03
   2  -6   0  338.58   13.49
  -2   6   0  341.51   12.43
  -2   6   0  357.59   19.05
  -2   6   0  348.54   18.68
  -2   6   0  356.36   15.96
  -2   6   0  336.14   14.16
  -2   6   0  351.99   21.73
  -2   6   0  330.66   11.89
  -2   6   0  356.14   13.24
  -2   6   0  341.31   22.23
   1  -6   0  17.139   1.338
   1  -6   0  18.580   1.495
   1  -6   0  19.627   2.280
   1  -6   0  16.203   1.695
  -1   6   0  13.934   1.775
  -1   6   0  16.900   1.886
  -1   6   0  15.881   2.064
  -1   6   0  14.267   1.453
  -1   6   0  15.597   1.497
  -1   6   0  14.193   2.293
  -1   6   0  12.989   1.272
  -1   6   0  15.406   1.689
  -1   6   0  17.653   2.153
  -1   6   0  16.279   1.568
  -1   6   0  13.672   1.927
   0  -6   0  18.710   1.911
   0  -6   0  18.251   1.564
   0   6   0  12.937   1.408
   0   6   0  15.183   1.486
   0   6   0  16.026   1.501
   0   6   0  19.588   1.766
   0   6   0  16.413   1.445
   0   6   0  20.207   1.981
   0   6   0  17.590   2.057
   0   6   0  13.311   1.223
   0   6   0  16.725   1.439
   0   6   0  13.288   1.923
   0   6   0  16.183   1.601
  -1  -6   0  524.13   25.73
  -1  -6   0  506.92   22.48
  -1  -6   0  503.86   21.67
  -1  -6   0  506.26   20.83
   1   6   0  537.45   24.73
   1   6   0  537.13   23.60
   1   6   0  500.34   19.31
   1   6   0  547.26   23.68
   1   6   0  519.20   27.41
   1   6   0  502.41   18.91
   1   6   0  567.33   21.83
   1   6   0  512.51   27.35
  -2  -6   0  18.101   1.527
  -2  -6   0  20.189   1.541
  -2  -6   0  21.119   1.709
  -2  -6   0  22.329   1.598
   2   6   0  17.721   1.308
   2   6   0  22.603   1.736
   2   6   0  21.568   2.064
   2   6   0  21.230   1.387
   2   6   0  18.963   1.856
   2   6   0  19.380   1.785
   2   6   0  22.344   1.809
   2   6   0  21.654   2.622
  -3  -6   0  52.341   2.676
  -3  -6   0  49.260   3.312
  -3  -6   0  51.991   2.366
  -3  -6   0  51.061   2.530
   3   6   0  51.379   2.796
   3   6   0  55.722   2.310
   3   6   0  58.160   3.350
   3   6   0  53.338   3.617
   3   6   0  53.254   2.842
   3   6   0  49.717   3.765
  -4  -6   0  430.38   16.55
  -4  -6   0  449.60   16.65
  -4  -6   0  448.16   18.79
   4   6   0  484.99   23.36
   4   6   0  485.93   34.78
   4   6   0  455.10   14.70
   4   6   0  464.26   15.52
   4   6   0  470.44   16.47
   4   6   0  470.54   40.00
  -5  -6   0  83.379   4.365
   5   6   0  79.915   3.285
   5   6   0  89.166   3.652
   5   6   0  85.404   5.131
   5   6   0  76.613   3.700
  -6  -6   0  58.916   3.229
  -6  -6   0  65.331   3.013
   6   6   0  55.521   2.847
   6   6   0  56.175   3.060
   6   6   0  58.295   3.093
  -7  -6   0  31.320   2.785
  -7  -6   0  30.195   1.565
   7   6   0  29.233   2.859
   7   6   0  23.922   2.157
   7   6   0  23.285   2.196
  -8  -6   0  32.695   1.822
  -8  -6   0  29.500   2.382
   8   6   0  25.698   2.700
   8   6   0  24.958   2.385
   8   6   0  28.474   2.522
   8   6   0  27.905   2.686
   8   6   0  25.538   2.619
  -9  -6   0  13.821   2.234
  -9  -6   0  20.593   1.998
   9   6   0  15.891   2.008
   9   6   0  11.690   1.847
   9   6   0  19.782   2.836
   9   6   0  17.143   2.417
   9   6   0  12.155   2.409
 -10  -6   0  5.2684  2.1189
  10   6   0  2.4031  1.9044
  10   6   0  5.8525  2.6409
  10   6   0  0.2380  2.4586
  10   6   0  3.5578  2.2655
  10   6   0  1.7601  2.1994
 -11  -6   0  86.900   7.612
  11   6   0  65.733   7.241
  11   6   0  72.557   6.176
  11   6   0  80.483   6.769
  11   6   0  73.632   6.846
  11   6   0  67.512   6.311
 -12  -6   0  287.80   22.49
  12   6   0  261.77   19.11
  12   6   0  265.67   23.10
  12   6   0  254.48   18.85
  12   6   0  269.39   18.69
  12   6   0  261.87   20.18
   7  -7   0  20.100   4.228
   7  -7   0  15.716   4.005
  -7   7   0  12.565   2.883
   6  -7   0  13.843   2.896
   6  -7   0  14.733   2.656
  -6   7   0  11.011   2.406
  -6   7   0  12.190   2.151
   5  -7   0  4.3872  2.0730
   5  -7   0  3.3508  1.9555
  -5   7   0  3.5432  1.5196
  -5   7   0  2.5468  2.0189
  -5   7   0  4.2415  1.9687
   4  -7   0  63.195   4.055
   4  -7   0  61.833   3.581
  -4   7   0  58.889   3.661
  -4   7   0  59.902   3.924
  -4   7   0  56.947   3.940
   3  -7   0  640.45   20.65
   3  -7   0  626.34   19.67
  -3   7   0  602.45   23.35
  -3   7   0  585.14   24.97
  -3   7   0  602.87   24.44
   2  -7   0  1.2648  1.5765
   2  -7   0 -0.0382  0.9117
   2  -7   0  1.3839  1.1289
  -2   7   0 -0.0147  0.9037
  -2   7   0 -0.6307  1.0220
  -2   7   0  0.0537  1.1633
   1  -7   0  39.487   2.795
   1  -7   0  41.257   2.222
   1  -7   0  40.985   2.396
  -1   7   0  32.904   2.382
  -1   7   0  35.297   3.333
  -1   7   0  33.870   2.990
  -1   7   0  39.605   2.462
  -1   7   0  35.550   2.554
  -1   7   0  36.409   3.849
  -1   7   0  36.673   2.853
   0  -7   0  87.571   5.340
   0  -7   0  83.155   3.911
   0   7   0  74.879   3.587
   0   7   0  84.706   5.278
   0   7   0  80.023   3.680
   0   7   0  77.757   5.660
   0   7   0  89.064   5.023
   0   7   0  75.677   4.628
   0   7   0  78.043   5.205
   0   7   0  82.704   4.632
   0   7   0  74.355   3.907
  -1  -7   0  20.782   1.793
  -1  -7   0  18.742   1.884
  -1  -7   0  19.858   2.413
   1   7   0  17.205   1.317
   1   7   0  17.716   1.669
   1   7   0  18.954   1.592
   1   7   0  19.621   2.472
   1   7   0  20.841   1.967
   1   7   0  21.396   1.934
   1   7   0  16.914   1.442
   1   7   0  17.730   1.460
  -2  -7   0  541.11   19.78
  -2  -7   0  533.05   20.79
  -2  -7   0  558.27   19.63
   2   7   0  517.70   18.97
   2   7   0  572.96   19.67
   2   7   0  588.39   30.36
   2   7   0  565.90   20.73
   2   7   0  603.64   28.84
   2   7   0  559.15   20.11
  -3  -7   0  10.806   1.557
  -3  -7   0  8.9012  1.9949
  -3  -7   0  10.777   1.351
   3   7   0  9.4324  0.6825
   3   7   0  9.2973  0.6751
   3   7   0  8.6036  1.6191
   3   7   0  8.3770  1.5481
  -4  -7   0  59.949   2.871
  -4  -7   0  48.820   3.725
  -4  -7   0  55.979   3.105
   4   7   0  53.493   4.412
   4   7   0  55.564   2.500
   4   7   0  54.447   3.277
   4   7   0  51.775   2.416
  -5  -7   0  87.296   4.004
  -5  -7   0  93.086   4.629
   5   7   0  93.353   3.225
   5   7   0  93.698   3.786
   5   7   0  91.512   4.071
  -6  -7   0  8.2267  1.6277
   6   7   0  9.8673  1.2872
   6   7   0  7.8684  1.6324
   6   7   0  7.1242  1.8713
  -7  -7   0  0.4448  1.6521
   7   7   0  1.9414  1.6154
   7   7   0  2.9124  1.3602
   7   7   0  0.7319  1.5079
  -8  -7   0  3.3733  2.1441
  -8  -7   0  0.6345  0.4414
   8   7   0  0.2194  1.7345
   8   7   0  -1.077   1.044
   8   7   0 -0.8349  1.1296
   9   7   0  2.3188  1.6583
   9   7   0  0.4914  1.4573
   9   7   0  2.1688  1.5037
   9   7   0  6.0087  3.2288
   9   7   0  3.2770  1.6315
 -10  -7   0  42.596   4.250
  10   7   0  28.633   3.357
  10   7   0  41.976   4.695
  10   7   0  39.489   3.839
  10   7   0  39.881   2.826
  10   7   0  27.110   3.223
 -11  -7   0  41.530   5.061
  11   7   0  32.050   4.508
  11   7   0  33.001   3.777
  11   7   0  31.661   3.098
  11   7   0  28.066   3.486
  11   7   0  37.931   4.644
 -12  -7   0  25.480   4.816
  12   7   0  19.390   4.454
  12   7   0  15.860   3.392
  12   7   0  15.820   3.821
  12   7   0  25.402   5.050
  12   7   0  28.564   5.061
   7  -8   0  55.828   6.577
   7  -8   0  55.447   6.424
  -7   8   0  40.457   5.216
   6  -8   0  6.9712  2.5065
   6  -8   0  6.4923  2.7732
  -6   8   0  2.6877  2.4196
   5  -8   0  17.105   3.500
   5  -8   0  19.128   3.714
  -5   8   0  12.541   2.748
  -5   8   0  13.311   2.226
  -5   8   0  12.374   2.666
   4  -8   0  4.1948  2.0003
   4  -8   0  2.1975  1.7921
  -4   8   0  1.1002  1.8773
  -4   8   0  2.5244  1.4365
  -4   8   0  3.2799  1.7185
   3  -8   0  27.752   2.706
   3  -8   0  26.017   2.388
  -3   8   0  18.740   2.562
  -3   8   0  19.525   2.327
  -3   8   0  21.113   2.303
   2  -8   0  53.731   3.401
   2  -8   0  52.837   3.348
   2  -8   0  46.878   3.083
  -2   8   0  41.382   2.794
  -2   8   0  42.584   3.499
  -2   8   0  44.153   3.115
   1  -8   0  -1.749   1.513
   1  -8   0  0.6365  0.8876
   1  -8   0 -0.5308  1.0586
  -1   8   0  0.9312  0.9592
  -1   8   0 -0.0607  1.1792
  -1   8   0  1.4645  1.0185
   0  -8   0  29.668   2.925
   0   8   0  21.371   2.352
   0   8   0  24.363   2.165
   0   8   0  20.580   2.214
   0   8   0  19.513   2.889
   0   8   0  26.100   3.019
   0   8   0  22.280   2.165
   0   8   0  22.035   1.593
  -1  -8   0  174.95   10.02
  -1  -8   0  188.89    8.32
  -1  -8   0  176.11    7.64
   1   8   0  172.64    7.24
   1   8   0  174.89   10.74
   1   8   0  187.43   11.49
   1   8   0  171.10    6.95
   1   8   0  175.64    6.75
   1   8   0  173.34   10.73
   1   8   0  180.09   10.11
  -2  -8   0  16.924   1.631
  -2  -8   0  15.127   1.792
  -2  -8   0  18.318   2.166
   2   8   0  13.692   1.877
   2   8   0  15.132   1.651
   2   8   0  15.032   1.826
   2   8   0  15.060   1.490
  -3  -8   0  926.22   34.59
  -3  -8   0  940.41   35.73
  -3  -8   0  899.87   33.65
   3   8   0 1037.08   39.46
   3   8   0  952.73   38.45
   3   8   0  959.41   32.68
   3   8   0  952.78   37.38
   3   8   0  939.72   54.97
  -4  -8   0  69.220   3.099
  -4  -8   0  74.374   4.046
   4   8   0  72.916   3.558
   4   8   0  65.649   4.399
   4   8   0  64.406   3.131
  -5  -8   0  121.94    5.67
  -5  -8   0  124.59    5.47
   5   8   0  125.91    5.88
   5   8   0  134.56    5.45
   5   8   0  123.16    5.40
  -6  -8   0  11.856   2.148
  -6  -8   0  10.878   2.171
   6   8   0  7.8467  1.4940
   6   8   0  9.9912  2.0706
   6   8   0  7.1127  1.7722
  -7  -8   0  2.3878  1.9118
   7   8   0  2.4920  1.0453
   7   8   0  2.7580  1.8927
   7   8   0  2.0543  1.3123
  -8  -8   0  21.636   2.576
   8   8   0  16.663   2.258
   8   8   0  18.009   3.290
   8   8   0  15.847   2.310
  -9  -8   0  90.982   5.239
   9   8   0  83.153   5.119
   9   8   0  76.850   5.593
   9   8   0  85.532   5.316
   9   8   0  87.915   5.690
   9   8   0  78.707   5.845
 -10  -8   0  53.656   4.405
  10   8   0  45.527   4.824
  10   8   0  53.482   5.805
  10   8   0  50.840   4.080
  10   8   0  49.749   5.028
  10   8   0  44.757   4.473
 -11  -8   0  15.248   3.113
  11   8   0  11.369   3.447
  11   8   0  11.439   2.934
  11   8   0  10.409   3.178
  11   8   0  10.580   3.019
  11   8   0  10.318   3.356
 -12  -8   0  24.387   4.355
  12   8   0  12.785   3.151
  12   8   0  10.869   3.369
  12   8   0  12.919   4.269
  12   8   0  10.314   3.633
   6  -9   0  2.4067  3.1597
   6  -9   0 -0.3955  2.9105
  -6   9   0  0.7566  2.6765
   5  -9   0  -1.110   2.449
   5  -9   0  3.2237  2.4300
  -5   9   0  0.0301  1.6617
  -5   9   0  4.2488  1.9148
   4  -9   0  77.713   6.160
   4  -9   0  80.599   5.949
  -4   9   0  64.868   6.637
  -4   9   0  69.572   6.827
  -4   9   0  69.420   5.950
   3  -9   0  51.998   4.172
   3  -9   0  48.848   3.975
  -3   9   0  43.108   3.713
  -3   9   0  42.058   4.564
  -3   9   0  43.594   4.429
   2  -9   0  80.489   5.514
   2  -9   0  67.546   5.591
   2  -9   0  76.065   4.144
  -2   9   0  62.625   4.622
  -2   9   0  66.682   5.221
  -2   9   0  65.547   4.976
   1  -9   0  2.0507  1.9324
  -1   9   0  0.1986  1.4379
  -1   9   0  0.7306  1.1418
  -1   9   0 -0.3344  1.2632
   0  -9   0  175.13   11.19
   0   9   0  175.52   10.08
   0   9   0  162.30    9.88
   0   9   0  156.99    8.44
  -1  -9   0  31.180   2.962
   1   9   0  26.914   2.867
   1   9   0  25.076   2.281
   1   9   0  22.734   3.249
   1   9   0  26.252   2.269
  -2  -9   0  20.644   1.912
  -2  -9   0  20.305   2.242
   2   9   0  23.826   2.539
   2   9   0  22.778   1.824
  -3  -9   0  57.653   3.856
  -3  -9   0  55.025   3.219
   3   9   0  52.961   3.644
   3   9   0  50.683   3.760
   3   9   0  50.433   3.716
  -4  -9   0 1326.69   59.43
  -4  -9   0 1345.43   53.85
   4   9   0 1358.79  156.94
   4   9   0 1356.06   50.18
  -5  -9   0  95.196   5.018
  -5  -9   0  85.174   4.060
   5   9   0  78.129   5.026
   5   9   0  84.084   4.142
   5   9   0  80.663   4.080
  -6  -9   0  16.291   2.594
  -6  -9   0  18.140   2.396
   6   9   0  10.009   2.319
   6   9   0  12.875   2.009
   6   9   0  12.787   1.650
  -7  -9   0  92.097   5.430
  -7  -9   0  95.158   6.050
   7   9   0  101.35    4.83
   7   9   0  90.857   6.576
   7   9   0  97.135   4.698
  -8  -9   0  91.320   6.166
  -8  -9   0  95.015   5.163
   8   9   0  94.351   6.619
   8   9   0  89.172   5.881
   8   9   0  96.258   6.046
  -9  -9   0  8.4042  2.1270
   9   9   0 -0.9709  2.1024
   9   9   0  0.8642  2.0870
   9   9   0  3.6891  2.2599
 -10  -9   0  -1.528   2.511
  10   9   0 -0.1192  1.7522
  10   9   0  -1.755   1.530
  10   9   0  0.5006  1.8568
  10   9   0  -2.959   1.686
  10   9   0  3.7748  3.1608
 -11  -9   0  73.031   7.675
  11   9   0  70.104   7.767
   4 -10   0  0.5180  2.3139
   4 -10   0  2.6079  2.2661
  -4  10   0  0.8456  2.0288
  -4  10   0  0.7035  2.3989
   3 -10   0  8.8368  2.5263
   3 -10   0  4.0885  2.1901
  -3  10   0  4.1350  2.6060
  -3  10   0  3.6526  2.4290
  -3  10   0  1.9565  2.5619
  -2  10   0  4.2218  2.8219
  -2  10   0  2.4525  1.9593
  -2  10   0  1.9441  2.1061
   1 -10   0  5.6683  2.6246
  -1  10   0  0.1287  2.2817
  -1  10   0  5.9622  2.1087
  -1  10   0  4.3004  2.0449
   0 -10   0  9.3414  2.2034
   0  10   0  8.3750  2.8947
   0  10   0  5.4631  2.2952
   0  10   0  8.6794  2.0502
  -1 -10   0  26.218   3.202
   1  10   0  20.158   2.619
   1  10   0  22.545   2.211
   1  10   0  19.572   2.287
  -2 -10   0 -0.8094  2.4276
  -2 -10   0  2.2321  1.8394
   2  10   0  0.8837  1.5348
   2  10   0 -0.0482  0.7416
  -3 -10   0  115.51    6.72
  -3 -10   0  109.30    6.26
   3  10   0  114.60    6.42
  -4 -10   0  13.926   2.045
  -4 -10   0  12.288   2.136
   4  10   0  9.0772  1.7285
  -5 -10   0  3.0138  2.0047
  -5 -10   0  2.0485  1.5335
   5  10   0  -2.461   1.261
   5  10   0  0.9817  1.3181
   5  10   0  0.1277  1.6323
  -6 -10   0  36.071   3.648
  -6 -10   0  39.639   3.832
   6  10   0  35.783   3.290
   6  10   0  34.545   2.750
   6  10   0  33.013   2.691
  -7 -10   0  2.7893  2.1632
  -7 -10   0  6.4951  2.4005
   7  10   0  0.9043  1.9400
   7  10   0  0.7078  1.8239
   7  10   0  5.5717  2.6497
  -8 -10   0  17.317   3.010
  -8 -10   0  16.962   2.898
   8  10   0  16.501   3.933
  -9 -10   0  22.013   3.258
  -9 -10   0  23.261   3.840
   9  10   0  19.165   3.691
 -10 -10   0 -0.8293  2.3719
  10  10   0 -0.8441  2.6024
 -11 -10   0  10.890   4.074
  11  10   0  7.5667  3.2694
  -3  11   0  36.799   4.603
  -3  11   0  44.517   5.303
  -2  11   0  66.424   8.029
  -2  11   0  65.641   6.203
  -2  11   0  73.376   5.959
   1 -11   0  3.9995  2.6959
  -1  11   0  -1.326   1.636
  -1  11   0 -0.1826  1.9532
  -1  11   0  -2.283   1.908
   0 -11   0  9.5847  2.8192
   0  11   0  12.481   2.034
   0  11   0  10.592   2.533
   0  11   0  11.922   2.419
  -1 -11   0  1.8879  2.2432
   1  11   0 -0.0914  1.6823
   1  11   0  0.1763  1.8879
  -2 -11   0  39.830   4.763
  -2 -11   0  30.579   3.536
   2  11   0  31.264   3.601
   2  11   0  34.333   3.393
  -3 -11   0  1.3494  1.8816
  -3 -11   0  3.2155  2.6999
   3  11   0  3.4397  1.8041
  -4 -11   0  9.6425  2.0875
  -4 -11   0  8.3682  2.6861
   4  11   0  9.2822  2.4121
  -5 -11   0  10.176   2.215
  -5 -11   0  9.6426  3.3199
   5  11   0  9.3653  2.7352
  -6 -11   0  9.8265  2.1375
  -6 -11   0  9.6820  2.1797
   6  11   0  9.3910  3.6938
  -7 -11   0  28.660   4.027
  -7 -11   0  29.628   3.899
   7  11   0  26.892   4.012
  -8 -11   0  0.4506  2.1676
  -8 -11   0  2.5519  3.1581
   8  11   0  2.7450  2.4787
  -9 -11   0  31.201   4.190
  -9 -11   0  29.339   4.609
   9  11   0  25.931   4.615
 -10 -11   0  33.683   5.689
 -10 -11   0  32.720   5.336
  10  11   0  25.903   5.173
  -2  12   0  6.8607  3.3955
   1 -12   0  17.770   5.067
  -1  12   0  12.534   3.726
  -1  12   0  11.579   2.922
   0 -12   0  11.168   3.996
   0  12   0  8.5941  2.9630
   0  12   0  8.6230  2.6317
  -1 -12   0  1.7111  2.8089
   1  12   0  2.6001  2.1586
   1  12   0  2.5118  2.3599
  -2 -12   0  159.03   10.15
   2  12   0  151.96   12.01
   2  12   0  144.27    7.44
  -3 -12   0  1.1214  2.3762
  -3 -12   0  0.4710  2.5091
   3  12   0  2.8530  2.0972
   3  12   0  1.6358  3.3238
  -4 -12   0  4.0849  3.2410
  -4 -12   0  6.0248  3.0616
   4  12   0  5.6802  3.4223
  -5 -12   0  2.4678  2.1317
  -5 -12   0  0.8386  2.4719
   5  12   0  0.0080  3.4978
  -6 -12   0  11.665   2.618
  -6 -12   0  13.910   2.837
   6  12   0  11.680   3.918
  -7 -12   0  37.762   4.528
  -7 -12   0  38.610   4.540
   7  12   0  31.972   5.047
  -8 -12   0  7.6852  3.7717
  -8 -12   0 -0.5873  3.6264
   8  12   0  7.4726  2.6932
  -9 -12   0  47.044   5.383
  -9 -12   0  49.850   7.072
   9  12   0  39.737   5.135
  -1 -13   0 -0.1047  3.1674
   1  13   0 -0.9298  2.4451
   1  13   0  2.4198  4.0310
  -2 -13   0  20.183   4.925
   2  13   0  12.950   3.262
   2  13   0  9.6320  2.7769
  -3 -13   0  59.718   6.068
   3  13   0  54.978   6.506
   3  13   0  52.822   5.775
  -4 -13   0  76.153   7.624
  -4 -13   0  63.683   7.123
   4  13   0  49.782   6.051
  -5 -13   0  77.881   9.289
  -5 -13   0  86.475   8.057
   5  13   0  67.608   7.382
  -6 -13   0  -1.420   2.178
  -6 -13   0 -0.6256  2.2938
   6  13   0  1.8717  3.0160
  -7 -13   0  4.4354  2.9627
  -7 -13   0  2.5609  3.0766
   7  13   0  0.2780  4.1168
  -8 -13   0  0.5367  3.1736
   8  13   0  -4.002   4.841
   7  13  -1  7.7116  4.7000
   6  13  -1  21.420   5.736
  -6 -13   1  34.137   4.699
  -6 -13   1  32.251   4.692
   5  13  -1  6.1275  2.8026
  -5 -13   1  10.921   2.958
  -5 -13   1  4.5444  3.2062
   4  13  -1  0.1850  2.7880
  -4 -13   1  3.7854  3.0113
  -4 -13   1  5.0760  4.2838
   3  13  -1  56.949   5.778
   3  13  -1  57.664   5.548
  -3 -13   1  63.850   7.523
   2  13  -1  7.4927  3.6163
   2  13  -1 -0.2178  2.1161
  -2 -13   1  -1.646   2.497
   1  13  -1  16.528   3.450
   1  13  -1  14.494   4.207
   9  12  -1  18.036   4.483
  -9 -12   1  15.462   3.710
  -9 -12   1  17.136   3.720
   8  12  -1  0.1632  2.7865
  -8 -12   1 -0.6598  2.6481
  -8 -12   1  2.2554  2.6802
   7  12  -1  57.514   6.300
  -7 -12   1  50.573   4.927
  -7 -12   1  55.944   7.013
   6  12  -1  -1.662   2.386
  -6 -12   1 -0.3119  1.9895
  -6 -12   1  -1.748   2.533
   5  12  -1  16.702   2.864
  -5 -12   1  17.692   3.087
  -5 -12   1  9.4586  2.8171
   4  12  -1  14.243   2.999
  -4 -12   1  13.840   3.542
  -4 -12   1  15.159   3.317
   3  12  -1  4.3596  2.6445
  -3 -12   1  11.730   3.550
  -3 -12   1  6.4811  3.1078
   2  12  -1  3.5737  3.3098
   2  12  -1  2.7913  2.4152
  -2 -12   1  1.5231  2.4273
   1  12  -1  39.314   4.788
   1  12  -1  35.872   4.027
  -1 -12   1  44.761   5.960
   0  12  -1  26.713   3.740
   0  12  -1  27.465   4.021
   0 -12   1  38.254   4.561
  -1  12  -1  41.104   5.201
  -1  12  -1  37.060   4.446
  -2  12  -1  3.9016  2.7995
  -2  12  -1  6.0702  3.5564
  10  11  -1  5.4723  5.6065
 -10 -11   1  0.6057  2.8606
 -10 -11   1  2.4665  3.1617
   9  11  -1  0.2997  3.2796
  -9 -11   1  5.6134  3.5003
  -9 -11   1  4.0087  3.8336
   8  11  -1 -0.3060  2.2934
  -8 -11   1  2.8152  2.8490
  -8 -11   1  2.6380  2.2869
   7  11  -1  9.8779  2.5230
  -7 -11   1  7.0935  2.6834
  -7 -11   1  5.0099  2.9228
   6  11  -1  43.270   4.031
   6  11  -1  47.381   4.282
   6  11  -1  37.571   3.661
  -6 -11   1  50.712   4.771
  -6 -11   1  52.000   3.926
   5  11  -1  1.4574  1.9929
   5  11  -1  2.6176  1.2120
   5  11  -1  1.9096  1.2977
  -5 -11   1  2.6684  1.7211
  -5 -11   1  3.7469  2.2640
   4  11  -1  4.9366  2.5256
  -4 -11   1  5.4793  2.4807
  -4 -11   1  4.8837  2.0892
   3  11  -1  21.354   3.509
  -3 -11   1  23.753   2.776
  -3 -11   1  19.991   3.586
   2  11  -1  25.342   3.577
  -2 -11   1  29.257   3.179
   1  11  -1  3.5025  2.1931
   1  11  -1  5.8035  3.1311
  -1 -11   1  3.5478  2.0460
   0  11  -1  5.7494  2.2310
   0  11  -1  4.6971  1.6645
   0  11  -1  9.9877  3.3344
   0 -11   1  8.7016  3.4371
  -1  11  -1  2.6661  2.3726
  -1  11  -1  -1.025   2.044
  -1  11  -1  1.6186  2.0876
   1 -11   1  0.8595  2.3062
  -2  11  -1  2.2208  2.5319
  -2  11  -1  2.4332  2.0239
  -2  11  -1  2.6608  3.0408
  -3  11  -1  26.754   3.591
  -3  11  -1  23.276   4.282
  -3  11  -1  19.433   4.284
  10  10  -1  31.914   5.584
 -10 -10   1  30.820   5.128
   9  10  -1  47.184   6.463
   9  10  -1  50.540   4.949
   9  10  -1  40.255   4.878
  -9 -10   1  57.449   4.949
  -9 -10   1  54.605   5.477
   8  10  -1  -2.703   3.364
   8  10  -1  0.1587  1.6865
   8  10  -1  -1.171   1.425
  -8 -10   1  0.7924  1.8102
  -8 -10   1  -1.731   2.063
   7  10  -1  50.793   3.759
   7  10  -1  43.272   4.333
   7  10  -1  46.669   3.935
  -7 -10   1  51.570   4.521
  -7 -10   1  50.752   3.947
   6  10  -1  13.096   2.302
   6  10  -1  16.697   2.250
   6  10  -1  15.409   3.122
  -6 -10   1  20.227   2.733
  -6 -10   1  16.574   2.073
   5  10  -1  8.7371  1.7714
   5  10  -1  9.9682  1.6810
   5  10  -1  8.0417  2.4497
  -5 -10   1  14.442   2.156
  -5 -10   1  10.291   2.511
  -5 -10   1  10.590   1.986
   4  10  -1  15.385   3.298
  -4 -10   1  14.420   2.989
  -4 -10   1  19.395   2.726
  -4 -10   1  19.171   2.272
   3  10  -1  6.0369  1.8697
  -3 -10   1  9.0366  2.8104
  -3 -10   1  8.8413  1.7003
  -3 -10   1  9.9200  2.1180
   2  10  -1  3.1345  2.4500
  -2 -10   1  0.0753  1.3294
  -2 -10   1  3.9414  2.6663
  -2 -10   1 -0.5317  2.2954
   1  10  -1  296.80   23.09
   1  10  -1  286.05   15.97
   1  10  -1  284.38   19.17
  -1 -10   1  302.46   19.12
  -1 -10   1  320.27   17.10
   0  10  -1  2.5525  1.1258
   0  10  -1  2.5529  1.5917
   0  10  -1  4.3646  1.9367
   0 -10   1  8.3489  2.1162
   0 -10   1  3.3695  1.7892
  -1  10  -1  6.1676  2.1650
  -1  10  -1  8.4017  1.6989
  -1  10  -1  8.3975  2.3547
   1 -10   1  7.9956  3.0007
  -2  10  -1  100.22    6.67
  -2  10  -1  99.821   6.196
  -2  10  -1  98.842   7.917
  -3  10  -1  1.4660  1.7776
  -3  10  -1  2.2357  1.8956
  -3  10  -1 -0.0485  2.0207
  -4  10  -1  23.090   3.971
  -4  10  -1  18.919   2.949
  -4  10  -1  15.225   4.051
   4 -10   1  31.945   4.363
  -5  10  -1  7.9081  3.1982
   5 -10   1  14.288   3.686
   5 -10   1  15.060   3.221
  11   9  -1  10.470   4.484
  11   9  -1  4.3212  2.6429
  11   9  -1  3.5158  2.1641
  11   9  -1  4.3942  2.3277
  11   9  -1  5.1793  2.9930
 -11  -9   1 -0.3612  3.1991
  10   9  -1  31.463   3.561
  10   9  -1  29.044   3.839
  10   9  -1  26.967   4.271
  10   9  -1  31.546   4.267
  10   9  -1  29.165   3.602
 -10  -9   1  29.174   3.577
   9   9  -1  28.109   4.336
   9   9  -1  24.763   3.845
   9   9  -1  26.275   3.605
  -9  -9   1  25.237   3.079
   8   9  -1  130.15    8.00
   8   9  -1  141.67    8.88
   8   9  -1  138.99    9.33
  -8  -9   1  136.42    8.80
   7   9  -1  9.4084  2.1477
   7   9  -1  10.162   2.097
   7   9  -1  7.8481  2.5539
  -7  -9   1  8.9169  1.9545
  -7  -9   1  10.080   2.212
   6   9  -1  0.0079  0.9661
   6   9  -1  -2.897   1.876
   6   9  -1 -0.1399  1.0956
  -6  -9   1  1.2935  1.6477
  -6  -9   1 -0.8151  1.6742
  -6  -9   1  2.1056  1.4594
   5   9  -1  808.93   30.66
   5   9  -1  825.56   28.32
   5   9  -1  793.25   26.30
  -5  -9   1  806.27   29.88
  -5  -9   1  786.28   33.22
  -5  -9   1  791.82   34.66
   4   9  -1  497.92   22.13
  -4  -9   1  516.89   17.71
  -4  -9   1  507.15   20.25
  -4  -9   1  477.97   20.57
   3   9  -1  253.82   17.35
   3   9  -1  273.35   23.09
   3   9  -1  258.94   10.33
  -3  -9   1  262.56   14.59
  -3  -9   1  277.92   10.62
  -3  -9   1  277.07   12.28
   2   9  -1  409.83   26.36
   2   9  -1  387.38   18.44
  -2  -9   1  429.31   19.72
  -2  -9   1  414.31   20.26
  -2  -9   1  428.82   16.80
   1   9  -1  31.106   2.650
   1   9  -1  31.014   2.365
  -1  -9   1  37.179   3.995
  -1  -9   1  37.005   3.099
   0   9  -1  50.097   3.166
   0   9  -1  66.454   3.858
   0   9  -1  56.420   4.376
   0  -9   1  62.611   4.246
   0  -9   1  63.536   4.587
  -1   9  -1  136.14    5.92
  -1   9  -1  126.22    7.31
  -1   9  -1  133.17    8.48
   1  -9   1  138.22    9.43
   1  -9   1  148.38    7.59
  -2   9  -1  5.4379  1.7897
  -2   9  -1  6.3370  2.3805
  -2   9  -1  6.5120  1.6747
  -3   9  -1  0.3657  1.3368
  -3   9  -1  -2.169   2.587
  -3   9  -1  3.7293  2.4004
   3  -9   1  -2.652   1.784
   3  -9   1  0.4007  1.6395
  -4   9  -1  0.7059  2.6165
  -4   9  -1  -1.139   1.572
  -4   9  -1 -0.3652  1.8767
   4  -9   1  3.3706  2.9669
   4  -9   1  1.4809  2.7543
  -5   9  -1  8.1880  2.7309
  -5   9  -1  9.4806  2.4243
   5  -9   1  14.268   3.176
   5  -9   1  11.817   3.433
  -6   9  -1  -2.066   2.409
   6  -9   1 -0.0670  4.1568
   6  -9   1  -2.315   4.152
  11   8  -1  37.806   4.573
  11   8  -1  34.788   4.190
  11   8  -1  28.108   4.182
  11   8  -1  30.102   4.404
  11   8  -1  25.019   3.935
 -11  -8   1  45.297   5.453
  10   8  -1  3.5345  1.7847
  10   8  -1  3.7369  2.7743
  10   8  -1  1.1303  2.4025
  10   8  -1  4.1982  2.6393
  10   8  -1  4.8020  2.0656
 -10  -8   1  5.2602  2.5330
   9   8  -1  149.03    6.80
   9   8  -1  148.24    7.01
   9   8  -1  156.71   10.34
  -9  -8   1  155.56   11.07
   8   8  -1  19.114   3.160
   8   8  -1  12.878   2.292
   8   8  -1  11.501   2.356
  -8  -8   1  17.133   2.169
   7   8  -1  112.49    5.41
   7   8  -1  110.86    6.05
   7   8  -1  109.05    6.00
  -7  -8   1  113.15    6.68
   6   8  -1  475.71   24.33
   6   8  -1  465.18   23.37
   6   8  -1  481.22   20.03
  -6  -8   1  457.92   20.04
  -6  -8   1  450.11   19.14
  -6  -8   1  472.25   21.64
   5   8  -1  109.95    4.73
   5   8  -1  103.53    4.36
   5   8  -1  106.47    5.81
  -5  -8   1  109.16    5.94
  -5  -8   1  111.60    4.84
  -5  -8   1  106.28    5.08
   4   8  -1  612.44   21.81
   4   8  -1  655.06   33.86
   4   8  -1  592.33   20.69
   4   8  -1  612.72   21.16
  -4  -8   1  600.27   26.86
  -4  -8   1  607.51   24.43
  -4  -8   1  618.16   22.74
   3   8  -1  7.9182  1.9156
   3   8  -1  10.099   0.904
   3   8  -1  10.695   0.895
   3   8  -1  8.0200  1.5325
   3   8  -1  9.9986  1.6627
  -3  -8   1  12.623   1.972
  -3  -8   1  11.050   1.354
  -3  -8   1  9.9919  1.3973
   2   8  -1  206.18    9.17
   2   8  -1  217.49    7.58
   2   8  -1  205.28   12.15
   2   8  -1  198.88    8.50
   2   8  -1  217.38    7.51
  -2  -8   1  205.03    9.18
  -2  -8   1  214.16   10.03
  -2  -8   1  212.85    7.63
   1   8  -1  143.53    9.46
   1   8  -1  145.65    7.93
   1   8  -1  138.08    9.39
   1   8  -1  138.98    6.14
   1   8  -1  141.81    7.85
  -1  -8   1  141.54    6.78
  -1  -8   1  137.26    7.74
  -1  -8   1  148.22    7.68
   0   8  -1  73.982   3.636
   0   8  -1  69.760   4.004
   0   8  -1  65.403   4.172
   0  -8   1  73.688   4.265
   0  -8   1  71.853   4.596
  -1   8  -1  1.2052  1.8482
  -1   8  -1 -0.5994  0.8554
  -1   8  -1  0.2824  1.1752
   1  -8   1  2.3978  1.1665
   1  -8   1  0.1635  1.3507
  -2   8  -1  80.182   4.008
  -2   8  -1  77.663   4.061
  -2   8  -1  80.021   4.582
   2  -8   1  82.018   5.622
   2  -8   1  80.738   4.837
   2  -8   1  81.476   4.480
  -3   8  -1  67.687   4.143
  -3   8  -1  69.907   5.008
  -3   8  -1  64.979   4.586
   3  -8   1  77.513   4.048
   3  -8   1  74.870   4.751
  -4   8  -1  159.67   10.22
  -4   8  -1  159.60    8.55
  -4   8  -1  172.86    7.28
   4  -8   1  155.40    9.75
   4  -8   1  171.25    7.91
  -5   8  -1  3.1734  2.2952
  -5   8  -1  3.1272  1.6503
  -5   8  -1  5.2813  2.5032
   5  -8   1  4.6297  2.1782
   5  -8   1  3.8938  1.8593
  -6   8  -1  3.2827  2.5889
  -6   8  -1  0.7722  2.6158
   6  -8   1 -0.4339  3.0933
   6  -8   1  8.7908  3.5277
  -7   8  -1  8.7504  2.9599
   7  -8   1  12.177   3.245
   7  -8   1  5.7533  2.6504
  12   7  -1  9.2128  3.6708
  12   7  -1  12.213   3.961
  12   7  -1  14.089   3.777
  12   7  -1  10.279   3.231
  12   7  -1  13.629   3.813
 -12  -7   1  15.587   5.559
  11   7  -1  11.036   3.710
  11   7  -1  9.1915  2.6267
  11   7  -1  7.4963  2.3745
  11   7  -1  5.3190  2.9598
  11   7  -1  1.3196  2.2026
 -11  -7   1  4.5260  2.7371
  10   7  -1  0.0536  1.9461
  10   7  -1  -1.408   2.778
  10   7  -1  1.2262  2.7940
  10   7  -1  -2.987   2.744
  10   7  -1  2.4253  2.6328
 -10  -7   1  1.9594  2.1484
   9   7  -1  140.92    8.47
   9   7  -1  143.39    9.54
   9   7  -1  142.09    9.20
   9   7  -1  147.76   10.56
   9   7  -1  138.30    8.71
  -9  -7   1  151.09    9.23
   8   7  -1  15.932   2.017
   8   7  -1  15.779   2.655
   8   7  -1  18.472   2.655
  -8  -7   1  21.896   2.953
   7   7  -1  151.98    6.88
   7   7  -1  168.18    8.31
   7   7  -1  145.13    6.82
  -7  -7   1  148.48    7.86
   6   7  -1  156.85    5.67
   6   7  -1  154.01    5.80
   6   7  -1  150.22    7.05
  -6  -7   1  138.91    7.59
  -6  -7   1  155.86    7.93
   5   7  -1  128.08    6.34
   5   7  -1  128.96    7.09
   5   7  -1  125.83    4.97
   5   7  -1  120.30    4.67
  -5  -7   1  130.71    5.86
  -5  -7   1  128.20    5.78
  -5  -7   1  120.97    5.72
   4   7  -1  49.198   3.447
   4   7  -1  54.024   3.768
   4   7  -1  54.290   2.436
   4   7  -1  53.049   2.608
  -4  -7   1  55.365   3.149
  -4  -7   1  57.095   2.942
  -4  -7   1  50.981   3.462
   3   7  -1  15.693   2.286
   3   7  -1  19.542   0.928
   3   7  -1  18.687   2.029
   3   7  -1  20.630   0.920
  -3  -7   1  17.780   1.609
  -3  -7   1  19.530   1.748
  -3  -7   1  19.523   2.174
   2   7  -1  34.011   2.174
   2   7  -1  34.028   2.691
   2   7  -1  35.970   1.747
   2   7  -1  33.472   2.507
   2   7  -1  32.793   2.751
  -2  -7   1  32.940   2.433
  -2  -7   1  38.217   2.180
  -2  -7   1  32.656   2.262
   1   7  -1  36.373   2.267
   1   7  -1  36.975   2.718
   1   7  -1  34.739   3.161
   1   7  -1  35.173   2.506
   1   7  -1  36.217   2.442
   1   7  -1  45.274   3.550
  -1  -7   1  42.870   2.548
  -1  -7   1  36.690   2.961
  -1  -7   1  39.373   2.452
   0   7  -1  2.0765  1.1432
   0   7  -1 -0.0451  1.4671
   0   7  -1  0.5643  1.3326
   0   7  -1  1.1762  0.9391
   0   7  -1  -2.685   1.340
   0   7  -1 -0.0691  1.5198
   0   7  -1  -1.360   1.633
   0   7  -1  0.0226  1.2491
   0  -7   1  0.8826  1.0173
   0  -7   1  0.8902  1.0374
  -1   7  -1  0.0995  0.9346
  -1   7  -1  0.1546  1.8342
  -1   7  -1  -1.865   1.883
  -1   7  -1  0.9005  1.2384
  -1   7  -1 -0.9577  0.8061
   1  -7   1  0.2175  1.1410
   1  -7   1  0.8276  1.0534
  -2   7  -1  6.7266  1.4495
  -2   7  -1  3.6547  1.2896
  -2   7  -1  3.6801  1.0756
   2  -7   1  4.6482  1.5673
   2  -7   1  6.5461  1.8798
   2  -7   1  1.9577  1.1458
   2  -7   1  6.2171  1.6450
  -3   7  -1  102.13    5.30
  -3   7  -1  102.81    5.64
  -3   7  -1  111.00    5.48
   3  -7   1  110.19    4.91
   3  -7   1  109.76    6.42
   3  -7   1  104.79    5.29
  -4   7  -1  73.110   3.886
  -4   7  -1  79.971   5.146
  -4   7  -1  68.488   5.172
   4  -7   1  75.473   5.056
   4  -7   1  70.322   3.985
  -5   7  -1  87.887   5.453
  -5   7  -1  73.772   5.173
  -5   7  -1  78.667   4.447
   5  -7   1  86.517   4.847
   5  -7   1  96.501   6.080
  -6   7  -1  1.0404  1.5273
  -6   7  -1 -0.8504  1.6290
   6  -7   1 -0.7600  2.8361
   6  -7   1  2.1058  2.7535
  -7   7  -1  21.342   3.392
   7  -7   1  15.054   3.767
   7  -7   1  19.105   3.272
  -8   7  -1  8.5377  3.5979
   8  -7   1  11.690   4.302
   8  -7   1  12.645   4.172
  12   6  -1 -0.5018  2.6263
  12   6  -1  -2.286   2.497
  12   6  -1  2.3935  3.1711
  12   6  -1  1.8402  2.9254
  12   6  -1 -0.1321  2.9008
 -12  -6   1 -0.4322  3.5064
  11   6  -1 -0.1484  2.1842
  11   6  -1  -1.009   2.202
  11   6  -1 -0.1874  2.0313
  11   6  -1  -2.128   2.419
  11   6  -1  2.6924  2.3929
 -11  -6   1  0.2916  2.7017
  10   6  -1  16.439   2.725
  10   6  -1  16.812   2.895
  10   6  -1  17.049   2.662
  10   6  -1  16.773   3.140
  10   6  -1  19.564   3.104
 -10  -6   1  17.701   3.332
   9   6  -1  18.537   2.509
   9   6  -1  18.987   3.031
   9   6  -1  22.980   2.634
   9   6  -1  30.097   3.401
  -9  -6   1  24.166   2.212
  -9  -6   1  23.819   2.661
   8   6  -1  27.582   2.963
   8   6  -1  34.352   2.665
   8   6  -1  30.659   3.160
  -8  -6   1  32.819   2.553
  -8  -6   1  33.557   3.128
   7   6  -1  7.2921  1.4690
   7   6  -1  12.384   2.193
   7   6  -1  8.5626  1.4774
  -7  -6   1  10.771   1.524
  -7  -6   1  12.505   0.918
   6   6  -1  295.57    8.99
   6   6  -1  292.41   14.27
   6   6  -1  301.42    9.31
  -6  -6   1  284.68   10.68
  -6  -6   1  266.39    8.63
  -6  -6   1  285.79   13.25
   5   6  -1  0.7024  0.7092
   5   6  -1  0.3907  0.7875
   5   6  -1  1.4051  1.0979
   5   6  -1  0.9002  1.1377
  -5  -6   1  1.0234  1.0239
  -5  -6   1  1.8165  1.1352
   4   6  -1  215.31    7.13
   4   6  -1  223.52    7.37
   4   6  -1  230.86   10.69
   4   6  -1  219.88    7.08
  -4  -6   1  211.09    9.87
  -4  -6   1  213.30    7.87
   3   6  -1  300.44   10.25
   3   6  -1  312.49   16.40
   3   6  -1  307.79   15.74
   3   6  -1  316.00   14.47
  -3  -6   1  272.22   12.49
  -3  -6   1  301.31   19.74
  -3  -6   1  304.24   12.08
  -3  -6   1  308.30   10.89
   2   6  -1  526.78   22.98
   2   6  -1  477.08   17.16
   2   6  -1  505.44   23.10
   2   6  -1  481.38   19.61
   2   6  -1  515.80   25.34
  -2  -6   1  472.40   18.72
  -2  -6   1  502.33   24.05
  -2  -6   1  480.61   19.23
  -2  -6   1  462.21   17.06
   1   6  -1  1.2773  1.5969
   1   6  -1  1.0970  1.1591
   1   6  -1  0.0292  0.6426
   1   6  -1  0.2083  0.4073
   1   6  -1 -0.1335  0.6379
   1   6  -1  0.6259  0.6539
   1   6  -1  1.7368  1.1469
   1   6  -1 -0.3770  1.5961
  -1  -6   1 -0.0612  0.6902
  -1  -6   1  -1.010   0.737
  -1  -6   1 -0.1189  0.9756
  -1  -6   1  1.2401  0.8909
   0   6  -1  49.853   2.642
   0   6  -1  55.274   3.906
   0   6  -1  48.229   2.598
   0   6  -1  52.836   3.394
   0   6  -1  49.540   3.024
   0   6  -1  50.533   3.068
   0   6  -1  47.069   2.547
   0   6  -1  54.219   3.126
   0  -6   1  53.255   2.779
   0  -6   1  48.448   2.842
  -1   6  -1  216.42    7.76
  -1   6  -1  222.14   11.62
  -1   6  -1  231.17   11.01
  -1   6  -1  216.97   10.23
  -1   6  -1  220.70    8.92
  -1   6  -1  208.03    9.36
  -1   6  -1  232.66   12.13
  -1   6  -1  208.78   10.55
  -1   6  -1  216.63   10.30
  -1   6  -1  233.99   13.06
  -1   6  -1  211.84    7.60
   1  -6   1  221.79    9.37
   1  -6   1  230.79    9.92
   1  -6   1  221.23   10.75
   1  -6   1  213.59    9.44
  -2   6  -1  19.900   1.808
  -2   6  -1  18.359   1.530
  -2   6  -1  19.097   2.111
  -2   6  -1  17.646   2.362
  -2   6  -1  20.861   2.505
  -2   6  -1  18.324   1.958
  -2   6  -1  20.327   2.087
   2  -6   1  20.219   2.022
   2  -6   1  20.656   1.912
   2  -6   1  22.730   1.933
  -3   6  -1  12.123   1.479
  -3   6  -1  12.848   1.965
  -3   6  -1  13.155   2.030
  -3   6  -1  13.806   2.275
   3  -6   1  13.934   1.850
   3  -6   1  18.574   2.063
   3  -6   1  16.361   1.782
  -4   6  -1  595.92   41.95
  -4   6  -1  554.18   23.84
  -4   6  -1  559.08   23.02
   4  -6   1  583.71   37.60
   4  -6   1  563.96   23.29
   4  -6   1  562.26   25.06
  -5   6  -1  80.128   5.402
  -5   6  -1  88.929   6.202
   5  -6   1  90.368   5.225
   5  -6   1  87.997   5.772
  -6   6  -1  12.527   1.740
  -6   6  -1  16.947   3.019
   6  -6   1  13.844   2.476
   6  -6   1  17.662   2.107
  -7   6  -1  2.2905  2.6184
   7  -6   1  1.3590  2.1624
   7  -6   1  4.3921  2.3755
  -8   6  -1  4.9229  4.1354
   8  -6   1  -2.440   2.703
   8  -6   1 -0.2378  2.7847
  12   5  -1  77.461   7.505
  12   5  -1  69.762   7.922
  12   5  -1  77.514   8.425
  12   5  -1  80.944   7.364
  12   5  -1  70.616   7.429
 -12  -5   1  76.791   9.295
  11   5  -1  14.961   3.268
  11   5  -1  13.021   2.961
  11   5  -1  14.533   4.077
  11   5  -1  9.1471  2.4837
  11   5  -1  11.475   3.608
 -11  -5   1  19.395   4.401
  10   5  -1  63.043   5.839
  10   5  -1  56.393   4.771
  10   5  -1  59.046   5.510
  10   5  -1  54.303   4.309
  10   5  -1  67.235   5.119
 -10  -5   1  67.466   3.638
 -10  -5   1  64.928   4.776
   9   5  -1  187.14    9.90
   9   5  -1  182.79   10.29
   9   5  -1  167.05    8.83
   9   5  -1  185.03    8.51
   9   5  -1  176.63    8.37
  -9  -5   1  179.43    9.24
  -9  -5   1  193.53   11.84
   8   5  -1  26.060   2.611
   8   5  -1  26.385   2.613
   8   5  -1  28.622   2.498
   8   5  -1  28.234   2.637
   8   5  -1  29.417   2.479
  -8  -5   1  29.129   1.762
  -8  -5   1  28.766   2.608
   7   5  -1  78.765   4.398
   7   5  -1  73.021   3.972
   7   5  -1  72.329   4.458
   7   5  -1  82.006   6.854
  -7  -5   1  78.001   4.833
  -7  -5   1  73.067   4.055
   6   5  -1  24.842   2.315
   6   5  -1  25.318   2.727
   6   5  -1  22.407   2.421
   6   5  -1  16.600   1.714
  -6  -5   1  22.126   1.408
  -6  -5   1  19.937   1.725
  -6  -5   1  19.243   1.711
   5   5  -1  296.75    9.51
   5   5  -1  337.22   14.75
   5   5  -1  288.15    9.61
   5   5  -1  289.27   10.94
   5   5  -1  317.45   16.90
  -5  -5   1  280.53   10.06
  -5  -5   1  292.76   11.29
  -5  -5   1  279.74   10.94
  -5  -5   1  313.05   10.67
   4   5  -1  64.915   4.113
   4   5  -1  61.963   2.517
   4   5  -1  66.394   2.764
   4   5  -1  61.977   3.738
   4   5  -1  68.003   2.994
   4   5  -1  71.372   4.042
   4   5  -1  67.345   4.362
  -4  -5   1  62.786   4.026
  -4  -5   1  64.185   2.934
  -4  -5   1  62.359   3.471
   3   5  -1  960.54   38.60
   3   5  -1  946.88   38.86
   3   5  -1  906.29   27.32
   3   5  -1  914.01   28.07
   3   5  -1  928.45   41.84
   3   5  -1  918.87   30.38
   3   5  -1  866.56   28.81
  -3  -5   1  903.46   42.32
  -3  -5   1  881.36   29.50
  -3  -5   1  867.26   28.54
  -3  -5   1  863.17   32.32
   2   5  -1  159.51    5.97
   2   5  -1  168.32    6.14
   2   5  -1  170.97    6.64
   2   5  -1  168.43    7.42
   2   5  -1  174.54    8.51
  -2  -5   1  172.38    7.31
  -2  -5   1  165.56    6.26
  -2  -5   1  167.26    6.03
  -2  -5   1  160.34    7.04
   1   5  -1  2.5636  0.6955
   1   5  -1  2.6327  0.9118
   1   5  -1  2.6310  0.6504
   1   5  -1  3.1754  1.1413
   1   5  -1  2.1661  0.8532
   1   5  -1  2.3075  0.5542
   1   5  -1  2.2276  0.9550
   1   5  -1  2.9866  0.8286
  -1  -5   1  1.9648  0.7446
  -1  -5   1  3.7828  1.0170
  -1  -5   1  4.1962  0.9847
  -1  -5   1  2.7449  0.8811
   0   5  -1 1594.16   65.90
   0   5  -1 1663.26   57.37
   0   5  -1 1523.91   59.41
   0   5  -1 1521.40   56.96
   0   5  -1 1623.41   73.97
   0   5  -1 1671.53   65.70
   0   5  -1 1591.83   62.10
   0   5  -1 1623.13   64.17
   0  -5   1 1569.95   48.69
   0  -5   1 1539.65   61.00
   0  -5   1 1543.81   59.74
  -1   5  -1  375.63   14.87
  -1   5  -1  350.26   11.26
  -1   5  -1  374.82   15.23
  -1   5  -1  351.05   15.36
  -1   5  -1  364.34   13.44
  -1   5  -1  383.61   14.93
  -1   5  -1  374.84   17.29
  -1   5  -1  356.79   13.36
  -1   5  -1  362.68   11.72
  -1   5  -1  345.68   12.29
  -1   5  -1  366.17   13.69
   1  -5   1  341.77   13.44
   1  -5   1  346.31   13.29
   1  -5   1  352.14   12.91
   1  -5   1  346.34   13.28
  -2   5  -1  20.671   2.193
  -2   5  -1  18.462   2.027
  -2   5  -1  20.833   2.034
  -2   5  -1  19.272   1.907
  -2   5  -1  19.070   1.820
  -2   5  -1  18.884   1.573
  -2   5  -1  19.811   2.203
  -2   5  -1  18.516   2.218
  -2   5  -1  18.179   2.024
  -2   5  -1  22.760   1.871
  -2   5  -1  19.570   1.610
   2  -5   1  22.488   1.863
   2  -5   1  20.921   1.639
   2  -5   1  21.921   1.923
  -3   5  -1  6.8082  1.7450
  -3   5  -1  4.2028  1.3364
  -3   5  -1  5.3284  1.0053
  -3   5  -1  7.1038  1.0444
  -3   5  -1  6.2117  1.2411
   3  -5   1  3.8177  1.1730
   3  -5   1  7.7606  1.0523
   3  -5   1  6.7251  1.3270
  -4   5  -1  31.995   2.917
  -4   5  -1  20.942   2.278
  -4   5  -1  22.667   2.502
  -4   5  -1  28.186   1.932
   4  -5   1  23.619   2.028
   4  -5   1  25.738   2.056
   4  -5   1  26.299   2.128
  -5   5  -1  39.199   2.750
  -5   5  -1  40.998   4.253
  -5   5  -1  41.199   4.257
  -5   5  -1  39.702   3.552
   5  -5   1  39.025   2.990
   5  -5   1  42.921   3.146
   5  -5   1  43.790   3.154
   5  -5   1  40.628   3.147
  -6   5  -1  0.2128  1.4175
  -6   5  -1 -0.3297  1.3215
   6  -5   1  0.5633  1.7816
   6  -5   1  2.6310  1.7412
   6  -5   1  1.0787  1.5701
   6  -5   1  1.4746  1.5961
  -7   5  -1  134.97    8.57
  -7   5  -1  146.06   10.17
   7  -5   1  129.68    7.94
   7  -5   1  135.30    8.16
   7  -5   1  138.54    8.63
   7  -5   1  135.37    7.52
  -8   5  -1  114.57    9.51
   8  -5   1  128.30    6.88
   8  -5   1  110.26    6.96
   8  -5   1  119.36    7.88
   8  -5   1  119.84    8.11
  -9   5  -1  269.20   18.82
   9  -5   1  273.50   17.85
   9  -5   1  265.00   16.48
   9  -5   1  262.35   18.45
   9  -5   1  280.50   17.42
  12   4  -1  0.4528  4.8337
  12   4  -1 -0.3725  3.5949
  12   4  -1  3.1884  3.0812
  12   4  -1  0.3313  3.2339
  12   4  -1 -0.6682  4.4448
 -12  -4   1  0.4318  3.2183
  11   4  -1  149.50   10.74
  11   4  -1  140.16    9.88
  11   4  -1  147.14   11.27
  11   4  -1  150.24    7.85
  11   4  -1  149.70   11.39
 -11  -4   1  146.50   12.40
 -11  -4   1  154.14   16.22
 -11  -4   1  132.35    6.75
  10   4  -1  185.93    9.49
  10   4  -1  197.20   11.50
  10   4  -1  182.03   10.41
  10   4  -1  166.29    9.81
  10   4  -1  184.57    9.72
 -10  -4   1  180.11   11.70
 -10  -4   1  190.36   12.76
 -10  -4   1  200.32   11.80
   9   4  -1  18.977   2.530
   9   4  -1  19.338   2.828
   9   4  -1  19.631   2.634
   9   4  -1  23.396   2.632
  -9  -4   1  20.739   3.551
  -9  -4   1  25.059   2.829
  -9  -4   1  18.938   2.713
   8   4  -1  0.4652  1.1891
   8   4  -1  -2.201   1.091
   8   4  -1 -0.4887  1.2089
   8   4  -1  1.1412  1.3838
   8   4  -1  -1.222   0.916
   8   4  -1  1.7070  1.2710
   8   4  -1 -0.3022  1.4141
  -8  -4   1  -2.732   1.667
  -8  -4   1  1.9619  1.3033
  -8  -4   1  1.2809  1.0939
   7   4  -1  57.702   3.483
   7   4  -1  77.772   4.603
   7   4  -1  76.332   4.782
   7   4  -1  52.467   4.177
   7   4  -1  56.711   3.640
   7   4  -1  57.131   3.861
   7   4  -1  62.062   3.559
  -7  -4   1  69.509   3.184
  -7  -4   1  65.578   3.594
  -7  -4   1  61.130   3.566
   6   4  -1  243.65    8.95
   6   4  -1  280.29   12.05
   6   4  -1  272.97   10.36
   6   4  -1  246.74    8.55
   6   4  -1  228.27    8.88
  -6  -4   1  243.54    9.98
  -6  -4   1  243.65   10.41
  -6  -4   1  236.94    9.01
  -6  -4   1  240.96    9.48
   5   4  -1  220.46    8.50
   5   4  -1  204.96    8.22
   5   4  -1  204.60    7.03
   5   4  -1  221.90   11.02
   5   4  -1  223.69    9.59
   5   4  -1  194.87    8.06
  -5  -4   1  207.75    7.66
  -5  -4   1  206.12   10.24
  -5  -4   1  183.98    8.10
  -5  -4   1  202.73    7.61
  -5  -4   1  212.57    9.41
  -5  -4   1  189.65    7.42
  -5  -4   1  203.08    8.02
   4   4  -1 3081.07  103.98
   4   4  -1 3385.96  145.49
   4   4  -1 3063.74  101.24
   4   4  -1 3105.09  111.97
  -4  -4   1 2989.05  115.81
  -4  -4   1 3177.59  106.71
  -4  -4   1 3133.96  122.83
   3   4  -1  0.6445  0.7636
   3   4  -1  1.7415  0.7577
   3   4  -1  0.8472  0.6190
   3   4  -1 -0.1030  0.6625
   3   4  -1  0.0231  0.6295
   3   4  -1  0.4932  0.7502
   3   4  -1  1.1812  0.7102
  -3  -4   1  0.1491  0.6499
  -3  -4   1  0.7525  0.6922
  -3  -4   1  1.1621  0.8487
   2   4  -1  0.5094  0.7652
   2   4  -1  1.3603  0.6947
   2   4  -1  1.4148  0.1139
   2   4  -1  2.2776  0.8147
   2   4  -1  2.0159  0.7498
   2   4  -1  1.2563  0.5069
  -2  -4   1  2.0122  0.6038
  -2  -4   1  2.1764  0.6345
  -2  -4   1  1.4064  0.9831
  -2  -4   1  0.0637  0.6982
   1   4  -1  286.31   13.89
   1   4  -1  283.87   10.86
   1   4  -1  293.12   12.56
   1   4  -1  268.69   10.66
   1   4  -1  280.74   10.90
   1   4  -1  289.53   11.27
  -1  -4   1  270.46   10.84
  -1  -4   1  276.67   10.47
  -1  -4   1  272.98   10.67
  -1  -4   1  277.19   11.23
   0   4  -1  4.3331  0.8797
   0   4  -1  5.3342  0.7484
   0   4  -1  3.5721  1.1416
   0   4  -1  4.3742  0.7341
   0   4  -1  5.8647  0.6374
   0   4  -1  4.5887  1.0100
   0   4  -1  4.6840  0.9350
   0   4  -1  2.5882  0.8198
   0  -4   1  4.0312  0.6011
   0  -4   1  3.3564  0.5970
   0  -4   1  5.2029  0.9753
  -1   4  -1  2.2600  0.6161
  -1   4  -1  2.1678  0.6013
  -1   4  -1  2.2138  0.7158
  -1   4  -1  2.2522  0.7676
  -1   4  -1  3.3440  0.5975
  -1   4  -1  1.7579  0.6123
  -1   4  -1  2.0763  0.6963
  -1   4  -1  1.0949  0.7371
  -1   4  -1  3.0280  0.9332
  -1   4  -1  2.9312  0.6867
  -1   4  -1  2.1260  0.6584
   1  -4   1  2.1281  0.7316
   1  -4   1  2.7267  0.7326
   1  -4   1  3.4329  0.7874
   1  -4   1  1.8823  0.7210
  -2   4  -1  640.26   22.56
  -2   4  -1  584.57   18.25
  -2   4  -1  637.26   22.98
  -2   4  -1  633.14   25.72
  -2   4  -1  635.57   24.24
  -2   4  -1  600.31   31.63
  -2   4  -1  615.22   20.34
  -2   4  -1  572.80   20.59
  -2   4  -1  639.28   22.89
   2  -4   1  587.47   20.52
   2  -4   1  569.33   20.10
   2  -4   1  608.36   22.41
  -3   4  -1  65.240   3.297
  -3   4  -1  67.097   4.126
  -3   4  -1  71.364   4.029
  -3   4  -1  69.369   3.315
  -3   4  -1  63.031   2.775
  -3   4  -1  63.750   3.536
  -3   4  -1  69.955   3.909
  -3   4  -1  67.081   3.207
  -3   4  -1  66.584   2.903
   3  -4   1  67.890   2.631
   3  -4   1  64.309   3.564
   3  -4   1  73.206   3.313
   3  -4   1  68.057   3.575
   3  -4   1  68.805   3.748
  -4   4  -1  14.788   1.720
  -4   4  -1  15.243   1.462
  -4   4  -1  16.658   1.566
  -4   4  -1  17.735   1.626
   4  -4   1  17.950   1.813
   4  -4   1  19.343   2.259
   4  -4   1  16.427   1.932
   4  -4   1  15.591   1.976
   4  -4   1  16.775   1.236
  -5   4  -1  27.521   2.162
  -5   4  -1  28.532   2.134
  -5   4  -1  28.229   2.321
  -5   4  -1  29.247   2.578
   5  -4   1  27.688   2.633
   5  -4   1  28.731   2.094
   5  -4   1  26.067   2.306
   5  -4   1  31.170   2.773
   5  -4   1  29.368   2.169
   5  -4   1  31.325   2.952
  -6   4  -1  7.3533  0.9973
  -6   4  -1  5.7038  1.6660
   6  -4   1  5.0534  1.7866
   6  -4   1  12.214   2.155
   6  -4   1  7.0238  1.6993
   6  -4   1  7.1723  1.9782
  -7   4  -1  10.162   2.174
  -7   4  -1  8.5082  1.6017
   7  -4   1  9.9857  2.1122
   7  -4   1  8.6659  2.0099
   7  -4   1  12.636   2.171
   7  -4   1  8.5036  2.0300
  -8   4  -1  33.454   3.615
   8  -4   1  30.596   3.493
   8  -4   1  36.799   3.077
   8  -4   1  29.986   3.268
   8  -4   1  36.292   3.556
  -9   4  -1  140.80    9.81
   9  -4   1  152.92   11.56
   9  -4   1  152.03    8.99
   9  -4   1  137.86   10.97
   9  -4   1  151.99    8.33
 -10   4  -1  12.095   4.251
  10  -4   1  13.280   3.554
  10  -4   1  4.9655  3.2539
  10  -4   1  14.905   3.355
  10  -4   1  9.2519  4.0298
  12   3  -1  70.323   6.542
  12   3  -1  95.242   7.712
  12   3  -1  70.627   7.407
  12   3  -1  71.139   6.551
  12   3  -1  70.373   6.544
 -12  -3   1  86.205   8.609
 -12  -3   1  63.273   8.755
 -12  -3   1  65.985   7.848
  11   3  -1  134.85   10.27
  11   3  -1  124.50    9.48
  11   3  -1  149.60   10.24
  11   3  -1  125.19    9.54
  11   3  -1  139.54    9.64
 -11  -3   1  144.74   11.07
 -11  -3   1  140.11   11.47
 -11  -3   1  134.46   12.09
  10   3  -1  122.14    8.50
  10   3  -1  106.59    6.57
  10   3  -1  102.41    5.75
  10   3  -1  118.15    6.42
  10   3  -1  117.46    7.33
 -10  -3   1  126.46    8.33
 -10  -3   1  114.70    8.93
 -10  -3   1  126.32    8.09
   9   3  -1  436.80   14.45
   9   3  -1  442.58   15.47
   9   3  -1  420.12   17.49
   9   3  -1  428.83   14.39
   9   3  -1  433.82   20.45
  -9  -3   1  437.82   19.49
  -9  -3   1  423.00   15.74
  -9  -3   1  439.37   20.65
   8   3  -1  844.50   30.42
   8   3  -1  849.08   33.12
   8   3  -1  858.94   30.38
   8   3  -1  840.60   30.62
   8   3  -1  836.88   36.34
  -8  -3   1  842.23   33.28
  -8  -3   1  877.50   37.22
  -8  -3   1  867.47   37.20
   7   3  -1  9.9422  1.7001
   7   3  -1  13.553   1.672
   7   3  -1  10.494   1.871
   7   3  -1  8.5502  1.7289
   7   3  -1  9.2010  1.5526
   7   3  -1  14.973   1.351
   7   3  -1  11.852   1.641
  -7  -3   1  12.095   1.601
  -7  -3   1  8.5593  1.5765
  -7  -3   1  14.956   2.010
   6   3  -1  6.4788  1.1660
   6   3  -1  4.4758  1.3343
   6   3  -1  5.6585  1.1737
   6   3  -1  5.2988  1.0454
   6   3  -1  6.4217  1.2348
   6   3  -1  4.8742  1.1382
   6   3  -1  7.4535  1.1703
  -6  -3   1  8.3814  2.0947
  -6  -3   1  5.2041  1.5525
  -6  -3   1  7.0810  0.9551
  -6  -3   1  4.3917  1.3781
   5   3  -1  6.6395  1.1651
   5   3  -1  7.7574  1.1243
   5   3  -1  6.2048  1.0437
   5   3  -1  6.0546  0.9722
   5   3  -1  8.9704  1.2106
   5   3  -1  5.3707  1.0469
  -5  -3   1  6.2159  0.5710
  -5  -3   1  7.3526  1.0359
  -5  -3   1  4.7503  1.1375
  -5  -3   1  5.2939  1.2099
  -5  -3   1  5.1421  0.9396
  -5  -3   1  4.1348  1.2791
  -5  -3   1  6.4998  1.2111
   4   3  -1  73.776   2.948
   4   3  -1  73.674   3.417
   4   3  -1  76.049   3.068
   4   3  -1  79.941   3.477
   4   3  -1  84.717   3.398
   4   3  -1  84.813   3.785
  -4  -3   1  79.003   3.755
  -4  -3   1  76.932   3.168
  -4  -3   1  81.222   3.545
  -4  -3   1  70.968   2.885
  -4  -3   1  80.555   3.722
  -4  -3   1  78.259   3.740
  -4  -3   1  72.994   3.286
   3   3  -1  1.2203  0.8052
   3   3  -1  0.6266  0.7579
   3   3  -1  0.1997  0.4699
   3   3  -1  0.3620  0.8086
   3   3  -1  0.2330  0.5839
   3   3  -1  0.2468  0.4893
  -3  -3   1  0.6108  0.7136
  -3  -3   1 -0.0620  0.6827
  -3  -3   1  0.1823  0.3918
  -3  -3   1 -0.0766  0.1963
  -3  -3   1 -0.2090  0.6994
   2   3  -1  133.52    5.04
   2   3  -1  126.41    4.78
   2   3  -1  135.24    5.77
   2   3  -1  135.37    4.05
   2   3  -1  132.21    5.08
   2   3  -1  137.84    6.32
   2   3  -1  129.50    4.91
  -2  -3   1  131.70    5.57
  -2  -3   1  133.79    5.18
  -2  -3   1  124.56    4.72
  -2  -3   1  124.87    4.42
  -2  -3   1  132.82    4.67
   1   3  -1 1810.94   70.76
   1   3  -1 1790.83   73.96
   1   3  -1 1727.58   64.66
  -1  -3   1 1681.05   63.95
  -1  -3   1 1698.55   66.51
  -1  -3   1 1705.12   58.25
  -1  -3   1 1697.60   55.97
  -1  -3   1 1789.04   64.01
   1   3  -1 1850.69   92.58
   1   3  -1 1923.48   77.38
  -1  -3   1 1801.22   44.78
  -1  -3   1 1870.02   48.25
   0   3  -1  873.88   29.67
   0   3  -1  927.45   41.47
   0   3  -1  869.74   38.23
   0   3  -1  888.23   29.56
   0   3  -1  913.06   29.09
   0   3  -1  919.36   35.30
   0   3  -1  909.75   45.74
   0   3  -1  893.55   35.32
   0  -3   1  911.54   36.35
   0  -3   1  866.72   34.70
   0  -3   1  877.08   38.10
   0  -3   1  901.97   27.17
   0  -3   1  911.73   30.48
   0   3  -1  933.12   22.99
   0   3  -1  935.32   36.89
   0  -3   1  901.41   33.77
   0  -3   1  929.66   36.34
  -1   3  -1  26.530   1.767
  -1   3  -1  27.970   1.525
  -1   3  -1  28.394   1.586
  -1   3  -1  28.508   1.611
  -1   3  -1  24.871   1.434
  -1   3  -1  25.784   1.430
  -1   3  -1  25.856   1.356
  -1   3  -1  26.099   1.694
  -1   3  -1  28.852   1.725
   1  -3   1  27.958   1.746
   1  -3   1  27.663   1.376
   1  -3   1  26.470   1.424
   1  -3   1  29.213   1.637
   1  -3   1  26.703   1.527
  -2   3  -1  407.72   17.12
  -2   3  -1  399.52   15.12
  -2   3  -1  378.76   11.98
  -2   3  -1  389.08   21.60
  -2   3  -1  389.68   14.97
  -2   3  -1  405.97   13.69
  -2   3  -1  398.44   13.18
  -2   3  -1  369.41   14.65
  -2   3  -1  398.00   13.29
   2  -3   1  375.79   15.15
   2  -3   1  363.03   11.88
   2  -3   1  375.65   14.12
   2  -3   1  376.62   11.77
  -3   3  -1  402.38   14.87
  -3   3  -1  390.79   15.93
  -3   3  -1  387.29   14.84
  -3   3  -1  367.17   16.17
  -3   3  -1  417.46   15.98
  -3   3  -1  381.16   12.04
  -3   3  -1  387.06   15.52
  -3   3  -1  402.02   15.27
  -3   3  -1  394.29   16.15
   3  -3   1  381.76   12.94
   3  -3   1  361.45   12.27
   3  -3   1  372.59   12.51
   3  -3   1  386.84   16.77
   3  -3   1  398.52   13.94
   3  -3   1  385.60   12.52
  -4   3  -1  12.717   1.742
  -4   3  -1  10.417   1.514
  -4   3  -1  9.8062  1.8784
  -4   3  -1  11.029   1.020
  -4   3  -1  11.810   1.478
  -4   3  -1  13.297   1.202
  -4   3  -1  10.697   1.367
  -4   3  -1  12.070   1.162
  -4   3  -1  9.5761  1.5110
  -4   3  -1  13.114   1.469
   4  -3   1  14.281   1.112
   4  -3   1  14.207   1.327
   4  -3   1  9.8381  1.3004
   4  -3   1  12.972   1.323
   4  -3   1  12.988   1.210
   4  -3   1  11.729   1.223
  -5   3  -1  0.0794  0.3703
  -5   3  -1 -0.5246  0.8185
  -5   3  -1 -0.5797  0.8494
  -5   3  -1  -1.510   0.949
   5  -3   1 -0.1771  0.3254
   5  -3   1  -1.222   1.004
   5  -3   1 -0.2201  0.7710
   5  -3   1 -0.6138  0.9645
   5  -3   1  -1.022   0.895
   5  -3   1 -0.8632  0.9443
  -6   3  -1  0.2826  0.3268
  -6   3  -1  0.8126  0.7492
  -6   3  -1  0.4201  1.0908
   6  -3   1 -0.3030  1.0414
   6  -3   1  1.9501  1.3517
   6  -3   1  0.6926  1.3347
   6  -3   1 -0.3658  1.0462
   6  -3   1 -0.2341  1.0462
  -7   3  -1  66.141   4.585
  -7   3  -1  63.023   4.562
   7  -3   1  64.122   4.348
   7  -3   1  63.875   4.057
   7  -3   1  60.648   4.197
   7  -3   1  70.336   5.449
  -8   3  -1  64.254   5.311
  -8   3  -1  69.525   4.326
   8  -3   1  60.831   4.809
   8  -3   1  60.895   4.859
   8  -3   1  63.747   5.036
   8  -3   1  65.648   4.526
  -9   3  -1  12.411   2.637
   9  -3   1  15.678   3.517
   9  -3   1  12.183   2.893
   9  -3   1  8.3147  3.2933
   9  -3   1  11.921   2.894
 -10   3  -1  2.9797  2.6321
  10  -3   1  2.4630  2.4355
  10  -3   1  5.0368  2.8758
  10  -3   1  3.7727  2.8795
  10  -3   1  1.7045  2.8758
  12   2  -1  23.319   4.692
  11   2  -1  28.274   4.003
  11   2  -1  22.022   4.401
  11   2  -1  35.882   3.940
  11   2  -1  25.796   4.192
  11   2  -1  27.604   4.160
 -11  -2   1  18.622   3.046
 -11  -2   1  29.333   3.593
 -11  -2   1  22.976   3.845
  10   2  -1 -0.6785  2.2809
  10   2  -1  0.1374  2.3450
  10   2  -1  1.0438  2.0251
  10   2  -1 -0.9811  1.8444
  10   2  -1  0.3017  2.3590
 -10  -2   1  0.2395  1.3210
 -10  -2   1  1.3674  1.9786
   9   2  -1  66.243   4.898
   9   2  -1  77.616   4.948
   9   2  -1  63.851   4.359
   9   2  -1  72.237   5.008
   9   2  -1  69.183   4.567
  -9  -2   1  77.299   4.736
  -9  -2   1  70.207   4.228
   8   2  -1  215.67    8.40
   8   2  -1  213.08    8.45
   8   2  -1  221.72    8.25
   8   2  -1  202.84    8.85
   8   2  -1  203.57    8.67
   8   2  -1  211.36    9.37
  -8  -2   1  218.70    8.95
  -8  -2   1  214.88   10.84
   7   2  -1  72.954   4.372
   7   2  -1  70.981   4.390
   7   2  -1  74.854   3.740
   7   2  -1  79.813   4.369
   7   2  -1  86.856   5.569
   7   2  -1  82.293   4.270
  -7  -2   1  86.024   4.237
  -7  -2   1  69.841   3.806
   6   2  -1  1.8930  1.2908
   6   2  -1  1.4443  1.0770
   6   2  -1  0.2664  0.8201
   6   2  -1  0.6890  0.6018
   6   2  -1  1.5663  1.0508
   6   2  -1  1.0159  0.8728
   6   2  -1  1.0789  0.6735
   6   2  -1  1.5074  1.0310
  -6  -2   1  1.0712  1.1475
  -6  -2   1  0.7083  0.9723
  -6  -2   1  2.2953  0.8167
   5   2  -1  98.126   4.609
   5   2  -1  87.238   3.882
   5   2  -1  91.033   3.575
   5   2  -1  92.324   4.257
   5   2  -1  91.557   3.568
   5   2  -1  99.426   4.627
   5   2  -1  83.883   3.505
   5   2  -1  86.675   3.583
  -5  -2   1  89.937   4.488
  -5  -2   1  90.586   3.774
  -5  -2   1  90.242   5.088
  -5  -2   1  89.581   4.052
  -5  -2   1  86.922   3.551
  -5  -2   1  85.503   3.143
   4   2  -1  19.788   1.368
   4   2  -1  18.781   1.595
   4   2  -1  19.106   1.363
   4   2  -1  21.105   1.419
   4   2  -1  17.450   1.459
   4   2  -1  18.394   1.425
  -4  -2   1  17.702   1.124
  -4  -2   1  16.954   1.406
  -4  -2   1  18.112   1.532
  -4  -2   1  16.728   1.158
  -4  -2   1  18.316   1.124
  -4  -2   1  19.290   1.499
   3   2  -1  8.6875  0.8654
   3   2  -1  7.2412  0.9079
   3   2  -1  8.2094  0.9609
   3   2  -1  8.5641  0.7676
   3   2  -1  7.3594  0.7983
   3   2  -1  7.5887  0.8921
  -3  -2   1  8.1673  0.9424
  -3  -2   1  8.5832  0.7000
  -3  -2   1  6.1528  0.8602
  -3  -2   1  7.3669  0.8058
   2   2  -1  207.86    7.43
   2   2  -1  196.88    7.08
   2   2  -1  207.05    7.21
   2   2  -1  202.37    8.41
   2   2  -1  198.33    8.01
   2   2  -1  197.60    6.27
  -2  -2   1  201.51    8.61
  -2  -2   1  197.99    7.83
  -2  -2   1  200.90    7.27
  -2  -2   1  197.88    6.43
  -2  -2   1  196.36    7.31
   2   2  -1  194.00   12.74
   2   2  -1  202.78    9.90
  -2  -2   1  229.74   13.07
  -2  -2   1  199.00   14.91
   1   2  -1  278.08   13.94
   1   2  -1  268.86    9.13
   1   2  -1  286.69   12.22
   1   2  -1  288.23   12.58
   1   2  -1  282.64   13.53
   1   2  -1  281.50   10.93
  -1  -2   1  273.80   11.70
  -1  -2   1  270.26   12.37
  -1  -2   1  273.90   12.83
  -1  -2   1  279.02    9.01
  -1  -2   1  266.14   12.65
   1   2  -1  283.30   13.28
   1   2  -1  297.15    9.43
  -1  -2   1  283.54    8.22
   0   2  -1  26.974   1.515
   0   2  -1  23.051   1.100
   0   2  -1  23.107   0.976
   0   2  -1  23.452   1.125
   0   2  -1  26.005   1.208
   0   2  -1  24.559   1.169
   0  -2   1  25.128   1.150
   0  -2   1  23.358   0.908
   0  -2   1  25.115   1.021
   0  -2   1  23.360   1.226
   0  -2   1  23.020   1.198
   0   2  -1  24.930   2.569
   0   2  -1  22.207   2.596
   0  -2   1  21.276   2.274
   0  -2   1  17.334   2.738
  -1   2  -1  199.49    7.21
  -1   2  -1  209.66    7.43
  -1   2  -1  201.80    9.10
  -1   2  -1  210.05    7.96
  -1   2  -1  206.07    9.03
  -1   2  -1  197.25    9.74
  -1   2  -1  204.00    8.46
  -1   2  -1  192.73    7.21
   1  -2   1  192.55    6.14
   1  -2   1  196.94    6.90
   1  -2   1  193.04    6.47
   1  -2   1  193.34    7.75
   1  -2   1  195.20    8.28
  -1   2  -1  204.50    7.23
  -1   2  -1  200.38   10.51
   1  -2   1  214.08   12.76
   1  -2   1  210.54    6.90
  -2   2  -1  58.089   2.782
  -2   2  -1  54.483   2.820
  -2   2  -1  58.518   2.939
  -2   2  -1  57.651   3.048
  -2   2  -1  59.980   2.625
  -2   2  -1  61.317   3.010
  -2   2  -1  54.861   2.906
  -2   2  -1  59.248   2.721
  -2   2  -1  57.322   2.274
   2  -2   1  59.056   2.256
   2  -2   1  60.170   3.150
   2  -2   1  55.725   2.552
   2  -2   1  59.963   2.343
   2  -2   1  57.332   2.315
   2  -2   1  59.286   2.474
   2  -2   1  59.961   2.760
   2  -2   1  58.869   2.821
  -3   2  -1  114.21    4.25
  -3   2  -1  110.31    4.99
  -3   2  -1  107.14    3.81
  -3   2  -1  110.56    5.27
  -3   2  -1  106.26    4.55
  -3   2  -1  114.25    5.41
  -3   2  -1  113.53    4.52
  -3   2  -1  114.88    5.05
   3  -2   1  106.16    3.87
   3  -2   1  104.31    3.91
   3  -2   1  108.79    4.10
   3  -2   1  104.10    4.00
   3  -2   1  111.07    4.81
   3  -2   1  107.53    3.58
   3  -2   1  106.92    4.44
  -4   2  -1 -0.4198  0.9159
  -4   2  -1 -0.9271  0.8634
  -4   2  -1  0.7988  0.8916
  -4   2  -1 -0.0121  0.8626
  -4   2  -1  0.5343  0.9211
  -4   2  -1  0.2218  0.8990
  -4   2  -1  0.3593  0.2838
  -4   2  -1  0.6200  0.4039
   4  -2   1 -0.0436  0.6749
   4  -2   1  0.6747  1.0949
   4  -2   1 -0.4523  0.9634
   4  -2   1 -0.0489  0.3798
   4  -2   1 -0.4407  0.3214
   4  -2   1 -0.3712  0.3565
   4  -2   1  0.2182  0.7268
  -5   2  -1  57.726   3.599
  -5   2  -1  57.152   2.736
  -5   2  -1  57.186   3.260
  -5   2  -1  62.367   2.860
   5  -2   1  58.326   2.835
   5  -2   1  56.314   3.005
   5  -2   1  58.494   3.114
   5  -2   1  65.303   3.186
   5  -2   1  62.239   2.735
   5  -2   1  54.458   2.621
  -6   2  -1  123.65    5.33
  -6   2  -1  121.99    4.93
   6  -2   1  120.81    5.72
   6  -2   1  127.58    4.86
   6  -2   1  128.78    5.56
   6  -2   1  125.90    9.89
   6  -2   1  133.31    5.73
  -7   2  -1  94.051   5.194
  -7   2  -1  100.40    6.44
   7  -2   1  103.20    5.43
   7  -2   1  97.626   5.046
   7  -2   1  104.63    8.58
   7  -2   1  98.527   4.879
   7  -2   1  102.52    5.13
  -8   2  -1  169.91   10.34
  -8   2  -1  172.25   12.75
   8  -2   1  173.89    9.69
   8  -2   1  176.50   10.20
   8  -2   1  172.29    8.60
   8  -2   1  166.05    8.44
  -9   2  -1  0.7628  1.2992
  -9   2  -1  3.6737  1.8089
   9  -2   1 -0.4144  1.5824
   9  -2   1 -0.4640  2.8710
   9  -2   1 -0.4391  2.1148
   9  -2   1  1.2948  2.6531
 -10   2  -1  5.1971  2.7878
  10  -2   1  6.6418  3.6904
  10  -2   1  9.0799  3.1837
  10  -2   1  6.6826  3.8759
  10  -2   1  1.4650  2.2354
 -11   2  -1  17.220   4.651
  11  -2   1  12.549   3.961
  11  -2   1  8.6034  3.4504
  11  -2   1  15.900   4.068
  11  -2   1  13.133   3.978
  11   1  -1  -2.389   2.547
  11   1  -1  3.0830  3.7695
  11   1  -1  5.0213  3.1828
  11   1  -1  -1.407   2.441
 -11  -1   1  1.0292  2.0276
 -11  -1   1  1.6905  2.4562
  10   1  -1  1.0369  2.1129
  10   1  -1  -1.030   2.270
  10   1  -1 -0.4796  2.3132
  10   1  -1  0.0619  2.2878
  10   1  -1 -0.4936  1.7595
 -10  -1   1 -0.5269  1.5283
 -10  -1   1  1.5148  1.5771
   9   1  -1  90.264   5.898
   9   1  -1  86.791   5.187
   9   1  -1  81.398   5.465
   9   1  -1  81.619   4.664
   9   1  -1  82.642   5.532
  -9  -1   1  84.636   5.719
  -9  -1   1  92.686   5.734
   8   1  -1  19.974   2.197
   8   1  -1  27.566   2.886
   8   1  -1  26.396   2.882
   8   1  -1  21.983   2.286
   8   1  -1  12.946   2.638
  -8  -1   1  19.460   2.157
  -8  -1   1  23.939   2.272
   7   1  -1  1.3003  1.4224
   7   1  -1 -0.4725  1.0132
   7   1  -1  1.9014  1.1373
   7   1  -1 -0.0896  1.0081
   7   1  -1  0.3582  1.2829
  -7  -1   1  1.6915  1.3045
  -7  -1   1  0.1107  1.3224
   6   1  -1  3.7420  0.9392
   6   1  -1  3.2179  1.3325
   6   1  -1  2.2524  1.1526
   6   1  -1  3.3891  1.4130
   6   1  -1  3.2253  1.2288
   6   1  -1  4.6669  0.2889
   6   1  -1  2.6307  1.1797
  -6  -1   1  3.0647  1.1314
  -6  -1   1  1.8416  1.1558
  -6  -1   1  4.8016  1.2686
   5   1  -1  1.5890  0.7388
   5   1  -1  3.6941  1.1592
   5   1  -1  1.7606  0.8865
   5   1  -1  2.5600  0.9090
   5   1  -1  4.0427  1.2391
   5   1  -1  2.8298  0.9250
   5   1  -1  2.8537  0.4559
  -5  -1   1  2.6372  0.9595
  -5  -1   1  0.6844  0.9124
  -5  -1   1  1.1062  0.9041
  -5  -1   1  1.2646  0.9789
  -5  -1   1  1.7471  1.0384
   4   1  -1  10.529   1.106
   4   1  -1  9.8037  0.9738
   4   1  -1  9.7637  1.0811
   4   1  -1  11.533   0.759
   4   1  -1  11.747   1.031
   4   1  -1  12.865   0.762
   4   1  -1  10.310   1.001
   4   1  -1  11.640   1.194
  -4  -1   1  10.380   0.833
  -4  -1   1  11.486   0.791
  -4  -1   1  10.842   1.589
  -4  -1   1  10.376   1.242
  -4  -1   1  13.889   1.576
   3   1  -1  334.84   11.58
   3   1  -1  349.30   14.39
   3   1  -1  328.38   11.08
   3   1  -1  329.83   10.39
   3   1  -1  346.25   17.34
   3   1  -1  344.05   12.26
  -3  -1   1  356.73   17.56
  -3  -1   1  314.98   10.95
  -3  -1   1  335.39   16.52
  -3  -1   1  337.64   13.69
  -3  -1   1  350.30   16.90
  -3  -1   1  333.09   13.39
   2   1  -1  81.814   3.449
   2   1  -1  76.899   2.672
   2   1  -1  72.146   3.127
   2   1  -1  78.270   3.410
   2   1  -1  76.271   3.481
   2   1  -1  77.238   2.581
  -2  -1   1  74.655   3.168
  -2  -1   1  77.677   3.094
  -2  -1   1  81.934   2.976
  -2  -1   1  76.977   4.477
  -2  -1   1  81.368   3.133
  -2  -1   1  78.325   4.688
   2   1  -1  68.022   8.030
   2   1  -1  71.241   6.765
  -2  -1   1  71.332   8.299
  -2  -1   1  67.157   6.557
   1   1  -1  0.1996  0.2154
   1   1  -1  0.3553  0.2602
   1   1  -1  0.5266  0.2478
   1   1  -1  0.1457  0.3378
   1   1  -1  0.4661  0.3822
   1   1  -1 -0.1220  0.2184
  -1  -1   1  0.5978  0.2773
  -1  -1   1  0.0029  0.2652
  -1  -1   1  0.3622  0.1228
  -1  -1   1 -0.0124  0.1862
  -1  -1   1  0.2313  0.3133
   1   1  -1 -0.9526  2.1801
   1   1  -1 -0.9351  2.7578
  -1  -1   1  0.1631  2.1828
  -1  -1   1 -0.0027  1.9636
   0   1  -1  159.58    5.83
   0   1  -1  164.29    7.12
   0   1  -1  165.94    6.73
   0   1  -1  170.28    7.44
   0   1  -1  165.20    6.05
   0   1  -1  165.50    6.06
   0   1  -1  166.03    5.94
   0  -1   1  160.53    6.69
   0  -1   1  158.60    6.73
   0  -1   1  159.31    5.29
   0  -1   1  162.31    7.33
   0  -1   1  134.53    8.14
   0  -1   1  133.35    7.79
   0   1  -1  172.57    6.73
   0   1  -1  171.13    6.42
   0  -1   1  140.15    8.09
   0  -1   1  166.94    7.21
   1  -1   1 2582.07  100.15
   1  -1   1 2483.60   91.88
  -1   1  -1 2851.97   94.32
  -1   1  -1 2915.47  115.60
   1  -1   1 2734.39   87.15
   1  -1   1 2900.29   78.82
  -2   1  -1  36.785   1.469
  -2   1  -1  35.043   1.808
  -2   1  -1  38.085   1.474
  -2   1  -1  35.992   2.002
  -2   1  -1  39.963   1.883
  -2   1  -1  36.367   1.683
  -2   1  -1  37.571   1.852
   2  -1   1  35.307   1.521
   2  -1   1  36.996   1.641
   2  -1   1  37.804   1.609
   2  -1   1  41.202   1.937
   2  -1   1  35.680   1.842
   2  -1   1  37.427   1.659
   2  -1   1  36.437   1.614
   2  -1   1  33.476   1.640
  -2   1  -1  28.973   4.566
  -2   1  -1  26.210   3.947
   2  -1   1  30.396   3.915
   2  -1   1  32.233   4.636
  -3   1  -1  438.40   16.85
  -3   1  -1  432.10   17.09
  -3   1  -1  426.93   16.33
  -3   1  -1  444.57   17.68
  -3   1  -1  449.67   15.70
  -3   1  -1  424.36   17.35
  -3   1  -1  436.47   20.98
  -3   1  -1  411.81   16.40
   3  -1   1  408.04   13.40
   3  -1   1  426.06   16.15
   3  -1   1  402.20   13.49
   3  -1   1  414.64   13.59
   3  -1   1  421.10   13.93
   3  -1   1  419.98   14.43
   3  -1   1  420.98   13.17
   3  -1   1  447.00   15.92
  -4   1  -1  403.75   15.81
  -4   1  -1  417.06   14.48
  -4   1  -1  399.37   14.40
  -4   1  -1  399.62   12.77
  -4   1  -1  374.27   15.40
  -4   1  -1  391.61   15.46
  -4   1  -1  390.35   15.48
  -4   1  -1  379.83   13.45
   4  -1   1  381.63   15.21
   4  -1   1  390.02   18.22
   4  -1   1  386.89   12.72
   4  -1   1  373.34   12.23
   4  -1   1  374.90   12.32
   4  -1   1  386.65   12.63
   4  -1   1  384.99   15.62
  -5   1  -1  73.250   4.301
  -5   1  -1  74.450   3.627
  -5   1  -1  78.711   4.576
  -5   1  -1  78.468   4.451
  -5   1  -1  82.646   4.823
  -5   1  -1  76.124   3.505
  -5   1  -1  76.981   3.389
   5  -1   1  87.448   4.026
   5  -1   1  79.943   3.789
   5  -1   1  84.421   3.849
   5  -1   1  76.327   3.727
   5  -1   1  83.447   4.200
   5  -1   1  73.539   3.657
   5  -1   1  81.095   3.439
  -6   1  -1  7.5861  1.5704
  -6   1  -1  5.7874  1.4436
  -6   1  -1  8.4157  0.9944
   6  -1   1  8.5506  1.6950
   6  -1   1  8.1555  1.1867
   6  -1   1  7.4244  1.3285
   6  -1   1  9.2210  1.2886
   6  -1   1  6.8356  1.2668
  -7   1  -1  71.382   3.763
  -7   1  -1  70.285   3.838
   7  -1   1  64.166   3.585
   7  -1   1  74.164   4.526
   7  -1   1  61.337   3.739
   7  -1   1  67.811   5.074
   7  -1   1  70.161   5.304
  -8   1  -1  27.074   2.171
  -8   1  -1  29.772   2.515
   8  -1   1  22.999   2.549
   8  -1   1  27.905   2.463
   8  -1   1  28.131   3.063
   8  -1   1  28.781   2.672
  -9   1  -1  23.748   2.842
  -9   1  -1  17.721   2.408
   9  -1   1  18.808   2.686
   9  -1   1  17.929   2.544
   9  -1   1  21.055   2.826
   9  -1   1  22.985   2.933
 -10   1  -1  7.3075  3.3757
  10  -1   1  5.9592  2.6959
  10  -1   1  3.1349  2.1937
  10  -1   1  10.499   3.348
  10  -1   1  6.8832  2.7980
 -11   1  -1  2.4213  3.7710
  11  -1   1  1.7736  3.3820
  11  -1   1  3.3886  3.8647
  11  -1   1  7.7078  2.8651
  11  -1   1  0.6650  3.0150
  11   0  -1  8.5025  3.3007
  11   0  -1  10.620   3.637
  11   0  -1  9.6550  3.0591
  11   0  -1  14.732   3.098
 -11   0   1  13.900   3.915
  10   0  -1  56.050   4.954
  10   0  -1  56.706   5.836
  10   0  -1  61.941   5.006
  10   0  -1  63.681   5.865
 -10   0   1  55.522   4.832
 -10   0   1  66.105   5.117
   9   0  -1  6.7761  2.1066
   9   0  -1  7.4143  2.2302
   9   0  -1  8.9761  2.2269
   9   0  -1  8.0804  2.8467
  -9   0   1  8.7359  2.0451
  -9   0   1  9.7661  2.5337
   8   0  -1  27.213   2.557
   8   0  -1  25.682   2.422
   8   0  -1  25.873   2.013
   8   0  -1  23.330   2.154
   8   0  -1  22.489   2.361
  -8   0   1  22.450   2.866
  -8   0   1  22.062   2.127
   7   0  -1  19.609   2.499
   7   0  -1  14.518   1.711
   7   0  -1  17.016   2.506
   7   0  -1  16.133   1.720
   7   0  -1  11.972   1.944
  -7   0   1  13.637   1.820
  -7   0   1  13.432   1.896
   6   0  -1  118.66    5.38
   6   0  -1  128.52    4.98
   6   0  -1  129.40    5.67
   6   0  -1  124.87    5.23
   6   0  -1  122.86    5.81
   6   0  -1  133.00    7.74
  -6   0   1  125.03    4.95
  -6   0   1  123.84    5.24
  -6   0   1  120.95   10.65
   5   0  -1  287.38   16.82
   5   0  -1  278.92    9.01
   5   0  -1  267.11    8.97
   5   0  -1  270.30    8.66
   5   0  -1  274.47    9.67
   5   0  -1  275.95    8.97
  -5   0   1  293.48   15.70
  -5   0   1  275.27   11.52
  -5   0   1  290.78   10.11
  -5   0   1  293.67   12.76
  -5   0   1  282.13    9.75
   4   0  -1 1711.06   60.83
   4   0  -1 1717.31   57.32
   4   0  -1 1710.63   62.42
   4   0  -1 1715.54   55.62
   4   0  -1 1663.84   63.29
   4   0  -1 1765.96   62.77
  -4   0   1 1887.36   59.34
  -4   0   1 1735.05   59.55
  -4   0   1 1868.15   61.40
  -4   0   1 1789.66   65.90
   3   0  -1  78.924   3.616
   3   0  -1  68.718   2.894
   3   0  -1  78.571   3.309
   3   0  -1  70.678   2.702
   3   0  -1  74.217   2.749
   3   0  -1  71.944   2.752
   3   0  -1  73.213   3.260
  -3   0   1  78.040   3.903
  -3   0   1  84.964   4.140
  -3   0   1  79.913   3.487
  -3   0   1  79.615   2.980
  -3   0   1  73.941   2.823
  -3   0   1  79.198   3.294
   2   0  -1 1806.94   67.06
   2   0  -1 1825.82   69.36
   2   0  -1 1836.89   80.69
   2   0  -1 1886.79   57.99
  -2   0   1 1864.90   67.63
  -2   0   1 1971.73   73.71
  -2   0   1 1957.17   73.49
  -2   0   1 1896.55   74.17
   2   0  -1 1906.37   59.24
   2   0  -1 2054.63   59.45
  -2   0   1 2104.69   63.94
  -2   0   1 1971.40   61.36
   1   0  -1  326.10   11.50
   1   0  -1  323.48   11.58
   1   0  -1  314.63   11.29
   1   0  -1  311.17   10.88
   1   0  -1  315.21   11.59
  -1   0   1  318.20   10.96
  -1   0   1  317.74   12.24
  -1   0   1  330.01   15.55
  -1   0   1  326.23   16.77
  -1   0   1  318.03   14.70
   1   0  -1  343.07   16.43
   1   0  -1  329.48   10.36
  -1   0   1  353.81   11.96
  -1   0   1  344.35   15.44
   0   0  -1  23.818   1.216
   0   0  -1  24.747   0.836
   0   0  -1  24.245   0.890
   0   0  -1  22.550   0.914
   0   0  -1  22.772   1.133
   0   0   1  25.845   1.105
   0   0   1  25.368   1.023
   0   0   1  22.228   0.889
   0   0   1  24.638   1.202
   0   0   1  23.185   0.988
   0   0  -1  12.999   2.310
   0   0  -1  17.294   2.943
   0   0   1  20.203   2.616
   0   0   1  20.519   2.717
  -1   0  -1  71.995   3.442
  -1   0  -1  71.728   2.508
  -1   0  -1  73.339   2.687
  -1   0  -1  69.368   2.707
  -1   0  -1  69.618   2.890
  -1   0  -1  74.961   2.711
  -1   0  -1  77.256   3.408
  -1   0  -1  74.499   3.281
   1   0   1  71.493   2.896
   1   0   1  63.019   3.652
   1   0   1  73.903   2.827
   1   0   1  71.405   3.368
   1   0   1  69.455   2.810
   1   0   1  72.339   3.051
   1   0   1  73.211   3.268
  -1   0  -1  69.456   4.199
  -1   0  -1  63.622   5.515
   1   0   1  63.134   4.001
   1   0   1  68.492   4.132
  -2   0  -1  212.52    7.88
  -2   0  -1  206.30    8.62
  -2   0  -1  212.00   10.71
  -2   0  -1  222.92    8.52
  -2   0  -1  212.89    9.06
  -2   0  -1  212.33    8.52
  -2   0  -1  214.28    7.21
   2   0   1  212.19    7.27
   2   0   1  208.23    6.79
   2   0   1  211.09    9.15
   2   0   1  204.01    7.05
   2   0   1  207.29    7.67
   2   0   1  207.85    9.28
   2   0   1  208.48    6.82
   2   0   1  207.14    7.30
  -2   0  -1  219.84   11.53
  -2   0  -1  220.13    9.13
   2   0   1  203.54   10.31
   2   0   1  236.45    8.53
  -3   0  -1 1071.87   40.35
  -3   0  -1 1055.06   40.47
  -3   0  -1 1103.40   31.23
  -3   0  -1 1087.89   49.20
  -3   0  -1 1136.55   46.59
  -3   0  -1 1099.09   44.27
  -3   0  -1 1097.05   53.94
   3   0   1 1041.60   40.24
   3   0   1 1068.34   33.22
   3   0   1 1060.22   35.57
   3   0   1 1053.10   35.21
   3   0   1 1034.96   40.45
   3   0   1 1065.16   34.00
   3   0   1 1042.01   32.30
   3   0   1 1051.96   46.49
  -4   0  -1  25.448   1.443
  -4   0  -1  26.424   1.528
  -4   0  -1  26.539   1.251
  -4   0  -1  28.161   2.060
  -4   0  -1  31.217   2.175
  -4   0  -1  29.725   1.735
  -4   0  -1  28.169   1.564
   4   0   1  25.763   1.172
   4   0   1  26.479   1.533
   4   0   1  26.122   1.462
   4   0   1  26.850   1.561
   4   0   1  24.978   1.280
   4   0   1  25.075   1.629
   4   0   1  26.843   1.446
  -5   0  -1  210.56    7.14
  -5   0  -1  234.74    9.07
  -5   0  -1  227.28    8.64
  -5   0  -1  227.88    9.68
  -5   0  -1  223.40    9.34
  -5   0  -1  218.43    7.86
  -5   0  -1  224.06    7.86
   5   0   1  216.63    6.63
   5   0   1  216.67   11.54
   5   0   1  209.64   10.73
   5   0   1  216.26    6.93
   5   0   1  203.82    7.06
   5   0   1  210.14    6.68
   5   0   1  213.04    7.03
   5   0   1  200.91    6.74
  -6   0  -1  45.928   2.514
  -6   0  -1  48.265   2.729
  -6   0  -1  48.145   2.973
   6   0   1  47.871   2.532
   6   0   1  48.964   2.862
   6   0   1  44.607   2.669
   6   0   1  50.209   2.800
   6   0   1  43.512   2.946
   6   0   1  41.547   2.611
  -7   0  -1  185.88    8.02
  -7   0  -1  183.06    7.39
   7   0   1  166.78    7.29
   7   0   1  172.36    6.80
   7   0   1  173.98    6.67
   7   0   1  200.06   15.38
   7   0   1  174.42    7.63
   7   0   1  180.02    6.83
  -8   0  -1  41.355   3.138
  -8   0  -1  44.774   3.765
   8   0   1  43.075   3.026
   8   0   1  40.954   3.174
   8   0   1  33.874   3.021
   8   0   1  50.523   3.039
   8   0   1  38.643   3.247
  -9   0  -1  25.262   2.437
  -9   0  -1  28.473   3.256
   9   0   1  24.415   2.922
   9   0   1  30.448   2.819
   9   0   1  31.379   3.121
   9   0   1  26.639   2.726
 -10   0  -1  15.622   2.903
 -10   0  -1  10.496   2.157
  10   0   1  11.360   2.438
  10   0   1  15.997   2.978
  10   0   1  12.523   2.698
  10   0   1  13.775   2.507
 -11   0  -1  15.304   3.554
  11   0   1  17.475   3.627
  11   0   1  12.773   2.901
  11   0   1  9.6903  2.7072
  11   0   1  13.240   2.972
 -12   0  -1  18.262   3.978
 -12   0  -1  23.055   5.416
  12   0   1  15.153   4.240
  12   0   1  20.367   4.948
  12   0   1  20.314   4.231
  12   0   1  16.627   4.027
  11  -1  -1  2.5477  3.7252
  11  -1  -1  3.1956  3.1344
  11  -1  -1  -2.160   2.885
  11  -1  -1  -1.033   3.225
 -11   1   1  2.3513  2.6262
  10  -1  -1  97.984   6.696
  10  -1  -1  82.966   7.490
  10  -1  -1  84.471   6.622
  10  -1  -1  86.412   7.171
 -10   1   1  96.130   7.253
 -10   1   1  76.883   6.721
   9  -1  -1  30.136   3.336
   9  -1  -1  30.193   2.828
   9  -1  -1  26.528   3.193
   9  -1  -1  26.255   3.083
  -9   1   1  31.473   3.377
  -9   1   1  27.247   3.249
   8  -1  -1  155.23    8.31
   8  -1  -1  147.93    7.75
   8  -1  -1  159.18    8.51
   8  -1  -1  159.72    8.30
  -8   1   1  168.78    9.40
  -8   1   1  153.64    9.45
   7  -1  -1  12.499   1.781
   7  -1  -1  14.688   2.279
   7  -1  -1  10.748   1.694
   7  -1  -1  11.586   2.073
  -7   1   1  12.594   1.596
  -7   1   1  12.996   2.162
   6  -1  -1  128.93    5.13
   6  -1  -1  127.36    5.66
   6  -1  -1  128.00    5.69
   6  -1  -1  130.34   11.80
   6  -1  -1  122.59    5.15
  -6   1   1  129.46    5.53
  -6   1   1  133.82    6.27
  -6   1   1  147.28    7.36
   5  -1  -1  259.22    9.14
   5  -1  -1  254.59    8.32
   5  -1  -1  248.54    7.91
   5  -1  -1  249.16    7.85
   5  -1  -1  267.68   11.15
   5  -1  -1  254.83    8.35
  -5   1   1  266.15   10.26
  -5   1   1  255.30    8.90
  -5   1   1  274.27   10.45
   4  -1  -1  61.128   2.338
   4  -1  -1  57.032   2.909
   4  -1  -1  57.239   2.652
   4  -1  -1  56.878   2.701
   4  -1  -1  58.357   2.586
   4  -1  -1  55.856   2.861
  -4   1   1  55.620   2.836
  -4   1   1  60.558   2.609
  -4   1   1  59.498   2.607
  -4   1   1  62.102   2.721
   3  -1  -1  103.47    3.70
   3  -1  -1  103.07    4.50
   3  -1  -1  108.97    3.96
   3  -1  -1  110.93    3.99
   3  -1  -1  98.547   3.511
   3  -1  -1  100.95    3.68
  -3   1   1  109.37    3.62
  -3   1   1  107.11    3.82
  -3   1   1  106.10    3.98
  -3   1   1  110.89    3.82
  -3   1   1  107.04    3.78
  -3   1   1  107.45    3.92
   2  -1  -1  263.49   11.37
   2  -1  -1  260.91    9.26
   2  -1  -1  261.05    9.86
   2  -1  -1  254.51   12.27
   2  -1  -1  259.69   12.41
  -2   1   1  271.27    8.50
  -2   1   1  268.98   11.66
  -2   1   1  273.82    8.71
  -2   1   1  260.12    8.58
  -2   1   1  263.67    8.67
   1  -1  -1  66.219   2.313
   1  -1  -1  66.912   2.213
   1  -1  -1  64.311   2.276
   1  -1  -1  66.799   2.105
   1  -1  -1  68.718   3.416
   1  -1  -1  67.174   3.037
  -1   1   1  69.623   2.578
  -1   1   1  71.063   3.263
  -1   1   1  70.237   2.598
  -1   1   1  71.769   2.822
  -1   1   1  66.013   2.550
   1  -1  -1  74.004   5.058
   1  -1  -1  64.322   5.460
  -1   1   1  76.498   5.658
  -1   1   1  71.757   6.476
   0  -1  -1  6.4156  0.4878
   0  -1  -1  6.4522  0.3772
   0  -1  -1  6.2245  0.4941
   0  -1  -1  6.7609  0.3654
   0  -1  -1  6.6487  0.3338
   0  -1  -1  6.3715  0.3759
   0  -1  -1  6.9766  0.3191
   0  -1  -1  6.7042  0.4912
   0   1   1  6.9540  0.5008
   0   1   1  6.5692  0.3727
   0   1   1  7.9137  0.5651
   0   1   1  6.2349  0.3384
   0   1   1  6.9227  0.3360
   0   1   1  7.5326  0.5875
   0  -1  -1  5.7050  2.7544
   0  -1  -1  5.5592  2.2208
   0   1   1  3.5696  2.2530
   0   1   1  7.1362  2.1763
  -1  -1  -1  147.24    4.96
  -1  -1  -1  148.07    5.48
  -1  -1  -1  146.03    4.94
  -1  -1  -1  134.68    4.77
  -1  -1  -1  140.14    5.63
  -1  -1  -1  140.54    5.32
  -1  -1  -1  146.01    5.20
   1   1   1  144.05    5.31
   1   1   1  142.15    5.36
   1   1   1  141.62    5.64
   1   1   1  142.05    5.83
   1   1   1  144.70    5.91
   1   1   1  138.95    5.63
   1   1   1  142.61    5.38
  -1  -1  -1  152.23    6.36
  -1  -1  -1  152.90    7.47
   1   1   1  139.86    6.42
   1   1   1  138.30    6.57
  -2  -1  -1 1177.75   45.56
  -2  -1  -1 1238.55   40.84
  -2  -1  -1 1249.79   38.01
  -2  -1  -1 1244.84   39.78
  -2  -1  -1 1224.97   48.81
  -2  -1  -1 1211.35   53.76
  -2  -1  -1 1170.87   45.84
   2   1   1 1199.64   45.07
   2   1   1 1164.07   45.96
   2   1   1 1193.09   39.02
   2   1   1 1205.76   53.27
   2   1   1 1227.68   49.53
   2   1   1 1211.74   53.08
   2   1   1 1222.54   48.48
  -2  -1  -1 1290.31   47.26
  -2  -1  -1 1271.71   64.40
   2   1   1 1224.12   47.16
   2   1   1 1244.59   32.66
  -3  -1  -1 5036.04  149.17
  -3  -1  -1 5256.10  105.61
   3   1   1 5279.03  127.96
   3   1   1 5309.63  164.31
  -4  -1  -1  22.544   1.405
  -4  -1  -1  19.443   1.661
  -4  -1  -1  20.024   1.270
  -4  -1  -1  20.021   2.003
  -4  -1  -1  23.002   1.739
  -4  -1  -1  21.912   1.090
  -4  -1  -1  20.675   1.442
   4   1   1  20.276   1.304
   4   1   1  19.741   1.277
   4   1   1  18.460   1.100
   4   1   1  20.983   1.446
   4   1   1  19.548   1.150
   4   1   1  24.520   1.283
   4   1   1  19.216   1.411
  -5  -1  -1  75.260   3.077
  -5  -1  -1  74.143   3.830
  -5  -1  -1  80.842   3.345
  -5  -1  -1  69.687   2.941
  -5  -1  -1  81.590   3.275
   5   1   1  71.707   2.918
   5   1   1  79.466   4.600
   5   1   1  76.802   2.789
   5   1   1  76.643   2.778
   5   1   1  76.129   3.026
   5   1   1  71.179   3.066
   5   1   1  74.287   2.921
   5   1   1  77.631   3.287
  -6  -1  -1  206.62    7.03
  -6  -1  -1  221.72   13.64
  -6  -1  -1  212.78    8.02
  -6  -1  -1  209.19   10.40
  -6  -1  -1  221.84   13.30
   6   1   1  207.79    7.05
   6   1   1  215.28   11.56
   6   1   1  233.13    9.98
   6   1   1  210.03    7.45
   6   1   1  204.03    8.64
   6   1   1  209.42    7.50
   6   1   1  209.30    6.78
   6   1   1  218.82   10.16
  -7  -1  -1  58.962   3.243
  -7  -1  -1  57.017   2.668
   7   1   1  63.221   3.367
   7   1   1  59.765   5.386
   7   1   1  66.927   4.023
   7   1   1  61.805   3.711
   7   1   1  59.778   3.386
   7   1   1  67.602   2.958
   7   1   1  56.789   3.448
   7   1   1  70.118   2.975
   7   1   1  57.766   3.088
  -8  -1  -1  1.4009  1.1422
  -8  -1  -1  0.4540  1.1721
   8   1   1 -0.5081  1.1012
   8   1   1  1.0141  1.4373
   8   1   1  0.4275  1.2898
   8   1   1  1.4020  1.1233
   8   1   1 -0.1607  1.1406
  -9  -1  -1 -0.3515  1.4483
  -9  -1  -1  0.3215  1.4869
   9   1   1  0.5380  1.6730
   9   1   1  -1.175   1.428
   9   1   1 -0.2145  1.5478
   9   1   1  0.5871  1.4164
   9   1   1  2.2810  1.7958
 -10  -1  -1  6.6520  2.0111
 -10  -1  -1  3.5023  1.2669
  10   1   1  5.7367  2.2640
  10   1   1  3.1904  1.7195
  10   1   1  7.9690  2.5432
  10   1   1  4.2173  2.2153
  10   1   1  6.5755  2.0332
 -11  -1  -1  44.810   5.573
 -11  -1  -1  43.279   4.736
  11   1   1  47.620   5.298
  11   1   1  46.240   4.718
  11   1   1  41.792   5.089
  11   1   1  37.089   4.550
 -12  -1  -1  59.880   7.666
 -12  -1  -1  70.018   8.271
  12   1   1  60.886   6.735
  12   1   1  54.433   5.885
  12   1   1  53.055   5.463
  12   1   1  50.690   7.336
  10  -2  -1  12.983   4.531
  10  -2  -1  13.009   3.569
  10  -2  -1  6.4522  3.6162
  10  -2  -1  10.664   3.207
 -10   2   1  17.747   4.168
   9  -2  -1 -0.3048  2.1253
   9  -2  -1 -0.6209  2.0648
   9  -2  -1  1.1633  2.2182
   9  -2  -1  1.1170  2.3244
  -9   2   1 -0.5807  1.6003
  -9   2   1  0.7424  1.8896
   8  -2  -1  6.0092  2.2499
   8  -2  -1  5.9069  1.8424
   8  -2  -1  4.4993  1.8194
   8  -2  -1  6.2288  1.9090
  -8   2   1  7.7667  1.9174
  -8   2   1  3.7110  2.1205
   7  -2  -1  25.197   2.497
   7  -2  -1  29.503   3.020
   7  -2  -1  28.756   2.659
   7  -2  -1  25.996   2.668
  -7   2   1  28.635   2.713
  -7   2   1  27.476   2.633
   6  -2  -1  111.77    5.48
   6  -2  -1  121.13    5.41
   6  -2  -1  113.48    4.52
   6  -2  -1  120.11    5.20
  -6   2   1  118.50    5.25
  -6   2   1  130.97    7.46
  -6   2   1  121.12    5.59
   5  -2  -1  11.873   1.750
   5  -2  -1  11.414   1.882
   5  -2  -1  12.574   1.851
   5  -2  -1  16.515   1.797
   5  -2  -1  13.780   1.660
  -5   2   1  13.859   1.601
  -5   2   1  11.258   1.305
  -5   2   1  15.050   1.470
   4  -2  -1  288.68   10.18
   4  -2  -1  286.44    9.72
   4  -2  -1  285.00    9.23
   4  -2  -1  301.19   11.03
   4  -2  -1  278.48    8.79
  -4   2   1  285.86   15.49
  -4   2   1  284.26   11.00
  -4   2   1  327.20   12.49
  -4   2   1  317.68   10.69
  -4   2   1  308.72   14.01
  -4   2   1  297.77   13.62
  -4   2   1  309.77   11.48
  -4   2   1  319.64   11.13
  -4   2   1  303.87   14.79
  -4   2   1  304.30   16.43
   3  -2  -1  568.30   21.66
   3  -2  -1  584.43   18.98
   3  -2  -1  592.78   21.17
   3  -2  -1  553.77   20.64
   3  -2  -1  566.32   20.95
  -3   2   1  615.34   25.91
  -3   2   1  612.55   24.94
  -3   2   1  576.81   21.24
  -3   2   1  569.11   18.09
  -3   2   1  617.64   23.07
  -3   2   1  585.19   23.24
  -3   2   1  597.20   26.67
  -3   2   1  588.85   24.61
   2  -2  -1  99.307   3.425
   2  -2  -1  95.320   3.702
   2  -2  -1  91.944   3.609
   2  -2  -1  95.522   3.807
   2  -2  -1  91.559   3.574
  -2   2   1  97.372   3.674
  -2   2   1  96.734   4.140
  -2   2   1  91.429   3.899
  -2   2   1  92.580   5.647
  -2   2   1  94.037   3.996
  -2   2   1  99.405   3.778
  -2   2   1  92.479   3.318
  -2   2   1  96.495   3.442
   1  -2  -1 2944.46  119.57
   1  -2  -1 2916.27  120.71
   1  -2  -1 3061.32  108.63
  -1   2   1 2989.19  108.55
   1  -2  -1 3218.11  103.13
   1  -2  -1 3186.21  104.79
  -1   2   1 3388.56   93.44
  -1   2   1 3330.80  169.26
   0  -2  -1 1646.08   56.74
   0  -2  -1 1630.00   52.61
   0  -2  -1 1683.57   59.45
   0  -2  -1 1634.67   49.66
   0  -2  -1 1713.43   71.11
   0   2   1 1647.81   65.19
   0   2   1 1730.65   60.90
   0   2   1 1607.89   62.87
   0   2   1 1723.25   63.70
   0   2   1 1652.51   65.31
   0  -2  -1 1721.48   37.16
   0  -2  -1 1776.10   52.38
   0   2   1 1719.23   70.42
   0   2   1 1789.66   49.52
  -1  -2  -1  593.09   22.88
  -1  -2  -1  583.39   20.36
  -1  -2  -1  574.77   20.59
  -1  -2  -1  584.95   19.66
   1   2   1  612.61   25.76
   1   2   1  587.42   23.92
   1   2   1  599.93   21.70
   1   2   1  611.19   24.51
   1   2   1  603.04   21.86
   1   2   1  622.72   27.65
  -1  -2  -1  610.03   22.32
  -1  -2  -1  662.52   23.71
   1   2   1  648.06   21.59
   1   2   1  631.97   19.07
  -2  -2  -1  87.810   3.595
  -2  -2  -1  86.004   3.574
  -2  -2  -1  88.574   4.102
  -2  -2  -1  87.068   3.364
  -2  -2  -1  83.652   3.519
   2   2   1  90.088   3.898
   2   2   1  90.781   2.870
   2   2   1  87.755   2.794
   2   2   1  90.264   3.048
   2   2   1  85.818   2.653
  -2  -2  -1  84.796   7.333
  -2  -2  -1  86.033   7.338
   2   2   1  83.987   6.741
   2   2   1  92.521   7.484
  -3  -2  -1  53.190   2.405
  -3  -2  -1  48.063   2.228
  -3  -2  -1  47.923   2.395
  -3  -2  -1  50.682   2.206
  -3  -2  -1  48.915   1.772
   3   2   1  51.075   1.824
   3   2   1  54.454   2.367
   3   2   1  50.765   2.042
   3   2   1  51.591   2.084
   3   2   1  50.875   1.761
   3   2   1  51.350   3.075
   3   2   1  49.591   1.902
   3   2   1  51.360   2.813
  -4  -2  -1  187.02    5.89
  -4  -2  -1  192.87    6.18
  -4  -2  -1  186.58    7.11
  -4  -2  -1  183.24    7.03
  -4  -2  -1  177.57    6.67
   4   2   1  187.96    6.92
   4   2   1  184.02    6.04
   4   2   1  191.05    9.65
   4   2   1  177.15    6.78
   4   2   1  192.61    6.27
   4   2   1  198.74    6.74
   4   2   1  190.47    5.96
   4   2   1  186.54    6.09
  -5  -2  -1  0.2863  0.5274
  -5  -2  -1  0.3112  0.6671
  -5  -2  -1  0.2001  0.6801
  -5  -2  -1  0.0725  0.6470
  -5  -2  -1  0.5012  0.5170
  -5  -2  -1  0.4283  1.1615
   5   2   1  0.2987  0.5332
   5   2   1  0.8747  0.6611
   5   2   1 -0.0039  0.6451
   5   2   1  0.7026  0.5722
   5   2   1 -0.3674  0.5440
   5   2   1  0.4453  0.6200
   5   2   1  0.8148  0.6778
   5   2   1  1.2681  0.7259
  -6  -2  -1  5.3631  1.0961
  -6  -2  -1  5.6263  1.0141
  -6  -2  -1  5.1467  1.5146
  -6  -2  -1  7.2271  0.9611
  -6  -2  -1  5.7661  1.9184
  -6  -2  -1  6.4135  1.5729
   6   2   1  8.3073  0.8808
   6   2   1  5.0434  1.0206
   6   2   1  6.0496  0.9788
   6   2   1  6.2024  1.2147
   6   2   1  6.4249  1.1055
   6   2   1  6.9173  1.2390
   6   2   1  6.6288  1.1223
  -7  -2  -1  417.97   15.83
  -7  -2  -1  428.75   15.57
  -7  -2  -1  399.29   14.79
   7   2   1  439.22   20.73
   7   2   1  390.15   13.34
   7   2   1  404.82   12.85
   7   2   1  392.81   13.78
   7   2   1  449.38   17.45
   7   2   1  399.41   12.47
   7   2   1  418.00   15.43
   7   2   1  460.42   15.36
  -8  -2  -1  708.10   34.47
  -8  -2  -1  669.11   29.51
  -8  -2  -1  718.12   31.43
   8   2   1  701.00   25.55
   8   2   1  688.20   20.73
   8   2   1  708.26   21.88
   8   2   1  776.54   38.17
   8   2   1  669.42   21.01
   8   2   1  769.61   43.58
   8   2   1  724.06   52.06
   8   2   1  739.82   37.11
   8   2   1  706.45   24.60
  -9  -2  -1  49.423   3.153
  -9  -2  -1  55.966   3.326
  -9  -2  -1  46.571   3.453
   9   2   1  42.984   3.391
   9   2   1  45.425   3.312
   9   2   1  55.124   3.853
   9   2   1  45.058   3.348
   9   2   1  53.137   3.473
   9   2   1  53.417   3.364
 -10  -2  -1  33.926   3.845
 -10  -2  -1  37.915   4.114
 -10  -2  -1  32.664   3.252
  10   2   1  24.235   3.406
  10   2   1  25.624   3.544
  10   2   1  36.357   3.122
  10   2   1  23.992   3.065
  10   2   1  39.299   3.669
 -11  -2  -1  79.437   7.985
 -11  -2  -1  65.054   6.858
  11   2   1  73.422   5.056
  11   2   1  71.696   5.701
  11   2   1  75.574   5.958
  11   2   1  61.133   6.170
  11   2   1  73.239   6.529
 -12  -2  -1  4.9004  2.6952
 -12  -2  -1  7.0174  2.9933
  12   2   1  8.8689  3.1311
  12   2   1  3.9453  2.8226
  12   2   1  2.0276  3.1877
  12   2   1  6.4128  3.0421
  12   2   1  7.1834  2.8538
  10  -3  -1 -0.6085  2.9985
  10  -3  -1  2.0375  3.2249
  10  -3  -1  -1.481   2.966
  10  -3  -1  -4.681   3.151
 -10   3   1  3.9114  3.3233
   9  -3  -1 -0.9405  2.5768
   9  -3  -1  -1.234   1.936
   9  -3  -1  -4.131   2.801
   9  -3  -1  -1.890   2.953
  -9   3   1 -0.8484  1.8000
  -9   3   1  -1.919   2.360
   8  -3  -1  172.42    9.25
   8  -3  -1  172.87    8.92
   8  -3  -1  161.93   10.19
   8  -3  -1  170.36    8.60
  -8   3   1  166.28   12.27
  -8   3   1  174.11    8.71
   7  -3  -1  134.73    7.27
   7  -3  -1  129.92    7.31
   7  -3  -1  133.78    7.27
   7  -3  -1  131.23    7.70
  -7   3   1  132.44    8.77
  -7   3   1  127.88    8.39
   6  -3  -1  16.919   1.919
   6  -3  -1  15.606   2.119
   6  -3  -1  19.718   2.013
   6  -3  -1  14.221   1.825
  -6   3   1  20.406   2.057
  -6   3   1  15.770   1.778
   5  -3  -1  58.398   3.333
   5  -3  -1  57.728   3.128
   5  -3  -1  57.458   3.118
   5  -3  -1  53.592   3.570
  -5   3   1  62.329   2.742
  -5   3   1  56.709   2.782
  -5   3   1  61.568   3.911
  -5   3   1  61.022   2.861
  -5   3   1  56.133   3.554
  -5   3   1  55.439   2.772
   4  -3  -1  50.348   2.615
   4  -3  -1  55.440   2.663
   4  -3  -1  54.000   3.136
   4  -3  -1  51.877   2.851
   4  -3  -1  53.168   3.612
  -4   3   1  59.231   2.473
  -4   3   1  55.686   2.889
  -4   3   1  57.011   2.420
  -4   3   1  57.470   3.275
   3  -3  -1  1.1929  0.7688
   3  -3  -1  1.3935  0.8815
   3  -3  -1  0.1678  0.9653
   3  -3  -1  0.8974  0.9585
   3  -3  -1  0.5995  0.7536
  -3   3   1 -0.0511  0.8895
  -3   3   1 -0.1849  0.5776
  -3   3   1  0.1222  0.8926
  -3   3   1  0.7127  0.9263
  -3   3   1  0.5215  0.8577
  -3   3   1 -0.1912  0.5734
  -3   3   1  0.6876  0.4448
  -3   3   1  1.2620  1.1367
  -3   3   1 -0.3660  0.5334
   2  -3  -1  226.24    7.94
   2  -3  -1  233.67    7.98
   2  -3  -1  238.13    8.39
   2  -3  -1  249.28   10.13
   2  -3  -1  226.72    9.89
   2  -3  -1  227.22    7.47
  -2   3   1  243.56    9.27
  -2   3   1  247.82    9.60
  -2   3   1  249.44    7.16
  -2   3   1  241.48    8.92
  -2   3   1  237.73    8.86
  -2   3   1  252.05    8.09
  -2   3   1  243.13    8.25
   1  -3  -1  146.07    4.61
   1  -3  -1  137.17    5.08
   1  -3  -1  144.74    4.44
   1  -3  -1  143.72    5.57
   1  -3  -1  147.95    5.85
   1  -3  -1  143.45    5.68
  -1   3   1  145.96    7.19
  -1   3   1  151.16    6.28
  -1   3   1  143.58    5.52
  -1   3   1  149.32    8.38
  -1   3   1  148.19    5.97
  -1   3   1  143.72    5.12
  -1   3   1  138.58    5.58
  -1   3   1  145.51    6.22
  -1   3   1  141.17    5.13
   0  -3  -1  46.534   1.556
   0  -3  -1  44.669   1.801
   0  -3  -1  50.405   2.045
   0  -3  -1  50.944   2.325
   0  -3  -1  44.953   1.569
   0  -3  -1  45.114   1.911
   0  -3  -1  47.356   2.269
   0   3   1  44.757   1.612
   0   3   1  46.268   2.656
   0   3   1  46.409   2.056
   0   3   1  46.101   2.140
   0   3   1  45.413   1.672
   0   3   1  48.612   1.869
   0   3   1  46.047   1.714
   0   3   1  41.558   3.209
   0   3   1  45.600   2.861
  -1  -3  -1  274.14   10.92
  -1  -3  -1  273.79   10.92
  -1  -3  -1  281.71   10.56
   1   3   1  281.73    9.57
   1   3   1  292.92   10.81
   1   3   1  291.60   17.13
   1   3   1  287.91   15.48
   1   3   1  281.33    9.47
   1   3   1  289.91   10.88
   1   3   1  292.91   10.75
   1   3   1  298.36   10.84
   1   3   1  288.15    9.42
  -1  -3  -1  284.75   10.90
  -1  -3  -1  284.56   13.48
   1   3   1  279.90   12.75
   1   3   1  293.32   10.73
  -2  -3  -1  110.66    3.57
  -2  -3  -1  105.22    3.75
  -2  -3  -1  104.72    6.57
  -2  -3  -1  108.34    4.03
   2   3   1  104.84    3.40
   2   3   1  111.62    4.72
   2   3   1  112.71    8.18
   2   3   1  111.19    3.56
   2   3   1  116.72    4.13
   2   3   1  107.54    4.75
  -3  -3  -1 1336.47   46.17
  -3  -3  -1 1353.34   50.89
  -3  -3  -1 1406.07   65.92
  -3  -3  -1 1375.10   53.61
  -3  -3  -1 1370.88   53.98
   3   3   1 1461.22   59.71
   3   3   1 1458.63   56.39
   3   3   1 1373.04   41.67
   3   3   1 1456.27   75.22
   3   3   1 1388.70   40.96
   3   3   1 1338.02   47.08
  -4  -3  -1 1059.85   37.60
  -4  -3  -1 1045.99   42.45
  -4  -3  -1 1000.64   36.32
  -4  -3  -1 1052.64   40.12
  -4  -3  -1 1026.89   36.52
   4   3   1 1048.28   32.20
   4   3   1 1129.62   45.70
   4   3   1 1040.92   30.78
   4   3   1 1027.56   33.38
   4   3   1 1053.14   41.76
   4   3   1 1043.55   32.67
   4   3   1 1041.17   34.62
   4   3   1 1075.92   43.87
   4   3   1 1093.35   50.00
  -5  -3  -1  126.76    6.06
  -5  -3  -1  142.34    5.57
  -5  -3  -1  135.27    5.91
  -5  -3  -1  129.90    5.95
   5   3   1  132.28    5.33
   5   3   1  138.19    4.60
   5   3   1  126.55    5.15
   5   3   1  123.64    4.62
   5   3   1  132.62    5.28
   5   3   1  141.23    5.62
   5   3   1  133.72    4.37
   5   3   1  139.41    5.05
  -6  -3  -1  1.5649  1.5918
  -6  -3  -1 -0.9087  0.8791
  -6  -3  -1  0.0046  0.7575
  -6  -3  -1  0.3352  0.8188
  -6  -3  -1  1.0170  0.6525
   6   3   1  0.9850  0.6675
   6   3   1  0.5239  0.9478
   6   3   1 -0.2147  0.8585
   6   3   1  0.4240  0.9981
   6   3   1 -0.5302  1.0309
   6   3   1 -0.0410  0.5733
   6   3   1 -0.4457  0.8154
   6   3   1 -0.6166  0.9904
  -7  -3  -1  14.312   1.227
  -7  -3  -1  10.854   1.656
   7   3   1  15.833   1.575
   7   3   1  12.687   1.739
   7   3   1  18.018   1.761
   7   3   1  11.780   1.667
   7   3   1  12.233   1.566
   7   3   1  14.573   1.822
   7   3   1  11.807   1.951
  -8  -3  -1  162.82    8.08
  -8  -3  -1  171.87    7.66
   8   3   1  162.78    6.54
   8   3   1  176.64    6.89
   8   3   1  163.91    6.97
   8   3   1  192.60    9.21
   8   3   1  167.50    7.07
   8   3   1  163.09    6.55
   8   3   1  194.20   11.05
  -9  -3  -1  317.95   12.79
  -9  -3  -1  323.16   12.48
   9   3   1  314.06   11.62
   9   3   1  307.67   14.04
   9   3   1  320.79   12.53
   9   3   1  333.31   20.60
   9   3   1  321.43   11.03
   9   3   1  300.94   11.01
 -10  -3  -1  4.2823  1.9072
 -10  -3  -1  4.6260  1.6975
  10   3   1  2.7851  1.7721
  10   3   1  3.6230  1.9178
  10   3   1  4.2710  2.0274
  10   3   1  3.7011  2.1700
  10   3   1  5.0532  2.3086
 -11  -3  -1  3.1372  1.9963
 -11  -3  -1  3.9770  2.1191
  11   3   1  1.9751  2.9041
  11   3   1  0.2059  2.7262
  11   3   1 -0.1207  2.1407
  11   3   1  1.5480  2.6692
  11   3   1  -1.704   3.011
 -12  -3  -1  19.155   4.929
 -12  -3  -1  22.972   4.098
  12   3   1  24.512   3.426
  12   3   1  15.426   3.794
  12   3   1  15.672   2.820
  12   3   1  15.693   2.432
  12   3   1  17.584   3.632
   9  -4  -1  2.9780  4.2186
   9  -4  -1  -5.834   4.050
   9  -4  -1 -0.2747  2.3418
   9  -4  -1  1.7654  3.0415
  -9   4   1  1.0860  3.4072
   8  -4  -1  1.3276  2.2671
   8  -4  -1  5.1748  2.4587
   8  -4  -1  6.6699  3.3592
   8  -4  -1 -0.0821  3.3723
  -8   4   1  3.3325  1.7605
  -8   4   1  1.7183  2.1956
   7  -4  -1  82.718   5.299
   7  -4  -1  85.570   5.049
   7  -4  -1  77.612   5.807
   7  -4  -1  79.646   5.615
  -7   4   1  75.807   5.655
  -7   4   1  75.843   5.240
   6  -4  -1  174.15    7.51
   6  -4  -1  187.66    7.48
   6  -4  -1  193.82    8.20
   6  -4  -1  200.27    8.56
  -6   4   1  194.80    9.76
  -6   4   1  185.85    8.63
   5  -4  -1  115.20    6.16
   5  -4  -1  108.88    5.45
   5  -4  -1  110.36    5.59
   5  -4  -1  108.09    4.95
  -5   4   1  117.73    5.53
  -5   4   1  116.88    9.31
  -5   4   1  112.04    5.80
  -5   4   1  125.06    9.62
  -5   4   1  121.04    9.32
   4  -4  -1  12.434   1.982
   4  -4  -1  11.047   1.819
   4  -4  -1  9.9893  1.6930
   4  -4  -1  10.602   1.342
   4  -4  -1  14.620   1.516
  -4   4   1  13.732   1.308
  -4   4   1  11.127   1.450
  -4   4   1  9.3826  1.3276
  -4   4   1  12.436   1.576
  -4   4   1  12.374   1.486
   3  -4  -1  179.30    5.85
   3  -4  -1  177.32    6.31
   3  -4  -1  180.11    6.12
   3  -4  -1  175.34    6.03
   3  -4  -1  187.20   11.81
  -3   4   1  173.27    6.79
  -3   4   1  182.35    8.86
  -3   4   1  183.40    7.72
  -3   4   1  185.92    9.72
  -3   4   1  185.73    6.85
  -3   4   1  178.27    9.22
  -3   4   1  177.48    9.97
   2  -4  -1  164.50    7.73
   2  -4  -1  163.49    5.41
   2  -4  -1  161.44    6.12
   2  -4  -1  166.42    8.03
   2  -4  -1  157.29    6.70
   2  -4  -1  152.28    5.35
  -2   4   1  165.87    7.15
  -2   4   1  165.51    8.17
  -2   4   1  174.17    7.45
  -2   4   1  156.01    5.49
  -2   4   1  165.62    6.88
  -2   4   1  170.61    6.86
  -2   4   1  166.79    7.47
  -2   4   1  162.41    6.17
   1  -4  -1  134.92    5.58
   1  -4  -1  134.22    4.70
   1  -4  -1  129.93    4.39
   1  -4  -1  128.97    4.38
   1  -4  -1  134.53    5.15
   1  -4  -1  131.51    4.43
  -1   4   1  127.40    4.58
  -1   4   1  133.90    5.20
  -1   4   1  136.86    7.42
  -1   4   1  144.10    5.17
  -1   4   1  141.60    6.17
  -1   4   1  131.32    5.41
  -1   4   1  138.74    4.83
  -1   4   1  127.71    4.75
  -1   4   1  122.76    4.71
   0  -4  -1  598.94   28.63
   0  -4  -1  604.91   19.99
   0  -4  -1  592.98   20.18
   0  -4  -1  613.18   21.98
   0   4   1  628.70   25.41
   0   4   1  620.69   19.50
   0   4   1  632.16   19.03
   0   4   1  602.56   19.39
   0   4   1  599.28   22.91
   0   4   1  622.75   19.63
   0   4   1  631.24   30.13
   0   4   1  640.39   27.02
   0   4   1  634.85   19.09
  -1  -4  -1  10.690   0.871
  -1  -4  -1  8.5893  0.9842
  -1  -4  -1  9.8567  0.9976
   1   4   1  11.504   0.747
   1   4   1  10.674   0.796
   1   4   1  11.410   0.796
   1   4   1  10.970   1.290
   1   4   1  11.342   0.756
   1   4   1  10.994   1.057
   1   4   1  12.629   1.355
   1   4   1  8.7979  0.9233
  -2  -4  -1  16.907   1.295
  -2  -4  -1  17.606   1.523
  -2  -4  -1  18.021   1.162
   2   4   1  17.353   1.200
   2   4   1  17.745   0.885
   2   4   1  16.863   1.179
   2   4   1  15.729   1.305
  -3  -4  -1  58.600   2.847
  -3  -4  -1  61.479   3.314
  -3  -4  -1  55.921   2.479
  -3  -4  -1  60.261   2.581
   3   4   1  58.641   2.759
   3   4   1  61.469   2.971
   3   4   1  61.097   2.236
   3   4   1  59.957   2.840
   3   4   1  61.210   2.182
   3   4   1  58.042   2.316
  -4  -4  -1 1037.69   37.20
  -4  -4  -1 1011.53   40.60
  -4  -4  -1 1050.80   33.43
  -4  -4  -1 1093.19   36.23
  -4  -4  -1 1061.04   32.11
   4   4   1 1118.75   37.12
   4   4   1 1087.69   46.29
   4   4   1 1133.40   44.93
   4   4   1 1052.26   34.94
   4   4   1 1042.52   37.30
   4   4   1 1075.62   35.69
  -5  -4  -1  100.33    4.02
  -5  -4  -1  102.81    3.83
  -5  -4  -1  93.957   4.002
  -5  -4  -1  100.38    3.73
  -5  -4  -1  93.984   4.867
   5   4   1  95.079   4.917
   5   4   1  95.023   3.918
   5   4   1  105.51    4.92
   5   4   1  103.12    4.30
   5   4   1  101.80    3.76
   5   4   1  101.66    5.06
   5   4   1  108.39    5.38
  -6  -4  -1  14.409   1.375
  -6  -4  -1  11.136   1.598
  -6  -4  -1  14.125   1.686
  -6  -4  -1  16.552   1.109
   6   4   1  14.127   1.347
   6   4   1  14.968   1.384
   6   4   1  13.642   1.263
   6   4   1  12.881   1.201
   6   4   1  11.570   1.374
   6   4   1  13.575   1.841
   6   4   1  18.442   2.147
   6   4   1  16.095   1.591
  -7  -4  -1  397.92   15.57
  -7  -4  -1  417.08   16.99
  -7  -4  -1  430.96   47.12
  -7  -4  -1  432.15   43.49
   7   4   1  406.64   14.05
   7   4   1  428.53   27.33
   7   4   1  395.93   14.91
   7   4   1  430.03   13.42
   7   4   1  434.63   12.64
   7   4   1  430.02   14.47
  -8  -4  -1  20.315   2.129
  -8  -4  -1  25.298   1.517
   8   4   1  19.618   2.034
   8   4   1  17.932   1.933
   8   4   1  24.990   2.486
   8   4   1  22.456   2.455
   8   4   1  19.302   2.178
   8   4   1  17.907   2.336
   8   4   1  17.033   2.119
  -9  -4  -1  86.501   6.059
  -9  -4  -1  91.627   4.802
   9   4   1  85.408   4.648
   9   4   1  79.209   4.466
   9   4   1  90.765   5.578
   9   4   1  78.646   4.679
   9   4   1  82.659   3.986
 -10  -4  -1  51.601   3.471
 -10  -4  -1  45.466   4.842
  10   4   1  46.686   3.529
  10   4   1  38.361   3.216
  10   4   1  47.483   3.834
  10   4   1  52.946   4.743
  10   4   1  46.555   3.466
 -11  -4  -1  2.2174  1.6501
 -11  -4  -1  5.0337  3.0898
  11   4   1  3.6525  2.0662
  11   4   1 -0.5799  2.0725
  11   4   1  1.6699  1.6695
  11   4   1  4.3319  2.5267
  11   4   1  4.1051  3.5328
 -12  -4  -1  163.40    9.14
 -12  -4  -1  165.62   11.16
  12   4   1  140.82   12.70
  12   4   1  133.19   13.30
  12   4   1  142.18   13.51
  12   4   1  143.30   10.87
  12   4   1  141.01   11.57
   9  -5  -1  48.247   6.144
   9  -5  -1  48.662   5.448
   9  -5  -1  41.691   6.027
   9  -5  -1  42.159   4.918
  -9   5   1  48.458   6.238
   8  -5  -1  5.1542  2.6241
   8  -5  -1  1.9940  2.1608
   8  -5  -1  5.9369  2.6585
   8  -5  -1  5.1931  2.7796
  -8   5   1  3.0975  3.3633
  -8   5   1 -0.7844  5.3717
   7  -5  -1  431.69   22.37
   7  -5  -1  423.30   16.23
   7  -5  -1  444.10   15.60
   7  -5  -1  439.49   21.01
  -7   5   1  470.32   32.32
  -7   5   1  441.10   27.21
   6  -5  -1  334.96   15.97
   6  -5  -1  339.75   12.87
   6  -5  -1  332.09   15.63
   6  -5  -1  330.43   14.29
  -6   5   1  337.67   22.02
  -6   5   1  310.31   17.19
   5  -5  -1  119.38    5.98
   5  -5  -1  126.64    6.41
   5  -5  -1  118.46    6.10
   5  -5  -1  115.69    5.71
  -5   5   1  117.93    5.52
  -5   5   1  126.14    6.37
   4  -5  -1  53.311   3.285
   4  -5  -1  56.465   3.521
   4  -5  -1  49.812   3.568
   4  -5  -1  53.085   3.599
  -4   5   1  50.270   4.476
  -4   5   1  55.581   5.252
  -4   5   1  49.006   3.238
  -4   5   1  54.120   3.093
  -4   5   1  55.452   4.808
   3  -5  -1  207.44    7.41
   3  -5  -1  200.73    7.14
   3  -5  -1  209.32    7.14
   3  -5  -1  211.48    7.58
  -3   5   1  223.49    8.16
  -3   5   1  231.29    9.73
  -3   5   1  220.40    9.57
   2  -5  -1  2.8071  1.2707
   2  -5  -1  2.5018  0.8621
   2  -5  -1  3.9873  0.8635
   2  -5  -1  3.8401  0.8425
  -2   5   1  2.4355  1.4225
  -2   5   1  2.2551  0.9661
  -2   5   1  3.1524  0.7367
  -2   5   1  1.9724  1.1652
  -2   5   1  1.9116  0.9470
  -2   5   1  1.9979  1.0184
  -2   5   1  5.8314  1.2116
  -2   5   1  3.7022  1.6052
   1  -5  -1  59.423   3.617
   1  -5  -1  58.312   2.713
   1  -5  -1  61.494   2.703
  -1   5   1  63.190   3.103
  -1   5   1  62.280   4.026
  -1   5   1  59.901   3.720
  -1   5   1  63.215   2.594
  -1   5   1  62.563   3.180
  -1   5   1  65.477   3.244
  -1   5   1  58.704   3.486
  -1   5   1  63.962   3.051
  -1   5   1  59.923   2.876
   0  -5  -1  642.30   18.35
   0  -5  -1  630.31   22.13
   0  -5  -1  640.21   23.40
   0  -5  -1  631.83   18.08
   0   5   1  667.62   31.58
   0   5   1  663.05   22.85
   0   5   1  678.36   30.04
   0   5   1  622.92   20.18
   0   5   1  669.01   23.23
   0   5   1  633.77   22.96
   0   5   1  656.91   21.62
   0   5   1  641.27   32.93
   0   5   1  648.98   21.45
  -1  -5  -1  625.59   18.62
  -1  -5  -1  588.80   21.12
  -1  -5  -1  602.61   20.61
   1   5   1  607.60   19.56
   1   5   1  624.67   22.67
   1   5   1  639.14   22.18
   1   5   1  630.36   18.84
   1   5   1  623.01   22.19
   1   5   1  660.68   21.27
   1   5   1  621.19   22.24
   1   5   1  651.29   23.84
  -2  -5  -1  191.00    7.17
  -2  -5  -1  187.66    7.81
  -2  -5  -1  190.40    7.43
   2   5   1  178.32    6.31
   2   5   1  192.89    7.08
   2   5   1  205.19    9.46
   2   5   1  201.79    7.16
   2   5   1  197.79    6.23
   2   5   1  196.44    7.06
   2   5   1  191.57    7.43
  -3  -5  -1  24.185   1.660
  -3  -5  -1  25.870   1.820
  -3  -5  -1  26.709   1.983
   3   5   1  22.918   1.526
   3   5   1  24.389   2.045
   3   5   1  25.134   1.842
   3   5   1  25.695   1.331
   3   5   1  26.651   1.234
   3   5   1  24.099   1.421
  -4  -5  -1  642.48   27.03
  -4  -5  -1  660.05   24.08
  -4  -5  -1  661.18   25.80
   4   5   1  660.92   25.20
   4   5   1  661.45   25.03
   4   5   1  696.53   22.87
   4   5   1  669.15   22.06
   4   5   1  662.29   25.47
   4   5   1  719.21   29.56
  -5  -5  -1  9.7263  0.8550
  -5  -5  -1  8.4670  1.4904
  -5  -5  -1  12.825   1.244
   5   5   1  10.280   0.725
   5   5   1  11.577   1.511
   5   5   1  9.4452  1.0026
   5   5   1  10.553   1.572
   5   5   1  10.049   1.291
   5   5   1  12.543   1.072
   5   5   1  10.508   1.592
  -6  -5  -1  333.12   18.43
  -6  -5  -1  327.98   15.09
  -6  -5  -1  344.82   20.06
  -6  -5  -1  332.77   12.77
   6   5   1  328.71   11.27
   6   5   1  331.33   12.67
   6   5   1  333.28   12.50
   6   5   1  340.66   14.57
   6   5   1  331.60   11.99
   6   5   1  333.07   11.32
   6   5   1  373.30   21.88
  -7  -5  -1  241.44   12.32
  -7  -5  -1  241.11   17.88
  -7  -5  -1  248.78   16.47
  -7  -5  -1  221.00   11.55
   7   5   1  257.31    9.10
   7   5   1  263.56   11.58
   7   5   1  264.82   16.58
   7   5   1  244.19    9.91
   7   5   1  240.56    9.75
   7   5   1  236.48    9.80
   7   5   1  247.63    9.12
  -8  -5  -1  202.93    8.52
  -8  -5  -1  217.28   12.86
   8   5   1  209.47    9.82
   8   5   1  195.45    8.64
   8   5   1  199.68    7.86
   8   5   1  193.81    9.11
   8   5   1  203.75    8.45
  -9  -5  -1  45.820   3.626
  -9  -5  -1  44.707   2.833
   9   5   1  47.103   4.442
   9   5   1  44.939   3.131
   9   5   1  40.761   3.660
   9   5   1  43.824   3.361
   9   5   1  39.945   3.178
 -10  -5  -1  -2.359   1.618
 -10  -5  -1  0.7997  0.9622
  10   5   1  0.6742  1.6516
  10   5   1 -0.4769  1.6753
  10   5   1  0.8713  1.3189
  10   5   1 -0.2561  1.9303
  10   5   1  1.0098  1.7445
 -11  -5  -1  21.536   2.789
 -11  -5  -1  23.158   4.110
  11   5   1  16.580   2.834
  11   5   1  12.172   2.399
  11   5   1  18.003   3.465
  11   5   1  16.523   3.188
  11   5   1  14.793   2.978
 -12  -5  -1  15.850   3.459
  12   5   1  19.178   3.805
  12   5   1  12.590   3.804
  12   5   1  14.585   4.034
  12   5   1  6.4851  3.7107
  12   5   1  16.221   3.824
   8  -6  -1  18.835   3.944
   8  -6  -1  16.862   2.870
   8  -6  -1  21.840   4.804
   8  -6  -1  20.236   3.643
  -8   6   1  20.494   3.497
   7  -6  -1  2.6189  3.4021
   7  -6  -1  8.0949  2.2860
   7  -6  -1  8.0197  3.2736
   7  -6  -1  4.4243  2.1870
  -7   6   1  3.0444  2.2222
  -7   6   1  5.8826  2.5164
   6  -6  -1  55.968   4.675
   6  -6  -1  51.499   4.496
   6  -6  -1  55.106   4.917
   6  -6  -1  63.353   4.487
  -6   6   1  50.006   3.981
  -6   6   1  55.648   4.521
   5  -6  -1  77.219   4.858
   5  -6  -1  71.311   4.678
   5  -6  -1  78.007   4.513
   5  -6  -1  79.378   4.779
  -5   6   1  69.813   4.784
  -5   6   1  81.617   5.321
   4  -6  -1  161.23    7.87
   4  -6  -1  157.62    6.57
   4  -6  -1  148.52    6.78
   4  -6  -1  157.04    7.12
  -4   6   1  142.30    6.49
  -4   6   1  149.59    7.26
  -4   6   1  136.24    6.61
   3  -6  -1  2.5742  1.3592
   3  -6  -1  1.5008  1.1574
   3  -6  -1  2.7097  1.1664
   3  -6  -1  1.6621  1.1163
  -3   6   1  1.7484  1.2250
  -3   6   1  1.3032  0.9227
  -3   6   1  1.6561  1.2785
  -3   6   1  2.2270  1.3051
  -3   6   1  1.7789  1.3578
   2  -6  -1  654.64   24.24
   2  -6  -1  635.79   22.04
   2  -6  -1  641.98   23.01
  -2   6   1  656.62   37.38
  -2   6   1  673.24   42.22
  -2   6   1  677.30   36.56
  -2   6   1  639.75   26.01
  -2   6   1  634.35   23.04
  -2   6   1  666.98   35.57
  -2   6   1  671.63   41.02
  -2   6   1  654.42   23.43
  -2   6   1  663.65   34.92
   1  -6  -1  17.558   1.524
   1  -6  -1  18.290   1.791
   1  -6  -1  17.777   1.552
  -1   6   1  15.041   1.384
  -1   6   1  16.936   2.090
  -1   6   1  16.733   2.353
  -1   6   1  16.004   1.725
  -1   6   1  16.303   1.495
  -1   6   1  16.508   1.909
  -1   6   1  14.064   1.554
  -1   6   1  17.235   1.867
   0  -6  -1  0.7272  0.6593
   0  -6  -1  0.7049  1.0909
   0  -6  -1  0.8075  0.6090
   0   6   1  0.8085  0.7710
   0   6   1  1.5328  0.6785
   0   6   1  1.3435  1.1695
   0   6   1  0.2054  0.6402
   0   6   1  1.5737  1.3472
   0   6   1 -0.4142  1.0670
   0   6   1  0.5656  0.5708
   0   6   1  0.4175  0.7072
   0   6   1 -0.0869  0.6070
  -1  -6  -1  108.92    4.47
  -1  -6  -1  108.37    4.50
  -1  -6  -1  106.39    5.17
   1   6   1  106.10    4.20
   1   6   1  110.16    5.88
   1   6   1  109.15    5.57
   1   6   1  105.45    4.31
   1   6   1  110.04    4.88
   1   6   1  98.846   5.802
   1   6   1  99.301   4.091
   1   6   1  108.37    4.88
   1   6   1  109.89    4.56
  -2  -6  -1  243.06    8.97
  -2  -6  -1  245.20   13.28
  -2  -6  -1  236.47   10.38
   2   6   1  248.71   11.01
   2   6   1  254.09    8.75
   2   6   1  258.96   10.34
   2   6   1  251.72   10.02
   2   6   1  254.50    9.01
   2   6   1  259.23   13.57
   2   6   1  235.03   10.27
  -3  -6  -1  138.58    4.84
  -3  -6  -1  137.50    5.36
  -3  -6  -1  146.10    8.98
   3   6   1  135.54    5.23
   3   6   1  149.26    5.56
   3   6   1  142.18    8.62
   3   6   1  144.98    7.15
  -4  -6  -1  336.30   12.65
  -4  -6  -1  346.28   12.98
  -4  -6  -1  340.95   20.52
   4   6   1  365.21   20.93
   4   6   1  364.61   19.04
   4   6   1  373.10   13.07
   4   6   1  349.37   11.29
   4   6   1  357.62   10.85
   4   6   1  346.74   12.58
  -5  -6  -1  150.41    5.94
  -5  -6  -1  157.00    5.60
   5   6   1  157.57    5.19
   5   6   1  141.16    5.32
   5   6   1  147.52    5.30
   5   6   1  154.22    5.88
  -6  -6  -1  89.694   3.621
  -6  -6  -1  87.313   4.300
   6   6   1  96.863   4.128
   6   6   1  91.568   5.309
   6   6   1  85.871   4.659
   6   6   1  85.967   3.506
  -7  -6  -1  0.6119  1.1056
  -7  -6  -1  2.1952  1.0959
  -7  -6  -1  -3.347   1.405
  -7  -6  -1 -0.3896  0.5037
   7   6   1  2.0401  1.3094
   7   6   1  1.0317  0.9085
   7   6   1  0.4673  0.9994
   7   6   1  0.7276  1.2459
   7   6   1  -1.984   1.749
  -8  -6  -1  1.3155  1.7391
  -8  -6  -1 -0.5021  0.5022
   8   6   1  1.0607  1.3829
   8   6   1 -0.1186  0.8854
   8   6   1 -0.5733  1.3311
   8   6   1 -0.4403  1.0269
   8   6   1 -0.2900  1.4550
  -9  -6  -1  52.364   4.646
  -9  -6  -1  52.095   4.211
   9   6   1  47.514   3.376
   9   6   1  50.690   3.249
   9   6   1  49.236   3.888
   9   6   1  43.415   3.631
   9   6   1  43.407   2.888
 -10  -6  -1  10.133   3.273
  10   6   1  7.7463  1.7282
  10   6   1  7.0761  2.0837
  10   6   1  5.2375  1.9278
  10   6   1  8.4502  1.7040
  10   6   1  6.0771  2.6731
 -11  -6  -1  55.792   7.108
  11   6   1  53.383   5.805
  11   6   1  57.975   5.208
  11   6   1  50.285   5.129
  11   6   1  61.552   6.104
  11   6   1  50.532   4.903
 -12  -6  -1  2.5214  2.8560
  12   6   1  1.7725  2.6887
  12   6   1  0.7076  3.2131
  12   6   1  -1.701   2.173
  12   6   1  1.0015  3.6250
  12   6   1  1.8303  2.0118
   7  -7  -1  10.365   3.049
   7  -7  -1  12.771   3.228
   7  -7  -1  11.963   3.416
   7  -7  -1  8.8208  3.3648
  -7   7   1  6.1883  3.8548
   6  -7  -1  180.73   10.59
   6  -7  -1  198.39   14.15
   6  -7  -1  209.38   12.88
   6  -7  -1  196.58   11.50
  -6   7   1  171.40   12.69
  -6   7   1  171.51   11.94
   5  -7  -1  76.041   5.064
   5  -7  -1  67.983   4.521
   5  -7  -1  75.694   4.852
   5  -7  -1  83.305   5.517
  -5   7   1  68.966   5.273
  -5   7   1  63.048   4.212
  -5   7   1  69.363   4.830
   4  -7  -1  15.899   2.450
   4  -7  -1  19.007   2.353
  -4   7   1  15.305   2.672
  -4   7   1  12.779   1.551
  -4   7   1  11.871   2.114
   3  -7  -1  587.17   24.68
   3  -7  -1  619.71   24.43
  -3   7   1  585.17   32.31
  -3   7   1  598.81   21.98
  -3   7   1  553.47   25.96
   2  -7  -1  0.5673  1.1156
   2  -7  -1  1.3685  2.0666
   2  -7  -1  1.2256  0.9689
  -2   7   1  1.7806  1.0423
  -2   7   1  2.6393  1.9421
  -2   7   1  1.0927  1.3066
   1  -7  -1  237.60    9.22
   1  -7  -1  232.34    8.83
   1  -7  -1  240.12    8.46
  -1   7   1  236.95    8.61
  -1   7   1  240.62   10.71
  -1   7   1  225.81    8.63
  -1   7   1  242.92   11.63
  -1   7   1  216.71    8.33
  -1   7   1  247.60   11.04
   0  -7  -1  29.052   2.804
   0  -7  -1  29.642   1.733
   0  -7  -1  34.547   2.010
   0   7   1  23.080   1.998
   0   7   1  26.536   1.855
   0   7   1  28.363   2.156
   0   7   1  27.379   2.267
   0   7   1  28.560   2.532
   0   7   1  30.882   2.270
  -1  -7  -1  407.05   26.13
  -1  -7  -1  379.46   14.29
  -1  -7  -1  386.97   15.21
   1   7   1  375.17   12.29
   1   7   1  396.75   17.56
   1   7   1  375.54   12.52
   1   7   1  403.95   19.39
   1   7   1  401.49   16.86
   1   7   1  399.56   20.71
  -2  -7  -1  231.75   18.54
  -2  -7  -1  229.18    9.76
  -2  -7  -1  237.66    9.29
   2   7   1  248.48   11.54
   2   7   1  247.29    9.47
   2   7   1  249.71   15.52
   2   7   1  239.33   10.25
   2   7   1  230.26    9.29
   2   7   1  247.81    9.78
   2   7   1  255.38   11.71
   2   7   1  251.66   14.86
  -3  -7  -1  39.445   2.623
  -3  -7  -1  45.056   2.482
   3   7   1  43.405   2.348
   3   7   1  40.527   2.735
   3   7   1  45.358   2.962
   3   7   1  41.868   2.421
   3   7   1  44.222   2.651
  -4  -7  -1  19.881   2.022
  -4  -7  -1  21.873   2.206
   4   7   1  15.028   1.928
   4   7   1  21.614   1.275
   4   7   1  19.208   1.408
   4   7   1  21.242   1.344
  -5  -7  -1  85.830   4.403
  -5  -7  -1  92.610   4.369
   5   7   1  94.947   3.767
   5   7   1  94.334   3.901
   5   7   1  87.593   4.682
   5   7   1  91.946   3.455
  -6  -7  -1  16.588   2.209
   6   7   1  12.806   1.973
   6   7   1  16.397   1.647
   6   7   1  14.443   1.605
  -7  -7  -1  38.367   2.722
  -7  -7  -1  42.241   2.367
   7   7   1  32.348   2.391
   7   7   1  30.920   3.047
   7   7   1  41.583   2.453
  -8  -7  -1  46.985   3.661
  -8  -7  -1  40.446   3.780
   8   7   1  43.180   3.378
   8   7   1  40.913   3.140
   8   7   1  37.570   2.904
   8   7   1  37.553   2.897
   8   7   1  33.106   2.771
  -9  -7  -1  185.53   13.19
  -9  -7  -1  178.12    9.09
   9   7   1  172.50    8.76
   9   7   1  177.73   11.31
   9   7   1  166.30    9.58
   9   7   1  184.54   10.85
   9   7   1  177.87   12.15
 -10  -7  -1  1.4319  1.4872
  10   7   1  1.6792  2.0198
  10   7   1  -2.490   2.151
  10   7   1  0.9365  1.3705
  10   7   1  2.1364  2.1446
  10   7   1 -0.7824  1.3988
 -11  -7  -1  1.3802  2.1689
  11   7   1  1.3194  2.5805
  11   7   1  3.2050  2.7442
  11   7   1  2.4598  1.9008
  11   7   1  0.5069  2.4695
  11   7   1  1.0242  1.8361
 -12  -7  -1  4.2933  3.2880
  12   7   1  9.9912  3.9695
  12   7   1  2.3521  3.3541
  12   7   1  7.3007  3.2177
  12   7   1  -1.304   3.229
  12   7   1  5.8738  3.6457
   6  -8  -1  8.4837  3.2388
   6  -8  -1  0.6061  2.6921
  -6   8   1  -2.026   2.444
  -6   8   1  1.9250  2.2795
   5  -8  -1  11.695   2.425
   5  -8  -1  9.6421  2.2081
  -5   8   1  12.596   3.511
  -5   8   1  10.911   2.466
   4  -8  -1  1.0486  2.4519
   4  -8  -1  1.1844  2.3794
  -4   8   1  0.4504  1.6873
  -4   8   1  0.3943  1.5282
  -4   8   1  1.8186  1.8420
   3  -8  -1  14.695   1.961
   3  -8  -1  18.474   2.430
  -3   8   1  12.202   2.491
  -3   8   1  17.441   2.303
  -3   8   1  20.924   3.002
   2  -8  -1  -1.637   1.535
   2  -8  -1  0.5403  1.4992
   2  -8  -1  3.9164  1.8939
  -2   8   1 -0.3661  1.8520
  -2   8   1  2.5956  1.2935
  -2   8   1  1.5846  1.1397
   1  -8  -1  48.246   3.184
   1  -8  -1  53.975   4.179
   1  -8  -1  52.851   3.876
  -1   8   1  52.923   3.467
  -1   8   1  43.154   3.016
  -1   8   1  44.524   3.320
   0  -8  -1  24.088   2.821
   0   8   1  22.621   2.061
   0   8   1  22.094   1.845
   0   8   1  19.230   2.240
   0   8   1  21.477   2.071
   0   8   1  18.623   2.764
   0   8   1  18.182   2.315
   0   8   1  24.385   2.408
  -1  -8  -1  15.774   2.174
  -1  -8  -1  15.928   2.212
   1   8   1  13.749   1.773
   1   8   1  13.647   1.642
   1   8   1  14.811   1.759
   1   8   1  15.245   1.710
   1   8   1  12.762   1.897
   1   8   1  15.555   1.550
  -2  -8  -1  185.98    8.30
  -2  -8  -1  173.29    7.08
   2   8   1  190.81    9.84
   2   8   1  187.89   10.43
   2   8   1  174.37    7.72
   2   8   1  184.82   11.55
   2   8   1  198.48   11.50
   2   8   1  191.06   13.23
  -3  -8  -1  47.251   3.199
  -3  -8  -1  48.218   2.898
   3   8   1  52.932   3.176
   3   8   1  47.655   3.161
   3   8   1  47.371   2.715
   3   8   1  52.476   3.019
  -4  -8  -1  -2.517   1.502
  -4  -8  -1 -0.6844  1.1750
   4   8   1  1.0881  0.8473
   4   8   1 -0.9622  0.9143
   4   8   1  0.0845  0.5755
   4   8   1  0.8110  0.9201
   4   8   1 -0.1251  0.8325
   4   8   1  1.5416  1.3570
  -5  -8  -1 1276.09   53.69
  -5  -8  -1 1250.23   47.92
   5   8   1 1286.99   53.33
   5   8   1 1273.13   47.32
   5   8   1 1324.28   55.58
  -6  -8  -1  6.3504  1.4325
  -6  -8  -1  6.9369  1.6210
   6   8   1  8.3065  1.8100
   6   8   1  5.7851  1.2680
   6   8   1  8.0925  1.2273
  -7  -8  -1  1.9348  1.4483
  -7  -8  -1  1.0904  1.6113
   7   8   1  0.0643  1.4895
   7   8   1  2.1568  0.9970
   7   8   1  0.8688  0.9370
  -8  -8  -1  32.367   3.961
   8   8   1  30.877   2.792
   8   8   1  34.032   2.932
   8   8   1  32.133   2.867
   8   8   1  28.120   3.298
   8   8   1  29.265   2.785
  -9  -8  -1  29.393   3.706
   9   8   1  20.057   2.848
   9   8   1  17.827   2.065
   9   8   1  28.923   3.382
   9   8   1  21.403   2.246
   9   8   1  23.564   2.854
 -10  -8  -1  17.362   2.732
  10   8   1  15.330   2.726
  10   8   1  15.526   2.815
  10   8   1  16.571   2.730
  10   8   1  16.445   2.774
  10   8   1  10.144   2.723
 -11  -8  -1  0.2081  2.1561
  11   8   1  3.0772  2.7977
  11   8   1 -0.7834  2.7420
  11   8   1  2.6695  2.5502
  11   8   1  0.8216  1.6108
  11   8   1  1.7020  1.9815
 -12  -8  -1  30.142   4.670
  12   8   1  33.554   5.998
   5  -9  -1  0.2911  2.2653
   5  -9  -1  2.9902  2.3990
  -5   9   1  1.4313  3.2111
  -5   9   1  1.2903  2.0176
   4  -9  -1  63.019   5.168
   4  -9  -1  69.503   7.441
  -4   9   1  62.016   5.463
  -4   9   1  62.048   7.462
   3  -9  -1  32.982   3.060
   3  -9  -1  30.115   3.127
  -3   9   1  21.652   2.551
  -3   9   1  20.356   2.906
  -3   9   1  23.901   3.591
   2  -9  -1  50.196   3.287
   2  -9  -1  48.526   5.262
   2  -9  -1  48.783   3.845
  -2   9   1  43.143   3.811
  -2   9   1  42.573   3.249
  -2   9   1  41.841   3.535
   1  -9  -1  249.88   13.61
   1  -9  -1  236.13   13.27
   1  -9  -1  250.26   12.72
  -1   9   1  235.27   14.14
  -1   9   1  233.36   18.42
  -1   9   1  224.49   13.14
   0  -9  -1  26.841   3.513
   0   9   1  20.391   2.467
   0   9   1  17.971   2.307
   0   9   1  17.821   2.368
  -1  -9  -1  20.115   2.311
  -1  -9  -1  16.054   2.900
   1   9   1  18.484   2.971
   1   9   1  15.624   1.849
   1   9   1  16.794   2.161
  -2  -9  -1  7.6939  1.7717
  -2  -9  -1  8.3039  1.9648
   2   9   1  8.2827  1.1535
   2   9   1  7.8104  1.6746
   2   9   1  5.6218  2.0370
   2   9   1  8.3209  1.9023
   2   9   1  5.9311  1.5445
   2   9   1  9.8889  1.7056
  -3  -9  -1  64.300   4.356
  -3  -9  -1  67.512   4.406
   3   9   1  62.818   4.313
   3   9   1  61.112   4.984
   3   9   1  63.265   4.443
   3   9   1  62.429   6.105
   3   9   1  61.059   4.728
   3   9   1  69.150   5.196
  -4  -9  -1  105.68    5.53
  -4  -9  -1  106.14    5.74
   4   9   1  102.42    5.59
   4   9   1  104.40    4.66
   4   9   1  103.75    4.02
   4   9   1  105.79    4.52
  -5  -9  -1 1188.90   48.84
  -5  -9  -1 1180.94   46.06
   5   9   1 1211.74   72.70
   5   9   1 1192.71   49.56
   5   9   1 1227.63   74.01
  -6  -9  -1  124.69    5.73
  -6  -9  -1  118.29    5.58
   6   9   1  129.25    6.58
   6   9   1  124.94    5.92
   6   9   1  116.94    6.43
  -7  -9  -1  565.44   30.57
  -7  -9  -1  567.44   24.31
   7   9   1  600.92   45.67
   7   9   1  612.56   45.91
   7   9   1  604.17   25.44
  -8  -9  -1  5.0441  2.0923
  -8  -9  -1  3.5643  1.7854
   8   9   1  3.7028  1.3730
   8   9   1  3.7042  1.4435
   8   9   1  4.6177  3.3063
  -9  -9  -1  0.8628  2.0396
   9   9   1  0.9755  1.3264
   9   9   1  -1.604   1.172
   9   9   1  0.7950  2.3713
   9   9   1  1.3801  1.2539
   9   9   1  0.7299  1.2735
 -10  -9  -1  50.817   5.410
  10   9   1  48.824   5.724
 -11  -9  -1  6.5379  2.7114
  11   9   1  4.9848  3.3039
  12   9   1 -0.2212  4.0834
   4 -10  -1  3.3667  3.5714
   4 -10  -1  4.3728  2.6715
  -4  10   1  3.6779  2.6802
  -4  10   1  1.4168  2.3278
   3 -10  -1  72.344   5.608
   3 -10  -1  76.153   6.714
  -3  10   1  71.932   6.898
  -3  10   1  62.534   5.426
   2 -10  -1  7.8629  2.8559
   2 -10  -1  15.252   3.321
  -2  10   1  7.6915  2.2082
  -2  10   1  9.4566  2.1667
  -2  10   1  4.9145  1.7636
   1 -10  -1  8.4914  2.5636
  -1  10   1  6.2742  2.5054
  -1  10   1  10.787   2.757
  -1  10   1  7.4425  2.1254
   0 -10  -1  270.65   15.26
   0  10   1  258.01    9.97
   0  10   1  236.22   14.37
   0  10   1  252.73   18.28
  -1 -10  -1  17.860   3.173
   1  10   1  10.670   2.629
   1  10   1  14.718   2.604
   1  10   1  8.5211  1.9819
  -2 -10  -1  0.7858  2.1861
  -2 -10  -1  2.4313  1.7011
   2  10   1  3.5442  1.5636
   2  10   1  1.9967  1.3749
   2  10   1 -0.1747  1.8283
  -3 -10  -1  11.917   2.224
  -3 -10  -1  13.367   2.896
   3  10   1  8.5709  1.2812
   3  10   1  9.3903  2.2804
  -4 -10  -1  15.122   2.470
  -4 -10  -1  17.455   3.090
   4  10   1  13.845   3.095
   4  10   1  15.747   1.669
   4  10   1  11.936   1.390
  -5 -10  -1  56.959   4.373
  -5 -10  -1  57.436   4.610
   5  10   1  52.613   3.253
   5  10   1  58.615   3.133
   5  10   1  53.487   4.160
  -6 -10  -1  400.65   17.43
  -6 -10  -1  419.41   14.03
   6  10   1  373.79   19.83
  -7 -10  -1  387.67   18.09
  -7 -10  -1  370.66   15.41
   7  10   1  368.85   14.88
  -8 -10  -1  19.113   2.819
  -8 -10  -1  21.655   3.460
   8  10   1  19.900   3.413
  -9 -10  -1  1.1939  1.9777
  -9 -10  -1  2.5321  2.3634
   9  10   1  -4.370   2.354
 -10 -10  -1  17.403   2.853
 -10 -10  -1  12.164   3.478
  10  10   1  10.977   4.105
 -11 -10  -1  16.694   3.937
  11  10   1  15.270   4.477
   3 -11  -1  12.365   3.485
   3 -11  -1  10.822   3.038
  -3  11   1  3.1860  2.5624
  -3  11   1  9.2531  4.3812
  -2  11   1  27.878   3.908
  -2  11   1  27.333   3.810
   1 -11  -1  37.807   5.256
  -1  11   1  26.538   3.931
  -1  11   1  33.811   3.895
  -1  11   1  24.372   3.054
   0 -11  -1 -0.9206  2.1259
   0  11   1 -0.2990  1.5572
   0  11   1  -1.203   1.107
   0  11   1  -2.900   2.000
  -1 -11  -1  14.834   2.697
   1  11   1  8.8454  2.3748
   1  11   1  3.5060  2.8356
   1  11   1  8.4948  2.1169
  -2 -11  -1  83.938   5.900
  -2 -11  -1  88.549   6.220
   2  11   1  75.480   6.569
   2  11   1  77.795   5.756
  -3 -11  -1  125.20    8.51
  -3 -11  -1  117.58    8.72
   3  11   1  120.54    7.84
   3  11   1  121.59    6.33
  -4 -11  -1  52.658   4.846
  -4 -11  -1  50.917   4.112
   4  11   1  46.255   4.520
  -5 -11  -1  1.1884  2.0482
  -5 -11  -1  -1.135   2.049
   5  11   1  0.2250  1.7491
  -6 -11  -1  0.4509  3.0398
  -6 -11  -1  4.7790  2.8692
   6  11   1  0.4352  2.2341
  -7 -11  -1  30.607   3.888
  -7 -11  -1  42.241   4.753
   7  11   1  27.501   3.708
  -8 -11  -1  79.960   6.628
  -8 -11  -1  90.679   8.434
   8  11   1  82.225   7.455
  -9 -11  -1  12.102   3.244
  -9 -11  -1  16.158   3.402
   9  11   1  6.2990  3.0270
 -10 -11  -1  17.330   3.785
 -10 -11  -1  14.715   3.168
  10  11   1  16.415   4.203
   1 -12  -1  -6.163   5.132
  -1  12   1  0.5994  3.2160
   0 -12  -1  6.1787  4.6414
   0  12   1  -4.468   2.037
   0  12   1  -2.942   2.498
  -1 -12  -1  54.513   6.322
   1  12   1  42.910   3.861
   1  12   1  35.279   4.673
  -2 -12  -1  18.890   3.777
   2  12   1  23.029   2.976
   2  12   1  23.864   4.377
  -3 -12  -1  79.486   7.013
  -3 -12  -1  71.404   5.826
   3  12   1  61.376   5.368
   3  12   1  73.996   5.383
  -4 -12  -1  75.265   6.806
  -4 -12  -1  82.911   5.901
   4  12   1  65.021   5.945
   4  12   1  60.863   5.423
  -5 -12  -1  120.87   10.95
  -5 -12  -1  120.17    7.00
   5  12   1  100.50    6.91
  -6 -12  -1  2.1000  3.2731
  -6 -12  -1  3.9506  2.1711
   6  12   1  2.2895  2.2962
  -7 -12  -1  27.422   4.945
  -7 -12  -1  34.528   5.426
   7  12   1  26.249   3.841
  -8 -12  -1  18.625   4.175
  -8 -12  -1  20.247   3.805
   8  12   1  8.6089  3.5596
  -9 -12  -1  1.9200  2.6062
  -9 -12  -1  2.8596  3.1449
   9  12   1  -2.680   3.014
  -1 -13  -1  5.9832  3.6214
   1  13   1  -4.928   4.683
  -2 -13  -1  26.085   5.048
   2  13   1  21.251   4.086
   2  13   1  17.473   3.409
  -3 -13  -1  62.045   6.610
   3  13   1  55.255   6.416
   3  13   1  44.549   5.883
  -4 -13  -1  -1.264   2.806
  -4 -13  -1  0.2635  2.9802
   4  13   1  -1.284   3.686
   4  13   1  4.6180  4.8989
  -5 -13  -1  21.032   4.068
  -5 -13  -1  14.538   3.152
  -6 -13  -1  2.1482  2.7227
  -6 -13  -1  1.4215  2.4504
   6  13   1  2.5096  3.0059
  -7 -13  -1  5.5000  4.2373
  -7 -13  -1  0.5198  2.5803
   7  13   1  0.7353  2.4875
  -8 -13  -1  13.372   3.767
  -8 -13  -1  22.100   4.341
   8  13   1  16.472   5.275
   7  13  -2  8.4363  4.0536
   6  13  -2  4.1535  3.2428
   5  13  -2  3.5487  4.0632
   4  13  -2  37.780   4.778
   3  13  -2  20.923   3.170
   2  13  -2  1.5533  3.1595
   2  13  -2  -3.211   2.399
   1  13  -2  10.888   4.864
   1  13  -2  9.2501  3.9801
   8  12  -2  20.674   4.263
   7  12  -2  -1.271   3.009
   6  12  -2 -0.2806  3.5726
  -6 -12   2  3.6046  2.2271
   5  12  -2  5.0688  2.7633
  -5 -12   2  5.5409  3.2016
  -5 -12   2  9.9299  3.1796
  -5 -12   2  1.8222  2.6525
   4  12  -2  32.916   3.810
  -4 -12   2  37.012   4.184
  -4 -12   2  38.525   4.957
  -4 -12   2  34.436   4.954
   3  12  -2  14.657   2.885
  -3 -12   2  17.679   2.889
  -3 -12   2  15.864   3.193
  -3 -12   2  12.213   3.504
   2  12  -2  1.7265  2.4039
  -2 -12   2  1.5016  2.8715
  -2 -12   2 -0.8082  2.1388
   1  12  -2  7.8765  2.6000
   1  12  -2  5.3895  2.8186
  -1 -12   2  8.9567  3.0671
  -1 -12   2  6.6529  2.6800
   0  12  -2  40.637   4.686
   0  12  -2  49.157   5.632
   0 -12   2  53.728   5.964
  -1  12  -2  4.7589  2.7702
  -1  12  -2  0.3641  3.5695
  -2  12  -2  2.6369  2.5013
  -2  12  -2  -4.234   2.722
   9  11  -2  101.38    8.98
  -9 -11   2  107.55   11.10
   8  11  -2  1.0226  3.3516
   8  11  -2 -0.1732  2.3243
   8  11  -2 -0.3844  1.8399
  -8 -11   2  -5.079   3.477
  -8 -11   2  3.0597  2.1806
   7  11  -2  14.391   3.669
   7  11  -2  15.146   2.357
   7  11  -2  17.814   2.636
  -7 -11   2  18.828   2.751
  -7 -11   2  22.200   3.111
   6  11  -2  4.6185  3.6304
   6  11  -2  3.4163  1.6507
   6  11  -2  5.9776  1.8639
  -6 -11   2  4.4291  1.5191
  -6 -11   2  0.2004  3.2146
  -6 -11   2  4.5882  2.7125
   5  11  -2  4.4759  1.7305
   5  11  -2  8.6187  2.0287
   5  11  -2  7.3092  2.8159
  -5 -11   2  12.630   2.547
  -5 -11   2  8.1856  2.6030
  -5 -11   2  9.4569  2.1256
   4  11  -2  22.813   3.564
  -4 -11   2  26.961   3.338
  -4 -11   2  26.413   3.781
  -4 -11   2  33.306   3.852
   3  11  -2  15.285   3.084
  -3 -11   2  17.910   4.060
  -3 -11   2  25.988   2.970
  -3 -11   2  22.553   3.168
   2  11  -2  30.468   3.601
  -2 -11   2  33.474   4.105
  -2 -11   2  38.901   4.137
   1  11  -2  35.333   3.681
   1  11  -2  26.533   3.563
  -1 -11   2  32.271   4.388
   0  11  -2  16.238   3.266
   0 -11   2  19.523   2.677
   0 -11   2  18.037   3.557
  -1  11  -2  16.760   3.711
  -1  11  -2  17.324   3.256
  -1  11  -2  17.273   2.358
   1 -11   2  21.509   3.646
  -2  11  -2  0.7537  1.7510
  -2  11  -2  0.3046  2.5670
  -2  11  -2  0.6177  2.2388
  -3  11  -2  1.3178  2.5264
  -3  11  -2  3.0075  2.3385
  10  10  -2  5.5078  2.7677
  10  10  -2  8.6149  3.2356
  10  10  -2  5.7817  4.0654
   9  10  -2  2.1669  2.9808
   9  10  -2  -1.821   2.139
   9  10  -2  -2.385   2.124
  -9 -10   2  1.1637  2.5715
  -9 -10   2  1.7233  3.0636
   8  10  -2  52.921   4.521
   8  10  -2  48.479   3.981
   8  10  -2  58.541   5.767
  -8 -10   2  68.437   5.373
  -8 -10   2  59.955   4.868
   7  10  -2  25.263   3.862
   7  10  -2  18.184   3.175
   7  10  -2  19.090   3.251
  -7 -10   2  17.750   3.384
  -7 -10   2  24.862   3.037
  -7 -10   2  25.408   2.913
   6  10  -2 -0.4353  2.0021
   6  10  -2  1.1749  2.8124
   6  10  -2  0.3641  1.8909
  -6 -10   2  5.7844  1.9498
  -6 -10   2  3.5862  1.9502
  -6 -10   2 -0.1044  1.8221
   5  10  -2  80.954   5.856
   5  10  -2  93.508   4.688
   5  10  -2  86.190   4.607
  -5 -10   2  87.920   6.470
  -5 -10   2  93.369   5.082
  -5 -10   2  94.050   5.449
   4  10  -2  352.39   16.56
  -4 -10   2  365.12   19.81
  -4 -10   2  370.81   23.21
  -4 -10   2  362.82   14.88
   3  10  -2  1.4814  2.1508
  -3 -10   2  1.3774  1.7907
  -3 -10   2  2.5658  1.3912
  -3 -10   2  2.7371  1.8342
   2  10  -2  9.1724  2.0252
  -2 -10   2  9.1729  2.3458
  -2 -10   2  3.8675  1.9163
  -2 -10   2  9.3417  2.3196
   1  10  -2  115.28    7.30
   1  10  -2  116.36    7.97
  -1 -10   2  133.10    8.05
  -1 -10   2  134.44   10.04
   0  10  -2  87.083   6.254
   0  10  -2  86.234   5.996
   0  10  -2  91.627   6.399
   0 -10   2  93.805   6.352
   0 -10   2  94.700   7.280
  -1  10  -2  37.138   3.960
  -1  10  -2  43.979   3.917
  -1  10  -2  47.170   3.432
   1 -10   2  52.343   4.184
   1 -10   2  47.214   4.983
  -2  10  -2  14.318   2.892
  -2  10  -2  16.096   3.830
  -2  10  -2  15.454   2.365
   2 -10   2  19.502   3.149
  -3  10  -2  16.992   3.704
  -3  10  -2  24.162   3.887
  -3  10  -2  17.901   2.718
  -4  10  -2  11.580   2.807
  -4  10  -2  11.211   3.855
  -5  10  -2  5.6734  3.6664
  -5  10  -2  -2.140   4.158
   5 -10   2  7.3883  3.0336
   5 -10   2  3.2869  3.1722
  11   9  -2  42.631   5.432
  11   9  -2  31.734   5.029
  11   9  -2  50.887   6.314
  11   9  -2  23.360   5.002
  11   9  -2  32.717   5.083
 -11  -9   2  47.591   5.912
  10   9  -2  1.8027  2.8484
  10   9  -2  4.9759  2.2208
  10   9  -2 -0.2588  2.3739
 -10  -9   2  5.7539  3.5580
   9   9  -2  2.5671  1.7966
   9   9  -2  4.4718  2.6182
   9   9  -2  2.5672  2.1261
  -9  -9   2  2.3427  1.7613
   8   9  -2  12.120   3.779
   8   9  -2  3.9914  1.8424
   8   9  -2  8.4992  1.8219
  -8  -9   2  8.8475  2.2737
   7   9  -2  7.2148  1.9450
   7   9  -2  6.8521  2.4467
   7   9  -2  3.0177  1.6141
  -7  -9   2  6.8241  1.5153
  -7  -9   2  4.9385  2.7950
  -7  -9   2  6.1264  2.3624
   6   9  -2  255.00   11.45
   6   9  -2  244.76   11.38
   6   9  -2  250.11   14.01
  -6  -9   2  253.29   13.05
  -6  -9   2  265.05   11.03
  -6  -9   2  245.92   13.66
   5   9  -2  2.3459  1.2213
   5   9  -2  4.4556  1.9268
   5   9  -2  5.3249  1.5265
  -5  -9   2  5.0396  2.0404
  -5  -9   2  3.1906  1.7824
  -5  -9   2  5.4467  2.0271
   4   9  -2  528.58   22.22
  -4  -9   2  525.14   30.59
  -4  -9   2  520.90   21.88
  -4  -9   2  521.08   25.99
   3   9  -2  520.69   19.94
  -3  -9   2  532.15   24.56
  -3  -9   2  551.06   18.29
  -3  -9   2  520.97   23.19
   2   9  -2  53.455   3.788
   2   9  -2  54.250   3.344
  -2  -9   2  57.762   3.841
  -2  -9   2  52.734   3.868
  -2  -9   2  53.723   3.795
   1   9  -2  17.592   2.198
   1   9  -2  14.599   1.719
  -1  -9   2  15.744   2.043
  -1  -9   2  17.215   2.926
   0   9  -2  39.411   3.013
   0   9  -2  44.563   2.920
   0  -9   2  45.962   3.423
   0  -9   2  41.760   3.735
  -1   9  -2  12.880   2.119
  -1   9  -2  15.515   2.081
  -1   9  -2  14.484   2.008
   1  -9   2  15.682   2.500
   1  -9   2  18.695   2.216
  -2   9  -2  1.1122  1.6721
  -2   9  -2  -1.682   1.083
  -2   9  -2 -0.5126  1.3717
   2  -9   2  1.0935  2.2819
  -3   9  -2  2.7284  1.8506
  -3   9  -2  -1.182   1.997
  -3   9  -2  5.0289  1.8716
   3  -9   2  2.2695  1.8548
  -4   9  -2 -0.7166  1.8247
  -4   9  -2  0.6061  1.8298
  -4   9  -2  2.2179  1.7912
   4  -9   2  1.1174  1.6308
   4  -9   2  0.5560  2.0970
  -5   9  -2  139.94    7.74
  -5   9  -2  125.48   10.25
   5  -9   2  149.53   11.78
   5  -9   2  144.83    9.92
  -6   9  -2  2.0661  2.6616
  -6   9  -2  0.3101  2.1955
   6  -9   2  2.1040  2.4358
   6  -9   2  0.6294  2.6078
  11   8  -2  47.991   5.276
  11   8  -2  57.423   5.877
  11   8  -2  61.785   6.588
  11   8  -2  49.789   6.929
  11   8  -2  66.063   6.436
 -11  -8   2  61.373   7.214
  10   8  -2  92.794   6.586
  10   8  -2  88.801   7.767
  10   8  -2  97.647   8.513
  10   8  -2  76.587   7.255
  10   8  -2  82.224   8.275
 -10  -8   2  100.39    7.39
   9   8  -2  23.943   2.874
   9   8  -2  23.181   2.950
   9   8  -2  30.699   3.778
  -9  -8   2  35.304   4.232
   8   8  -2  230.95   15.84
   8   8  -2  227.89   13.43
   8   8  -2  229.33   12.91
  -8  -8   2  235.06   14.72
   7   8  -2 -0.9493  1.5330
   7   8  -2  1.4837  2.0421
   7   8  -2 -0.3368  1.7728
  -7  -8   2  2.0076  1.4703
  -7  -8   2  0.3991  1.3719
   6   8  -2  117.21    6.36
   6   8  -2  103.12    5.63
   6   8  -2  105.40    5.64
  -6  -8   2  110.38    6.23
  -6  -8   2  112.42    6.16
   5   8  -2  31.510   2.343
   5   8  -2  32.270   3.323
   5   8  -2  29.135   2.409
  -5  -8   2  33.041   2.172
  -5  -8   2  26.194   3.155
  -5  -8   2  29.568   2.480
   4   8  -2  1.7803  1.0782
   4   8  -2  0.0880  1.7734
   4   8  -2  2.0884  1.0875
   4   8  -2  3.2142  2.0140
  -4  -8   2  2.3871  0.7972
  -4  -8   2  3.6074  1.3066
  -4  -8   2  1.0382  1.2148
   3   8  -2  64.692   5.335
   3   8  -2  74.935   4.593
   3   8  -2  75.432   3.029
   3   8  -2  74.383   2.915
  -3  -8   2  62.578   4.064
  -3  -8   2  75.804   3.542
  -3  -8   2  77.809   3.605
   2   8  -2 1222.63   45.05
   2   8  -2 1279.46   56.58
  -2  -8   2 1310.67   64.38
  -2  -8   2 1286.51   47.51
  -2  -8   2 1244.36   45.97
   1   8  -2  130.97   11.23
   1   8  -2  120.09    5.68
   1   8  -2  133.01    9.80
   1   8  -2  126.97    6.52
  -1  -8   2  127.63    6.56
  -1  -8   2  134.73    6.54
  -1  -8   2  134.65    6.46
   0   8  -2  199.34   17.26
   0   8  -2  195.11    9.63
   0   8  -2  188.13    9.46
   0   8  -2  189.36    9.36
   0  -8   2  188.65    8.23
   0  -8   2  199.39    8.01
  -1   8  -2  391.12   18.84
  -1   8  -2  394.06   15.42
  -1   8  -2  410.57   20.32
   1  -8   2  418.42   15.07
   1  -8   2  415.56   15.42
  -2   8  -2  141.14    7.08
  -2   8  -2  142.59    6.68
  -2   8  -2  142.37    9.72
   2  -8   2  154.33    6.81
  -3   8  -2  0.2708  1.2777
  -3   8  -2  0.6501  1.1916
  -3   8  -2  0.0306  1.2439
   3  -8   2 -0.5057  1.6000
   3  -8   2 -0.6411  1.2113
   3  -8   2  0.2646  1.7749
  -4   8  -2  -2.129   2.092
  -4   8  -2  0.1725  1.0720
  -4   8  -2 -0.8478  1.8967
   4  -8   2  0.3634  2.3432
   4  -8   2 -0.2355  2.1243
   4  -8   2  4.8922  1.9189
  -5   8  -2  34.767   3.725
  -5   8  -2  34.889   5.253
  -5   8  -2  37.845   4.419
   5  -8   2  38.735   3.818
   5  -8   2  46.811   3.984
  -6   8  -2  2.4334  2.4483
  -6   8  -2  1.5929  2.6009
   6  -8   2  1.0694  2.0443
   6  -8   2 -0.9460  2.0990
  -7   8  -2  125.11   13.28
  -7   8  -2  114.83   10.28
   7  -8   2  129.64   13.00
   7  -8   2  135.59   10.95
  11   7  -2  30.780   4.739
  11   7  -2  29.389   5.077
  11   7  -2  39.286   5.549
  11   7  -2  39.043   5.001
  11   7  -2  45.272   5.501
 -11  -7   2  50.992   5.193
  10   7  -2  9.4561  2.8225
  10   7  -2  16.086   3.176
  10   7  -2  13.234   2.930
  10   7  -2  12.773   2.423
  10   7  -2  10.950   2.888
 -10  -7   2  17.479   3.109
   9   7  -2  11.941   2.531
   9   7  -2  13.123   2.564
   9   7  -2  16.645   3.183
  -9  -7   2  15.271   2.572
   8   7  -2  87.468   5.704
   8   7  -2  97.108   5.506
   8   7  -2  91.308   5.284
  -8  -7   2  89.754   5.308
   7   7  -2  10.869   2.061
   7   7  -2  10.908   1.832
   7   7  -2  8.1964  2.3555
  -7  -7   2  9.5604  2.3646
  -7  -7   2  10.448   2.147
   6   7  -2  1.6562  1.4837
   6   7  -2  3.8448  1.2681
   6   7  -2  6.3555  1.2731
  -6  -7   2  4.8614  2.1515
  -6  -7   2  6.4814  1.7509
   5   7  -2  75.304   3.273
   5   7  -2  79.516   4.159
   5   7  -2  75.901   3.972
  -5  -7   2  76.681   5.018
  -5  -7   2  81.709   3.876
   4   7  -2  85.632   4.005
   4   7  -2  82.526   3.480
   4   7  -2  79.333   4.822
   4   7  -2  89.315   7.689
  -4  -7   2  89.674   4.766
  -4  -7   2  90.029   3.759
  -4  -7   2  91.518   4.572
   3   7  -2  0.7337  1.2339
   3   7  -2  1.8430  0.9891
  -3  -7   2  1.6979  0.9016
  -3  -7   2  1.7281  1.8103
  -3  -7   2  3.1251  0.9843
   2   7  -2  32.577   1.938
   2   7  -2  26.144   2.442
   2   7  -2  32.327   2.572
  -2  -7   2  31.773   2.164
  -2  -7   2  37.655   2.226
  -2  -7   2  31.395   2.479
   1   7  -2  181.35    8.05
   1   7  -2  187.69    9.50
   1   7  -2  160.49    8.77
   1   7  -2  175.68    9.43
   1   7  -2  178.62    6.91
   1   7  -2  185.87   10.99
  -1  -7   2  166.17    6.93
  -1  -7   2  190.04    7.61
  -1  -7   2  183.92    6.88
   0   7  -2  34.800   2.077
   0   7  -2  32.807   2.808
   0   7  -2  34.241   2.954
   0   7  -2  34.457   2.437
   0  -7   2  38.137   2.336
   0  -7   2  30.836   2.294
  -1   7  -2  28.893   3.109
  -1   7  -2  30.025   3.181
  -1   7  -2  29.578   2.137
  -1   7  -2  27.539   2.524
  -1   7  -2  30.668   2.213
   1  -7   2  29.822   2.816
   1  -7   2  33.912   2.676
  -2   7  -2  22.818   2.150
  -2   7  -2  24.751   2.482
  -2   7  -2  31.440   2.749
   2  -7   2  30.607   2.299
   2  -7   2  33.035   2.507
   2  -7   2  31.719   2.464
  -3   7  -2  88.028   4.472
  -3   7  -2  88.952   4.731
  -3   7  -2  98.081   4.265
   3  -7   2  103.90    5.72
   3  -7   2  104.02    4.82
   3  -7   2  107.18    5.47
  -4   7  -2  20.245   1.922
  -4   7  -2  17.538   2.667
  -4   7  -2  17.846   1.889
   4  -7   2  25.418   2.704
   4  -7   2  17.976   2.289
   4  -7   2  21.699   2.672
  -5   7  -2  16.938   2.139
  -5   7  -2  18.514   2.534
   5  -7   2  23.520   2.908
   5  -7   2  21.391   2.677
   5  -7   2  21.146   2.407
  -6   7  -2  1.3395  1.8111
   6  -7   2  2.1548  2.0249
   6  -7   2  1.0008  1.8853
  -7   7  -2  114.02    8.85
   7  -7   2  105.33    8.09
   7  -7   2  105.98    9.08
  -8   7  -2  24.006   4.658
   8  -7   2  22.359   5.125
   8  -7   2  35.204   5.451
  11   6  -2 -0.9946  2.3947
  11   6  -2  1.2660  2.8696
  11   6  -2  1.7752  2.7768
  11   6  -2  -1.586   2.434
  11   6  -2  3.2568  2.5802
 -11  -6   2  0.5379  2.7745
  10   6  -2  4.4286  3.5300
  10   6  -2  6.7577  3.0239
  10   6  -2  5.1017  2.8171
  10   6  -2  1.2388  3.1791
  10   6  -2  5.0704  2.5094
 -10  -6   2  7.2086  2.3467
   9   6  -2  6.6792  2.2342
   9   6  -2  5.7452  2.0795
   9   6  -2  3.9165  1.8726
   9   6  -2  4.3899  1.8696
   9   6  -2  7.4790  2.2898
  -9  -6   2  8.8715  2.9962
   8   6  -2  105.82    6.47
   8   6  -2  101.06    5.85
   8   6  -2  101.50    6.73
  -8  -6   2  108.43    5.28
  -8  -6   2  108.62    6.60
   7   6  -2  80.237   4.852
   7   6  -2  83.687   4.954
   7   6  -2  77.697   4.734
  -7  -6   2  78.053   4.465
  -7  -6   2  82.918   4.638
  -7  -6   2  84.409   4.963
  -7  -6   2  84.618   3.974
   6   6  -2  49.521   2.798
   6   6  -2  50.886   2.686
   6   6  -2  50.132   3.721
  -6  -6   2  54.437   3.064
  -6  -6   2  54.053   2.816
  -6  -6   2  47.955   3.261
  -6  -6   2  50.655   3.274
   5   6  -2  47.695   3.188
   5   6  -2  48.468   4.015
   5   6  -2  52.705   2.863
  -5  -6   2  54.687   2.703
  -5  -6   2  50.424   3.179
   4   6  -2  31.775   2.196
   4   6  -2  28.917   2.639
   4   6  -2  29.267   2.138
   4   6  -2  30.794   2.229
  -4  -6   2  33.012   1.787
  -4  -6   2  31.024   2.331
   3   6  -2  150.23    6.98
   3   6  -2  167.48    8.27
  -3  -6   2  150.35    6.59
  -3  -6   2  158.21    6.46
  -3  -6   2  156.15    6.26
   2   6  -2  111.89    4.19
   2   6  -2  118.87    5.32
   2   6  -2  115.81    4.76
   2   6  -2  108.49    4.04
  -2  -6   2  107.89    5.48
  -2  -6   2  115.12    4.87
  -2  -6   2  105.57    4.80
   1   6  -2  25.227   1.877
   1   6  -2  20.805   1.912
   1   6  -2  17.030   1.638
   1   6  -2  21.216   1.353
   1   6  -2  22.950   1.851
   1   6  -2  19.060   2.011
   1   6  -2  22.750   2.083
   1   6  -2  20.177   1.892
  -1  -6   2  23.974   1.514
  -1  -6   2  20.013   2.045
  -1  -6   2  18.137   2.088
  -1  -6   2  24.249   1.292
   0   6  -2  497.32   26.78
   0   6  -2  477.40   18.43
   0   6  -2  507.39   17.67
   0   6  -2  494.88   20.70
   0   6  -2  449.34   15.62
   0   6  -2  464.95   18.14
   0   6  -2  469.39   19.51
   0   6  -2  499.72   26.79
   0  -6   2  473.95   15.01
   0  -6   2  463.06   17.11
  -1   6  -2 -0.0174  0.5320
  -1   6  -2  1.4428  1.0908
  -1   6  -2  0.9962  0.9589
  -1   6  -2  0.7431  1.5214
  -1   6  -2 -0.1126  1.1414
  -1   6  -2  0.0795  1.1888
  -1   6  -2  0.5029  0.8337
  -1   6  -2  0.1572  1.0345
  -1   6  -2  1.4788  1.5562
  -1   6  -2 -0.4278  1.1394
   1  -6   2  0.2938  0.7313
   1  -6   2  0.2684  0.9785
  -2   6  -2  388.53   18.55
  -2   6  -2  354.69   13.74
  -2   6  -2  397.09   23.01
  -2   6  -2  355.28   12.34
  -2   6  -2  401.70   24.01
  -2   6  -2  369.78   13.11
  -2   6  -2  396.01   22.88
   2  -6   2  365.33   13.24
   2  -6   2  376.16   13.04
   2  -6   2  354.92   13.35
  -3   6  -2  500.24   19.41
  -3   6  -2  479.96   28.44
  -3   6  -2  426.45   18.49
  -3   6  -2  459.55   16.44
   3  -6   2  449.86   17.76
   3  -6   2  448.20   17.34
   3  -6   2  444.50   17.67
  -4   6  -2  877.60   47.30
  -4   6  -2  952.70   35.14
  -4   6  -2  861.64   34.84
   4  -6   2  856.07   38.79
   4  -6   2  866.67   38.44
   4  -6   2  900.60   43.18
  -5   6  -2  1.7688  1.0051
  -5   6  -2  2.1160  1.5934
   5  -6   2  1.9963  1.1314
   5  -6   2  3.5918  2.0355
   5  -6   2  2.5027  2.0508
  -6   6  -2  1.2806  1.6412
  -6   6  -2  1.1995  1.5436
   6  -6   2  4.6623  2.6516
   6  -6   2  8.9477  2.7299
   6  -6   2  2.9328  1.3983
  -7   6  -2  30.781   3.914
   7  -6   2  32.165   3.748
   7  -6   2  34.492   4.199
  -8   6  -2  19.340   3.796
   8  -6   2  18.784   3.118
   8  -6   2  28.674   4.531
  -9   6  -2  13.031   5.287
   9  -6   2  15.361   3.866
   9  -6   2  12.864   3.969
  11   5  -2  9.7769  2.7413
  11   5  -2  13.646   3.640
  11   5  -2  10.199   2.862
  11   5  -2  12.710   3.980
  11   5  -2  9.8869  2.7977
 -11  -5   2  14.836   3.244
  10   5  -2  1.0275  2.0893
  10   5  -2  2.3804  1.9217
  10   5  -2  1.4568  2.1721
  10   5  -2  0.0703  1.8552
  10   5  -2  3.9038  1.9709
 -10  -5   2  1.8672  2.0030
 -10  -5   2  1.2090  3.3167
   9   5  -2  20.603   3.073
   9   5  -2  36.503   3.173
   9   5  -2  28.637   3.278
   9   5  -2  31.582   2.832
   9   5  -2  27.311   2.889
  -9  -5   2  34.509   3.479
  -9  -5   2  34.505   3.793
  -9  -5   2  31.339   3.826
   8   5  -2  29.347   2.162
   8   5  -2  27.302   2.061
   8   5  -2  27.127   2.364
  -8  -5   2  32.839   2.774
  -8  -5   2  33.743   3.055
  -8  -5   2  31.868   3.096
   7   5  -2  5.6826  1.4203
   7   5  -2  4.9190  1.4665
   7   5  -2  6.3783  1.5820
  -7  -5   2  7.7725  1.7970
  -7  -5   2  9.2543  1.1808
  -7  -5   2  7.4028  1.9478
  -7  -5   2  5.5742  1.1968
   6   5  -2  3.7417  1.2233
   6   5  -2  4.9835  1.8419
   6   5  -2  5.8981  1.4456
   6   5  -2  6.0938  1.7205
   6   5  -2  4.5768  1.2241
  -6  -5   2  5.0035  1.1422
  -6  -5   2  3.6918  1.1350
  -6  -5   2  6.0281  0.7552
  -6  -5   2  2.2535  1.2173
  -6  -5   2  5.4573  0.8851
   5   5  -2  0.9521  0.8908
   5   5  -2  0.5153  1.3606
   5   5  -2 -0.5468  0.7737
   5   5  -2  0.1779  1.1008
   5   5  -2 -0.4467  1.5511
  -5  -5   2  0.3551  0.8868
  -5  -5   2  0.0200  0.2975
  -5  -5   2  0.7527  0.3578
  -5  -5   2  1.1242  0.5695
   4   5  -2  94.830   4.751
   4   5  -2  94.759   3.427
   4   5  -2  101.63    4.83
   4   5  -2  91.827   3.796
   4   5  -2  107.20    5.92
  -4  -5   2  89.693   5.082
  -4  -5   2  97.466   3.183
  -4  -5   2  96.289   3.355
  -4  -5   2  89.605   5.114
  -4  -5   2  88.716   3.600
   3   5  -2  43.594   2.387
   3   5  -2  44.814   2.067
   3   5  -2  46.881   2.432
   3   5  -2  47.550   3.410
   3   5  -2  46.696   2.663
   3   5  -2  52.236   2.929
   3   5  -2  38.819   2.242
  -3  -5   2  45.626   2.701
  -3  -5   2  42.267   2.782
  -3  -5   2  45.372   1.767
   2   5  -2 -0.3788  0.1998
   2   5  -2  0.2782  1.2460
   2   5  -2  0.4010  0.5198
   2   5  -2 -0.3369  0.9745
   2   5  -2 -0.6784  1.0578
   2   5  -2 -0.9592  0.9549
  -2  -5   2 -0.4995  0.4527
  -2  -5   2 -0.2452  0.8746
  -2  -5   2 -0.6894  0.7727
  -2  -5   2  -1.097   0.931
  -2  -5   2  0.3062  0.5601
   1   5  -2  328.67   12.71
   1   5  -2  342.75   13.04
   1   5  -2  297.14   11.45
   1   5  -2  296.85   11.40
   1   5  -2  312.61   13.25
  -1  -5   2  324.91   12.32
  -1  -5   2  315.16   12.02
  -1  -5   2  283.76   12.40
  -1  -5   2  317.00    9.74
  -1  -5   2  293.98   12.31
  -1  -5   2  310.33   13.51
   0   5  -2  33.141   2.240
   0   5  -2  34.733   2.768
   0   5  -2  37.629   2.320
   0   5  -2  36.363   2.449
   0   5  -2  40.086   2.251
   0   5  -2  37.630   3.359
   0   5  -2  38.536   2.481
   0   5  -2  35.812   2.029
   0  -5   2  37.792   2.031
   0  -5   2  39.929   1.882
   0  -5   2  39.184   2.648
   0  -5   2  34.284   2.449
  -1   5  -2  11.669   1.449
  -1   5  -2  12.397   1.469
  -1   5  -2  10.512   1.472
  -1   5  -2  10.890   1.591
  -1   5  -2  13.070   1.436
  -1   5  -2  13.444   1.269
  -1   5  -2  13.907   1.900
  -1   5  -2  12.190   1.060
   1  -5   2  15.691   1.210
   1  -5   2  13.338   1.256
   1  -5   2  14.571   1.652
  -2   5  -2  2.2137  1.6008
  -2   5  -2  0.3876  1.1377
  -2   5  -2  0.1165  0.9964
  -2   5  -2  0.5747  0.8301
  -2   5  -2  1.2425  0.9740
  -2   5  -2  0.6787  0.9750
  -2   5  -2  2.1906  1.1255
  -2   5  -2  0.7947  0.9158
  -2   5  -2  1.4432  0.7008
  -2   5  -2  0.8542  0.5444
   2  -5   2  0.7019  0.7841
   2  -5   2  0.9765  0.7667
   2  -5   2  1.4385  0.8027
   2  -5   2  2.9173  0.8970
  -3   5  -2  152.68    6.46
  -3   5  -2  160.46    6.24
  -3   5  -2  153.01    5.72
  -3   5  -2  162.60   10.08
  -3   5  -2  154.42    6.89
   3  -5   2  156.10    5.87
   3  -5   2  153.19    5.98
   3  -5   2  158.04    6.71
  -4   5  -2  336.05   13.24
  -4   5  -2  318.60   15.10
  -4   5  -2  314.33   11.23
  -4   5  -2  344.43   18.64
   4  -5   2  299.68   12.56
   4  -5   2  323.63   11.38
   4  -5   2  303.91   13.15
  -5   5  -2  34.790   2.324
  -5   5  -2  36.174   2.440
  -5   5  -2  35.036   3.157
  -5   5  -2  36.734   3.460
   5  -5   2  33.383   2.980
   5  -5   2  38.000   3.201
   5  -5   2  43.048   2.268
  -6   5  -2  3.0070  0.9630
  -6   5  -2  4.0032  1.8364
   6  -5   2  3.1270  1.1196
   6  -5   2  2.8329  2.2501
   6  -5   2  4.8581  2.1719
  -7   5  -2  9.8358  2.5656
   7  -5   2  8.4095  2.0467
   7  -5   2  12.029   2.595
  -8   5  -2  127.01    8.81
   8  -5   2  132.36    9.60
   8  -5   2  125.23    9.81
  -9   5  -2  77.439   6.031
   9  -5   2  59.073   7.694
   9  -5   2  61.574   5.413
  11   4  -2  19.226   4.351
  11   4  -2  23.089   3.567
  11   4  -2  28.331   4.512
  11   4  -2  21.238   3.263
  11   4  -2  19.930   4.238
 -11  -4   2  24.981   4.080
 -11  -4   2  24.301   3.799
  10   4  -2  303.37   13.30
  10   4  -2  292.97   11.55
  10   4  -2  279.14   17.17
  10   4  -2  303.47   17.97
  10   4  -2  294.11   11.93
 -10  -4   2  296.88   20.51
 -10  -4   2  268.81   19.88
 -10  -4   2  310.44   19.18
   9   4  -2  442.76   19.96
   9   4  -2  437.65   21.25
   9   4  -2  439.24   17.20
   9   4  -2  466.00   20.66
   9   4  -2  425.10   20.66
  -9  -4   2  466.88   19.06
  -9  -4   2  461.31   28.78
  -9  -4   2  463.84   15.71
   8   4  -2  283.32   11.08
   8   4  -2  273.20   11.99
   8   4  -2  270.42   13.20
   8   4  -2  299.01   24.46
   8   4  -2  272.02   10.42
   8   4  -2  290.55   12.10
  -8  -4   2  283.76   13.00
  -8  -4   2  255.22   11.54
  -8  -4   2  269.22   13.80
   7   4  -2  0.4918  1.2301
   7   4  -2  0.1224  1.1922
   7   4  -2  0.6924  1.0493
   7   4  -2 -0.1230  1.8324
   7   4  -2  1.2509  1.2314
  -7  -4   2  -1.318   1.059
  -7  -4   2  0.9781  1.5526
  -7  -4   2 -0.0074  0.7451
  -7  -4   2 -0.1445  0.6716
   6   4  -2  23.158   2.278
   6   4  -2  30.070   2.438
   6   4  -2  29.674   2.931
   6   4  -2  25.742   2.175
   6   4  -2  24.181   2.134
  -6  -4   2  22.732   2.115
  -6  -4   2  30.228   2.409
  -6  -4   2  29.511   1.989
  -6  -4   2  28.508   2.014
   5   4  -2  30.036   2.107
   5   4  -2  35.767   3.056
   5   4  -2  36.711   2.379
   5   4  -2  38.725   2.286
   5   4  -2  32.870   1.735
  -5  -4   2  28.539   1.689
  -5  -4   2  31.197   2.409
  -5  -4   2  30.973   2.047
  -5  -4   2  33.134   1.850
  -5  -4   2  33.682   3.073
   4   4  -2  0.1671  1.2081
   4   4  -2  1.5381  0.9369
   4   4  -2  0.6703  0.8975
   4   4  -2  1.3356  0.7421
   4   4  -2  1.9119  0.8857
   4   4  -2  0.7356  0.8593
  -4  -4   2  1.2011  0.6412
  -4  -4   2  2.4605  0.8069
  -4  -4   2  1.1638  0.9013
  -4  -4   2  1.3989  0.4782
  -4  -4   2  0.7326  1.0257
   3   4  -2  628.16   20.78
   3   4  -2  680.30   22.58
   3   4  -2  683.52   23.99
   3   4  -2  613.14   21.33
   3   4  -2  685.73   30.88
   3   4  -2  619.68   20.67
  -3  -4   2  635.06   21.43
  -3  -4   2  592.95   20.41
  -3  -4   2  633.57   20.70
  -3  -4   2  598.21   23.74
  -3  -4   2  617.14   23.25
   2   4  -2  13.224   0.973
   2   4  -2  13.904   1.010
   2   4  -2  13.278   1.474
   2   4  -2  15.339   1.662
   2   4  -2  14.173   0.630
   2   4  -2  13.212   1.387
  -2  -4   2  14.101   1.573
  -2  -4   2  12.126   1.048
  -2  -4   2  15.395   0.956
  -2  -4   2  13.396   0.600
  -2  -4   2  13.467   1.119
   1   4  -2  104.39    4.62
   1   4  -2  96.651   3.183
   1   4  -2  92.588   3.833
   1   4  -2  99.316   3.701
   1   4  -2  106.69    4.02
   1   4  -2  104.37    4.62
  -1  -4   2  92.621   4.231
  -1  -4   2  103.76    4.78
  -1  -4   2  97.332   4.142
  -1  -4   2  100.57    4.38
  -1  -4   2  93.694   3.384
  -1  -4   2  92.627   4.395
   0   4  -2  25.916   1.367
   0   4  -2  24.915   1.687
   0   4  -2  23.581   1.562
   0   4  -2  23.909   1.188
   0   4  -2  25.461   2.327
   0   4  -2  23.674   1.744
   0   4  -2  23.378   1.403
   0   4  -2  26.015   1.259
   0  -4   2  23.835   1.477
   0  -4   2  26.196   1.724
   0  -4   2  25.630   1.711
   0  -4   2  25.226   1.885
  -1   4  -2  47.497   2.899
  -1   4  -2  46.419   2.519
  -1   4  -2  43.458   2.080
  -1   4  -2  46.048   2.284
  -1   4  -2  47.131   2.239
  -1   4  -2  46.894   2.173
  -1   4  -2  49.542   2.762
  -1   4  -2  44.491   2.572
   1  -4   2  45.512   2.351
   1  -4   2  47.929   2.563
   1  -4   2  46.785   2.396
   1  -4   2  48.061   2.790
  -2   4  -2  156.45    6.94
  -2   4  -2  162.43    6.28
  -2   4  -2  155.29    5.00
  -2   4  -2  165.06    6.60
  -2   4  -2  157.66    6.54
  -2   4  -2  161.56    6.35
  -2   4  -2  153.32    6.44
  -2   4  -2  162.97    6.83
  -2   4  -2  155.54    6.30
   2  -4   2  150.19    5.51
   2  -4   2  152.82    6.43
   2  -4   2  148.52    5.59
   2  -4   2  171.85    7.51
   2  -4   2  154.21    6.35
  -3   4  -2  337.83   14.92
  -3   4  -2  310.54   11.89
  -3   4  -2  326.11   14.08
  -3   4  -2  317.92   11.45
  -3   4  -2  333.15   16.09
  -3   4  -2  329.85   12.50
  -3   4  -2  337.89   16.58
  -3   4  -2  335.45   12.89
  -3   4  -2  335.25   18.61
   3  -4   2  320.84   10.98
   3  -4   2  317.86   12.34
   3  -4   2  313.89   10.55
   3  -4   2  309.53   10.89
  -4   4  -2  653.00   26.84
  -4   4  -2  693.51   37.70
  -4   4  -2  695.74   34.21
  -4   4  -2  643.96   35.29
  -4   4  -2  631.47   22.50
   4  -4   2  635.44   20.07
   4  -4   2  643.52   27.57
   4  -4   2  631.53   25.00
   4  -4   2  646.18   20.55
  -5   4  -2  182.83   10.84
  -5   4  -2  169.92    8.00
  -5   4  -2  201.89   11.24
   5  -4   2  206.76    7.04
   5  -4   2  189.95    7.64
   5  -4   2  207.62    7.90
   5  -4   2  193.26    6.46
   5  -4   2  207.51    9.35
  -6   4  -2  0.4182  0.6781
  -6   4  -2  0.7885  1.3612
   6  -4   2  1.6298  1.2298
   6  -4   2  2.4714  1.8853
   6  -4   2  0.2889  1.3412
   6  -4   2 -0.7441  2.0444
   6  -4   2  0.3524  0.7502
  -7   4  -2  42.925   3.611
  -7   4  -2  43.351   3.889
   7  -4   2  43.295   3.141
   7  -4   2  40.830   3.505
   7  -4   2  47.727   4.127
   7  -4   2  43.815   3.321
  -8   4  -2  0.8649  1.9713
   8  -4   2  4.5272  1.8344
   8  -4   2  6.0115  2.0586
   8  -4   2 -0.4580  1.9242
   8  -4   2  3.8587  2.1391
  -9   4  -2  15.792   3.648
   9  -4   2  20.088   2.824
   9  -4   2  15.819   3.603
   9  -4   2  18.507   3.180
   9  -4   2  13.565   4.012
 -10   4  -2  4.3704  2.9201
  10  -4   2  -1.123   4.574
  10  -4   2  2.2354  3.2147
  10  -4   2  4.8816  2.9407
  10  -4   2  1.8918  4.5937
  11   3  -2  16.630   3.278
  11   3  -2  16.837   3.578
  11   3  -2  23.601   3.478
  11   3  -2  13.597   2.911
  11   3  -2  20.167   3.583
 -11  -3   2  15.798   3.245
 -11  -3   2  23.765   3.403
 -11  -3   2  16.153   4.270
  10   3  -2  1.3838  2.3080
  10   3  -2 -0.7760  2.1542
  10   3  -2  2.1980  1.8840
  10   3  -2  2.7780  2.2250
  10   3  -2  4.6877  2.9627
 -10  -3   2  -2.880   3.053
 -10  -3   2  3.0522  1.8859
 -10  -3   2  1.4845  1.9189
   9   3  -2  75.543   5.306
   9   3  -2  77.873   4.319
   9   3  -2  71.746   3.887
   9   3  -2  75.500   4.547
   9   3  -2  80.605   5.485
  -9  -3   2  87.528   4.482
  -9  -3   2  78.566   6.119
  -9  -3   2  77.304   5.112
   8   3  -2  84.929   4.884
   8   3  -2  99.367   7.519
   8   3  -2  89.407   5.011
   8   3  -2  89.620   5.181
   8   3  -2  88.603   4.998
   8   3  -2  85.021   4.777
  -8  -3   2  91.186   4.478
  -8  -3   2  95.476   4.859
   7   3  -2  426.72   16.91
   7   3  -2  417.29   16.53
   7   3  -2  437.85   16.11
   7   3  -2  431.22   15.60
   7   3  -2  422.23   15.34
   7   3  -2  482.03   25.10
   7   3  -2  471.63   30.11
  -7  -3   2  447.67   15.95
  -7  -3   2  416.84   15.43
   6   3  -2  1.4074  1.0181
   6   3  -2  -1.266   1.006
   6   3  -2  1.1244  1.1460
   6   3  -2  1.3127  0.9823
   6   3  -2  1.0443  0.6694
  -6  -3   2  0.0653  0.8587
  -6  -3   2 -0.2365  0.6332
  -6  -3   2  0.2391  0.5825
   5   3  -2  267.39   10.09
   5   3  -2  300.58   12.49
   5   3  -2  310.15   14.41
   5   3  -2  272.29    9.75
   5   3  -2  309.88   13.00
   5   3  -2  283.79    9.57
  -5  -3   2  277.82   17.27
  -5  -3   2  290.72   11.02
  -5  -3   2  281.12   11.12
  -5  -3   2  283.85   18.57
  -5  -3   2  290.36   11.78
   4   3  -2  23.892   2.090
   4   3  -2  22.250   1.520
   4   3  -2  20.110   1.436
   4   3  -2  22.125   1.864
   4   3  -2  22.193   1.747
   4   3  -2  24.113   1.648
  -4  -3   2  21.848   1.760
  -4  -3   2  20.264   1.454
  -4  -3   2  19.884   1.752
  -4  -3   2  20.886   1.655
  -4  -3   2  23.543   1.466
  -4  -3   2  20.981   1.886
  -4  -3   2  21.293   1.341
   3   3  -2  93.330   3.665
   3   3  -2  77.971   4.095
   3   3  -2  88.156   3.720
   3   3  -2  94.680   3.708
   3   3  -2  82.191   3.097
   3   3  -2  87.326   3.095
  -3  -3   2  79.186   3.629
  -3  -3   2  89.452   4.356
  -3  -3   2  87.034   3.406
  -3  -3   2  83.320   3.354
  -3  -3   2  84.484   3.710
  -3  -3   2  91.207   4.433
   2   3  -2  687.96   28.65
   2   3  -2  633.33   24.78
   2   3  -2  689.44   30.39
   2   3  -2  665.35   28.05
  -2  -3   2  623.08   25.80
  -2  -3   2  628.00   22.63
  -2  -3   2  634.10   24.70
  -2  -3   2  664.50   24.92
  -2  -3   2  650.93   24.67
  -2  -3   2  631.28   26.85
   1   3  -2  153.82    7.61
   1   3  -2  146.72    5.61
   1   3  -2  149.59    7.37
   1   3  -2  143.81    5.29
   1   3  -2  155.01    6.39
   1   3  -2  147.71    5.62
  -1  -3   2  146.23    4.91
  -1  -3   2  144.09    6.83
  -1  -3   2  141.55    6.35
  -1  -3   2  152.17    6.16
  -1  -3   2  148.64    8.30
  -1  -3   2  147.57    6.32
   0   3  -2  7.8858  0.6841
   0   3  -2  8.6383  1.0217
   0   3  -2  10.125   1.053
   0   3  -2  8.2838  0.6125
   0   3  -2  7.0594  0.6473
   0   3  -2  8.6817  0.9321
   0   3  -2  9.6484  0.5525
   0  -3   2  9.5147  0.6462
   0  -3   2  9.3415  0.6949
   0  -3   2  9.9722  0.9033
   0  -3   2  9.4907  0.9366
  -1   3  -2  433.08   18.46
  -1   3  -2  447.58   17.15
  -1   3  -2  442.37   15.37
  -1   3  -2  425.23   14.98
  -1   3  -2  430.02   18.23
  -1   3  -2  427.03   15.56
  -1   3  -2  406.72   14.55
   1  -3   2  415.69   17.33
   1  -3   2  431.28   19.31
   1  -3   2  405.46   19.94
  -2   3  -2  20.565   1.001
  -2   3  -2  22.028   1.470
  -2   3  -2  23.288   1.322
  -2   3  -2  20.891   1.615
  -2   3  -2  22.322   1.695
  -2   3  -2  21.577   1.637
  -2   3  -2  23.190   1.987
  -2   3  -2  20.986   1.696
  -2   3  -2  22.237   1.502
   2  -3   2  20.731   1.559
   2  -3   2  18.005   1.261
   2  -3   2  20.780   1.491
   2  -3   2  20.875   1.455
   2  -3   2  22.295   1.459
  -3   3  -2  217.33    9.60
  -3   3  -2  211.54    7.28
  -3   3  -2  218.87   10.30
  -3   3  -2  223.45    8.70
  -3   3  -2  229.96    9.29
  -3   3  -2  207.11    7.80
  -3   3  -2  225.02    8.47
  -3   3  -2  226.38    8.71
  -3   3  -2  216.35    9.32
   3  -3   2  222.33    8.45
   3  -3   2  232.68    9.13
   3  -3   2  216.68    8.18
  -4   3  -2  60.635   3.542
  -4   3  -2  60.128   3.272
  -4   3  -2  61.457   3.199
  -4   3  -2  55.858   2.918
  -4   3  -2  65.906   3.785
  -4   3  -2  58.502   3.897
  -4   3  -2  64.908   2.862
  -4   3  -2  63.557   2.613
   4  -3   2  69.759   2.916
   4  -3   2  63.935   2.982
   4  -3   2  68.306   2.886
   4  -3   2  65.854   3.549
   4  -3   2  64.847   3.662
   4  -3   2  63.597   3.044
   4  -3   2  59.208   2.635
  -5   3  -2  215.03    7.31
  -5   3  -2  199.69    8.35
  -5   3  -2  211.19   12.44
   5  -3   2  202.87    7.11
   5  -3   2  193.94    7.54
   5  -3   2  219.12    8.82
   5  -3   2  196.22    7.54
   5  -3   2  217.90    7.65
   5  -3   2  199.69    7.23
   5  -3   2  214.59    8.45
  -6   3  -2  10.731   1.091
  -6   3  -2  9.3040  1.1900
  -6   3  -2  10.525   1.478
   6  -3   2  8.7265  1.6741
   6  -3   2  8.3028  2.1115
   6  -3   2  7.6319  2.1430
   6  -3   2  12.286   1.928
   6  -3   2  10.754   1.917
   6  -3   2  11.544   1.064
  -7   3  -2  7.1654  1.3584
  -7   3  -2  8.1964  2.4921
   7  -3   2  8.1212  1.8341
   7  -3   2  5.4197  1.6620
   7  -3   2  5.7925  1.3471
   7  -3   2  7.2205  1.5552
   7  -3   2  8.5338  1.0350
  -8   3  -2  88.461   7.366
  -8   3  -2  84.413   4.997
   8  -3   2  77.200   5.690
   8  -3   2  79.595   5.177
   8  -3   2  81.265   5.479
   8  -3   2  73.370   5.580
  -9   3  -2  114.92    7.90
   9  -3   2  115.79    7.88
   9  -3   2  122.79    7.81
   9  -3   2  104.18    6.50
   9  -3   2  120.04    6.38
 -10   3  -2  8.1252  2.7773
  10  -3   2  6.3108  2.9578
  10  -3   2  7.2367  3.0550
  10  -3   2  7.7129  3.1952
  10  -3   2  7.0489  2.7765
 -11   3  -2  -1.146   3.144
  11  -3   2  0.7226  3.0767
  11  -3   2  -2.261   3.402
  11   2  -2  46.482   6.631
  11   2  -2  23.934   3.573
  11   2  -2  31.771   4.867
  11   2  -2  27.858   4.685
  11   2  -2  41.853   4.663
 -11  -2   2  33.267   4.995
 -11  -2   2  39.444   4.939
 -11  -2   2  18.796   4.522
  10   2  -2  8.0112  2.5771
  10   2  -2  6.3682  2.4721
  10   2  -2  4.4323  2.3746
  10   2  -2  4.1545  2.3222
  10   2  -2  2.3475  2.2053
 -10  -2   2  6.7531  2.0464
 -10  -2   2  6.9320  2.6831
   9   2  -2  29.703   3.300
   9   2  -2  21.984   2.867
   9   2  -2  22.827   2.797
   9   2  -2  25.966   3.139
   9   2  -2  22.918   2.662
  -9  -2   2  23.158   3.454
  -9  -2   2  27.072   3.155
   8   2  -2  91.776   4.783
   8   2  -2  87.930   5.605
   8   2  -2  94.715   5.402
   8   2  -2  94.914   5.331
   8   2  -2  101.85    5.20
  -8  -2   2  100.42    5.57
  -8  -2   2  103.55    6.38
   7   2  -2  251.83    9.81
   7   2  -2  249.56    9.82
   7   2  -2  253.05    9.75
   7   2  -2  233.43   10.94
   7   2  -2  236.03   11.01
   7   2  -2  294.45    9.41
  -7  -2   2  229.79   10.13
  -7  -2   2  260.17   10.88
   6   2  -2  29.026   2.692
   6   2  -2  36.657   2.578
   6   2  -2  32.136   2.409
   6   2  -2  36.812   2.421
   6   2  -2  34.118   2.277
   6   2  -2  38.421   2.012
  -6  -2   2  35.206   2.938
  -6  -2   2  33.302   1.913
  -6  -2   2  31.517   2.453
  -6  -2   2  33.111   1.806
   5   2  -2  62.924   2.970
   5   2  -2  67.357   5.684
   5   2  -2  74.488   2.904
   5   2  -2  75.588   3.278
   5   2  -2  65.013   2.940
   5   2  -2  64.663   2.947
  -5  -2   2  70.406   3.073
  -5  -2   2  67.304   3.106
  -5  -2   2  74.702   4.202
   4   2  -2  275.21   10.83
   4   2  -2  248.64    8.70
   4   2  -2  285.77   11.39
   4   2  -2  278.10    9.68
   4   2  -2  259.70    8.79
   4   2  -2  265.28    8.81
  -4  -2   2  265.48    9.98
  -4  -2   2  277.17   12.54
  -4  -2   2  261.30    8.94
  -4  -2   2  250.97    9.07
  -4  -2   2  271.64    9.37
  -4  -2   2  281.96   13.73
   3   2  -2  487.45   17.97
   3   2  -2  460.09   14.82
   3   2  -2  497.04   19.16
   3   2  -2  496.51   16.80
   3   2  -2  462.23   14.99
   3   2  -2  463.19   15.49
  -3  -2   2  448.68   16.81
  -3  -2   2  470.71   14.82
  -3  -2   2  472.66   15.99
  -3  -2   2  458.05   17.33
  -3  -2   2  462.69   15.99
  -3  -2   2  482.31   14.91
   2   2  -2  3.4245  0.6879
   2   2  -2  3.3323  0.7827
   2   2  -2  3.6131  0.5859
   2   2  -2  3.3746  0.6790
   2   2  -2  2.8706  0.6054
   2   2  -2  3.3724  0.5481
  -2  -2   2  2.6426  0.5959
  -2  -2   2  3.6668  0.4702
  -2  -2   2  3.0781  0.7161
  -2  -2   2  2.2784  0.7347
  -2  -2   2  2.9528  0.6419
   1   2  -2  98.113   3.534
   1   2  -2  105.03    3.85
   1   2  -2  109.29    5.57
   1   2  -2  100.98    4.49
   1   2  -2  100.82    3.67
  -1  -2   2  98.652   4.270
  -1  -2   2  100.17    3.66
  -1  -2   2  99.660   4.601
  -1  -2   2  97.242   3.957
  -1  -2   2  99.971   4.725
  -1  -2   2  99.696   3.973
   1   2  -2  77.838   8.218
   1   2  -2  86.506   9.407
  -1  -2   2  72.741   8.185
  -1  -2   2  98.292   8.708
   0   2  -2  129.21    5.81
   0   2  -2  125.80    5.17
   0   2  -2  134.92    4.63
   0   2  -2  135.80    5.78
   0   2  -2  128.61    4.82
   0   2  -2  137.93    6.96
   0  -2   2  133.38    4.95
   0  -2   2  134.57    5.96
   0  -2   2  126.92    5.29
   0  -2   2  132.73    5.81
   0  -2   2  134.13    5.14
   0   2  -2  126.33    9.56
   0   2  -2  131.59    7.92
   0  -2   2  139.22    9.01
   0  -2   2  136.25    8.06
  -1   2  -2  353.42   12.76
  -1   2  -2  377.21   14.77
  -1   2  -2  366.14   16.58
  -1   2  -2  369.71   16.68
  -1   2  -2  362.03   15.42
  -1   2  -2  378.92   17.32
   1  -2   2  374.43   20.96
   1  -2   2  361.85   14.18
   1  -2   2  357.80   16.63
  -1   2  -2  365.05   20.70
  -1   2  -2  403.54   13.69
   1  -2   2  378.52   12.72
   1  -2   2  380.35   15.48
   2  -2   2 3041.07   92.99
   2  -2   2 3050.86  128.00
   2  -2   2 3011.91   92.99
   2  -2   2 2982.27  116.21
  -3   2  -2  1.1655  0.7312
  -3   2  -2  1.0144  0.5704
  -3   2  -2 -0.1782  0.8172
  -3   2  -2  0.6047  0.7116
  -3   2  -2 -0.0152  0.3364
  -3   2  -2  1.9647  0.7962
  -3   2  -2 -0.5186  0.6004
   3  -2   2  0.4418  0.7404
   3  -2   2  -1.116   0.732
   3  -2   2  0.0067  0.4578
   3  -2   2  0.2960  0.6128
   3  -2   2  0.5948  0.4577
   3  -2   2  1.2768  0.7095
   3  -2   2  0.2091  0.6762
  -4   2  -2  451.59   16.62
  -4   2  -2  460.65   19.40
  -4   2  -2  474.18   18.25
  -4   2  -2  457.64   17.65
  -4   2  -2  464.36   17.18
  -4   2  -2  413.76   16.02
  -4   2  -2  444.42   17.62
  -4   2  -2  455.22   17.58
   4  -2   2  449.15   15.50
   4  -2   2  457.33   15.27
   4  -2   2  454.18   19.06
   4  -2   2  435.26   13.33
   4  -2   2  431.04   13.51
   4  -2   2  419.30   14.08
   4  -2   2  442.46   15.01
   4  -2   2  425.73   13.16
  -5   2  -2  5.0547  1.6404
  -5   2  -2  2.5913  0.7516
  -5   2  -2  2.7559  0.5173
  -5   2  -2  4.4223  1.0026
   5  -2   2  3.0107  1.3107
   5  -2   2  2.5844  0.9297
   5  -2   2  3.3439  0.5881
   5  -2   2  1.1882  1.1142
   5  -2   2  2.7710  1.3287
   5  -2   2  3.8987  0.6654
   5  -2   2  3.0638  0.6216
  -6   2  -2  1.4895  0.4831
  -6   2  -2  1.8365  0.5586
  -6   2  -2  2.0871  1.4067
   6  -2   2  1.9890  1.6561
   6  -2   2  1.6952  0.6708
   6  -2   2  1.2526  1.0037
   6  -2   2  1.7887  0.5481
   6  -2   2  3.5289  0.6858
   6  -2   2  3.5041  1.6636
   6  -2   2  2.1999  1.1149
  -7   2  -2  7.6960  1.8234
  -7   2  -2  6.8404  1.1730
   7  -2   2  5.7077  1.7316
   7  -2   2  8.6996  1.4909
   7  -2   2  7.3626  1.6135
   7  -2   2  5.1497  1.5248
   7  -2   2  4.6552  1.3541
   7  -2   2  8.3327  0.7854
  -8   2  -2  1.5542  1.0665
  -8   2  -2  2.8241  2.2815
   8  -2   2  2.3691  1.4744
   8  -2   2  1.1148  1.4628
   8  -2   2  0.9739  2.0770
   8  -2   2  0.2926  2.0453
  -9   2  -2  25.869   2.727
   9  -2   2  21.747   3.583
   9  -2   2  23.108   2.909
   9  -2   2  25.053   3.198
   9  -2   2  22.141   2.897
 -10   2  -2 -0.2800  1.9864
  10  -2   2  2.8223  2.4226
  10  -2   2  1.3650  2.6931
  10  -2   2  0.7258  2.4004
  10  -2   2  2.3287  2.6967
 -11   2  -2  8.6095  2.9345
  11  -2   2  8.8282  3.3828
  11  -2   2  10.584   3.118
  11  -2   2  5.8653  3.3698
  11  -2   2  4.5080  3.5887
  11   1  -2  5.9381  3.1290
  11   1  -2  2.4794  2.7504
  11   1  -2  5.6813  3.0538
  11   1  -2  2.8172  2.6834
 -11  -1   2  5.6768  2.8111
 -11  -1   2  7.8833  2.6313
  10   1  -2  13.801   3.399
  10   1  -2  17.951   3.448
  10   1  -2  14.472   2.813
  10   1  -2  14.520   3.576
  10   1  -2  18.586   3.860
 -10  -1   2  9.6248  3.0660
 -10  -1   2  19.593   3.412
   9   1  -2  28.778   3.173
   9   1  -2  17.468   3.103
   9   1  -2  25.555   2.829
   9   1  -2  25.810   3.118
   9   1  -2  24.060   2.981
  -9  -1   2  22.380   2.794
  -9  -1   2  27.114   3.622
   8   1  -2  63.693   4.143
   8   1  -2  71.422   4.011
   8   1  -2  72.496   3.719
   8   1  -2  70.718   4.342
   8   1  -2  68.157   4.925
  -8  -1   2  64.834   4.467
  -8  -1   2  68.441   3.688
   7   1  -2  85.290   3.729
   7   1  -2  82.214   4.613
   7   1  -2  75.236   5.135
   7   1  -2  74.207   5.383
   7   1  -2  72.409   4.316
  -7  -1   2  86.722   4.584
  -7  -1   2  75.713   4.607
   6   1  -2  125.76    5.44
   6   1  -2  141.12    7.23
   6   1  -2  126.49    5.64
   6   1  -2  130.60    5.28
   6   1  -2  125.60    4.98
   6   1  -2  126.90    5.80
  -6  -1   2  138.53    5.63
  -6  -1   2  127.99    5.70
  -6  -1   2  138.51    5.32
   5   1  -2  443.82   21.08
   5   1  -2  407.63   12.54
   5   1  -2  422.11   14.61
   5   1  -2  429.45   13.56
   5   1  -2  452.22   35.33
   5   1  -2  411.32   12.94
   5   1  -2  435.71   13.65
  -5  -1   2  464.97   16.12
  -5  -1   2  443.72   19.10
  -5  -1   2  430.49   15.58
   4   1  -2 -0.2679  0.2952
   4   1  -2 -0.1825  0.4794
   4   1  -2 -0.7559  0.6722
   4   1  -2  0.2916  0.7867
   4   1  -2  0.7320  0.8362
  -4  -1   2 -0.0535  0.4105
  -4  -1   2  0.5967  0.6040
  -4  -1   2 -0.8322  0.6908
  -4  -1   2  1.6240  1.2295
  -4  -1   2  0.8854  1.3714
  -4  -1   2  0.1457  0.2933
   3   1  -2  194.23    8.30
   3   1  -2  190.79    6.99
   3   1  -2  187.73    8.02
   3   1  -2  184.10    6.45
   3   1  -2  185.65    6.56
  -3  -1   2  182.15    7.33
  -3  -1   2  185.01    6.84
  -3  -1   2  189.80    6.34
  -3  -1   2  192.67    6.56
  -3  -1   2  172.92    6.56
  -3  -1   2  195.48    6.47
   2   1  -2 2753.24  102.37
   2   1  -2 2720.59   99.26
  -2  -1   2 2827.49   88.02
  -2  -1   2 2731.43  101.42
  -2  -1   2 2873.41   89.54
   1   1  -2  20.338   1.068
   1   1  -2  22.266   1.338
   1   1  -2  22.428   1.141
   1   1  -2  22.608   1.064
   1   1  -2  23.772   1.055
   1   1  -2  23.072   1.005
  -1  -1   2  22.163   1.062
  -1  -1   2  23.437   1.026
  -1  -1   2  21.264   1.148
  -1  -1   2  22.240   1.137
  -1  -1   2  23.290   1.327
   1   1  -2  23.584   4.800
   1   1  -2  15.069   4.763
  -1  -1   2  23.569   5.265
  -1  -1   2  24.138   4.933
   0   1  -2 4133.63  116.55
   0   1  -2 4040.44   83.47
   0  -1   2 4039.75  102.31
   0  -1   2 4041.01  179.79
  -1   1  -2  645.80   25.22
  -1   1  -2  639.61   25.46
  -1   1  -2  646.80   25.31
  -1   1  -2  674.00   28.41
  -1   1  -2  662.54   24.61
  -1   1  -2  640.66   22.41
   1  -1   2  635.23   22.47
   1  -1   2  672.26   30.57
   1  -1   2  642.38   25.42
   1  -1   2  641.63   26.03
  -1   1  -2  708.51   22.38
  -1   1  -2  716.60   16.14
   1  -1   2  718.30   18.61
  -2   1  -2  137.00    5.22
  -2   1  -2  137.37    4.85
  -2   1  -2  140.59    4.73
  -2   1  -2  140.46    4.84
  -2   1  -2  142.45    4.88
  -2   1  -2  142.22    4.97
  -2   1  -2  129.32    5.34
   2  -1   2  138.74    6.40
   2  -1   2  138.38    4.23
   2  -1   2  132.14    5.39
   2  -1   2  133.15    4.23
   2  -1   2  130.06    5.12
  -2   1  -2  137.91    7.75
  -2   1  -2  129.99    8.41
   2  -1   2  130.17    7.50
   2  -1   2  131.73    7.93
  -3   1  -2  73.785   3.246
  -3   1  -2  69.742   2.471
  -3   1  -2  67.298   3.677
  -3   1  -2  70.912   3.462
  -3   1  -2  75.705   2.924
  -3   1  -2  70.189   3.234
  -3   1  -2  71.855   3.558
  -3   1  -2  70.616   2.820
   3  -1   2  69.259   2.759
   3  -1   2  68.767   3.000
   3  -1   2  68.934   2.494
   3  -1   2  68.978   4.337
   3  -1   2  69.524   2.682
   3  -1   2  68.280   3.027
   3  -1   2  70.879   3.032
   3  -1   2  69.010   2.589
  -4   1  -2  295.53   10.26
  -4   1  -2  321.96   12.72
  -4   1  -2  312.39   11.14
  -4   1  -2  297.85   11.78
  -4   1  -2  296.74   10.92
  -4   1  -2  324.15   11.94
  -4   1  -2  329.53   10.63
  -4   1  -2  336.62    9.97
   4  -1   2  302.27   15.13
   4  -1   2  287.42   13.96
   4  -1   2  288.71   11.33
   4  -1   2  291.83   10.32
   4  -1   2  287.63   10.79
   4  -1   2  297.28   11.33
   4  -1   2  288.28   12.94
   4  -1   2  286.58   10.91
  -5   1  -2  440.44   25.58
  -5   1  -2  423.94   17.26
  -5   1  -2  425.02   21.53
  -5   1  -2  427.68   16.10
  -5   1  -2  404.99   18.62
  -5   1  -2  430.91   26.79
  -5   1  -2  427.88   21.03
   5  -1   2  409.21   14.90
   5  -1   2  395.03   13.85
   5  -1   2  409.80   14.36
   5  -1   2  397.10   12.94
   5  -1   2  423.53   15.13
   5  -1   2  411.66   12.97
   5  -1   2  419.11   16.12
   5  -1   2  414.03   12.73
  -6   1  -2  306.11   10.68
  -6   1  -2  297.49   11.25
   6  -1   2  311.74   14.45
   6  -1   2  298.31   11.04
   6  -1   2  321.96   15.82
   6  -1   2  315.56   16.53
   6  -1   2  297.45   10.98
   6  -1   2  297.06   10.60
   6  -1   2  319.89   10.92
  -7   1  -2  35.034   2.827
  -7   1  -2  29.224   1.832
   7  -1   2  31.342   2.835
   7  -1   2  34.004   2.749
   7  -1   2  36.863   1.993
   7  -1   2  31.490   2.635
   7  -1   2  31.999   2.970
   7  -1   2  36.400   1.916
   7  -1   2  38.065   2.464
  -8   1  -2  109.80    5.55
  -8   1  -2  114.39    4.71
   8  -1   2  114.02    4.64
   8  -1   2  99.176   5.557
   8  -1   2  99.222   6.218
   8  -1   2  98.937   5.446
   8  -1   2  108.53    5.22
  -9   1  -2  153.33    7.70
  -9   1  -2  151.75    8.87
   9  -1   2  162.32    8.06
   9  -1   2  159.61    8.41
   9  -1   2  161.91    8.65
   9  -1   2  162.17    8.45
 -10   1  -2  24.878   4.172
  10  -1   2  27.035   4.091
  10  -1   2  24.029   3.843
  10  -1   2  19.367   3.159
  10  -1   2  20.066   2.960
 -11   1  -2  41.466   5.468
  11  -1   2  43.305   5.253
  11  -1   2  42.554   4.760
  11  -1   2  34.962   4.101
  11  -1   2  37.664   4.680
  11   0  -2  21.840   3.874
  11   0  -2  20.132   4.174
  11   0  -2  21.914   3.752
  11   0  -2  12.968   4.275
 -11   0   2  16.217   4.417
  10   0  -2  23.718   3.758
  10   0  -2  22.820   4.028
  10   0  -2  32.750   4.753
  10   0  -2  24.774   4.117
 -10   0   2  31.340   3.904
 -10   0   2  17.738   3.338
   9   0  -2  65.361   4.358
   9   0  -2  69.968   4.420
   9   0  -2  69.632   4.690
   9   0  -2  69.642   4.802
  -9   0   2  62.208   5.694
  -9   0   2  70.859   5.645
   8   0  -2  3.1588  2.0914
   8   0  -2  0.7568  1.3097
   8   0  -2  0.7795  1.7689
   8   0  -2  3.3847  1.9349
   8   0  -2  0.5151  1.7764
  -8   0   2 -0.0217  1.2073
  -8   0   2  0.4249  1.4015
   7   0  -2  52.739   3.681
   7   0  -2  63.232   3.784
   7   0  -2  53.191   3.490
   7   0  -2  52.981   3.196
   7   0  -2  51.311   3.253
  -7   0   2  54.011   2.894
  -7   0   2  55.561   3.299
   6   0  -2  10.614   1.474
   6   0  -2  3.7897  1.7391
   6   0  -2  8.7347  1.7515
   6   0  -2  6.5128  1.3949
   6   0  -2  8.1341  1.3363
  -6   0   2  7.5414  1.4810
  -6   0   2  6.1289  1.3051
  -6   0   2  5.7178  1.1764
   5   0  -2  160.94    6.17
   5   0  -2  164.15    5.70
   5   0  -2  163.04    6.17
   5   0  -2  166.75    9.86
   5   0  -2  160.64    5.42
   5   0  -2  161.59    6.64
  -5   0   2  169.81    6.82
  -5   0   2  168.74    7.62
  -5   0   2  161.09    6.41
   4   0  -2 -0.2392  0.4675
   4   0  -2 -0.7607  0.6048
   4   0  -2 -0.1096  0.6814
   4   0  -2  0.5058  0.8660
   4   0  -2 -0.3783  0.6202
   4   0  -2 -0.5700  0.7325
  -4   0   2  0.1593  0.5223
  -4   0   2 -0.5950  0.6267
  -4   0   2 -0.3552  0.2547
  -4   0   2 -0.3091  0.8741
  -4   0   2 -0.1529  0.8250
  -4   0   2 -0.0996  0.2971
   3   0  -2  3.5534  0.5009
   3   0  -2  3.2482  0.6059
   3   0  -2  3.3767  0.9776
   3   0  -2  3.4207  0.4457
   3   0  -2  2.3873  0.6878
  -3   0   2  3.3879  0.4344
  -3   0   2  3.6982  0.7509
  -3   0   2  3.9191  0.9446
  -3   0   2  2.8606  0.4138
  -3   0   2  3.5205  0.9551
  -3   0   2  3.1270  0.5215
   2   0  -2  84.303   2.996
   2   0  -2  81.444   3.156
   2   0  -2  84.732   2.764
   2   0  -2  86.658   3.657
   2   0  -2  82.381   4.514
  -2   0   2  83.716   3.182
  -2   0   2  88.006   4.743
  -2   0   2  82.686   3.520
  -2   0   2  84.404   3.661
  -2   0   2  83.746   3.043
  -2   0   2  90.166   3.118
   1   0  -2  241.08   10.83
   1   0  -2  242.92    8.75
   1   0  -2  244.33    8.90
   1   0  -2  247.29    9.90
   1   0  -2  245.32    8.38
  -1   0   2  249.33   10.86
  -1   0   2  253.66   10.33
  -1   0   2  247.42    9.46
  -1   0   2  247.93   10.07
  -1   0   2  253.23    9.03
  -1   0   2  252.41   10.56
  -1   0   2  254.68   13.39
   1   0  -2  241.38   12.83
   1   0  -2  224.45    9.06
  -1   0   2  262.65   13.03
  -1   0   2  236.43   13.35
   0   0  -2 3072.54   50.26
   0   0  -2 3079.15  132.34
   0   0   2 3132.78   94.54
   0   0   2 2947.40   79.38
  -1   0  -2  168.21    6.74
  -1   0  -2  165.23    5.46
  -1   0  -2  165.74    7.21
  -1   0  -2  162.04    6.60
   1   0   2  164.35    5.61
   1   0   2  158.55    5.73
   1   0   2  161.58    5.26
   1   0   2  167.97    6.56
  -1   0  -2  157.66   11.18
  -1   0  -2  162.17    8.92
   1   0   2  167.84    8.97
   1   0   2  153.75    9.66
  -2   0  -2 6064.87   80.84
  -2   0  -2 6085.79  187.04
   2   0   2 5946.87  123.27
   2   0   2 5968.10  171.23
  -3   0  -2 2901.05  118.68
  -3   0  -2 2883.14   96.82
  -3   0  -2 2937.55  104.48
  -3   0  -2 2871.71  113.88
   3   0   2 2795.11   96.31
   3   0   2 2794.68   96.06
   3   0   2 2833.19   96.33
   3   0   2 2805.48   97.18
   3   0   2 2816.12  119.12
   3   0   2 2761.77   98.19
  -4   0  -2  99.617   4.326
  -4   0  -2  98.783   4.363
  -4   0  -2  101.74    5.04
  -4   0  -2  99.429   3.388
  -4   0  -2  98.308   5.028
  -4   0  -2  103.75    4.35
  -4   0  -2  105.48    3.94
   4   0   2  100.04    5.08
   4   0   2  94.642   3.335
   4   0   2  98.776   3.886
   4   0   2  98.354   3.389
   4   0   2  101.40    4.38
   4   0   2  96.439   3.547
   4   0   2  100.08    3.64
   4   0   2  99.652   3.610
  -5   0  -2  770.68   28.60
  -5   0  -2  752.27   26.98
  -5   0  -2  719.21   25.95
  -5   0  -2  723.40   27.39
  -5   0  -2  757.17   32.87
  -5   0  -2  752.54   25.47
  -5   0  -2  753.75   31.54
   5   0   2  767.55   30.22
   5   0   2  701.65   21.94
   5   0   2  717.50   26.02
   5   0   2  685.67   21.17
   5   0   2  693.89   20.19
   5   0   2  684.01   22.81
   5   0   2  729.87   29.72
   5   0   2  678.87   20.58
  -6   0  -2  28.272   2.324
  -6   0  -2  31.052   2.043
  -6   0  -2  30.791   1.970
   6   0   2  30.682   2.221
   6   0   2  31.916   2.169
   6   0   2  29.404   2.759
   6   0   2  32.003   2.047
   6   0   2  33.641   1.935
   6   0   2  27.954   1.864
   6   0   2  29.339   1.815
   6   0   2  31.692   1.935
  -7   0  -2  5.1320  0.9343
   7   0   2  5.2041  1.3187
   7   0   2  6.0757  1.7208
   7   0   2  6.5136  0.6019
   7   0   2  4.8820  1.1617
   7   0   2  3.9838  1.2858
   7   0   2  2.2597  1.6685
   7   0   2  4.4377  0.6339
   7   0   2  5.9254  1.2413
  -8   0  -2  323.68   15.58
  -8   0  -2  328.31   13.45
   8   0   2  304.25   12.30
   8   0   2  306.29   12.26
   8   0   2  335.49   15.43
   8   0   2  304.69   11.50
   8   0   2  301.31   12.90
  -9   0  -2  169.26    9.95
  -9   0  -2  164.69   13.00
   9   0   2  150.81    8.64
   9   0   2  162.75    8.91
   9   0   2  174.55    8.50
   9   0   2  158.54    8.42
 -10   0  -2  -1.409   1.570
  10   0   2  0.8446  1.8516
  10   0   2  2.1840  1.9873
  10   0   2 -0.6405  2.0628
  10   0   2 -0.9041  2.0438
 -11   0  -2  4.1827  2.5382
 -11   0  -2  3.9478  2.2984
  11   0   2  4.7723  2.8741
  11   0   2  2.0116  2.6598
  11   0   2  1.9895  2.4134
  11   0   2  1.0770  2.5634
 -12   0  -2  1.5340  3.1406
 -12   0  -2  2.4078  2.9348
  12   0   2 -0.1977  3.1202
  12   0   2  5.5948  3.1873
  12   0   2  0.8312  3.0642
  12   0   2  6.4144  4.9583
  10  -1  -2  1.4347  2.8066
  10  -1  -2  3.9920  2.6339
  10  -1  -2  5.3726  2.3884
  10  -1  -2  1.7974  2.6070
 -10   1   2  2.1831  2.7052
 -10   1   2  2.5315  2.2283
   9  -1  -2  30.822   4.064
   9  -1  -2  31.092   3.530
   9  -1  -2  24.720   3.250
   9  -1  -2  34.221   3.550
  -9   1   2  31.317   3.290
  -9   1   2  23.842   2.463
   8  -1  -2  8.6382  2.8756
   8  -1  -2  6.4617  1.8830
   8  -1  -2  9.8785  2.8969
   8  -1  -2  8.0594  2.0849
  -8   1   2  11.092   2.038
  -8   1   2  3.9192  2.1602
   7  -1  -2  92.104   4.866
   7  -1  -2  88.286   5.722
   7  -1  -2  91.085   4.942
   7  -1  -2  85.739   4.523
  -7   1   2  91.837   4.804
  -7   1   2  85.897   5.655
   6  -1  -2  16.086   2.074
   6  -1  -2  19.366   2.255
   6  -1  -2  17.184   2.081
   6  -1  -2  15.980   2.092
  -6   1   2  16.273   1.931
  -6   1   2  12.407   2.093
  -6   1   2  16.409   1.809
   5  -1  -2  49.572   2.654
   5  -1  -2  60.199   3.062
   5  -1  -2  55.875   2.722
   5  -1  -2  58.324   2.789
   5  -1  -2  56.891   2.656
  -5   1   2  60.821   3.624
  -5   1   2  59.215   3.063
   4  -1  -2  1.8622  0.9808
   4  -1  -2  2.5591  0.7417
   4  -1  -2  2.3890  0.9679
   4  -1  -2  1.9117  0.7946
   4  -1  -2  2.4159  1.0306
   4  -1  -2  1.9113  0.8436
  -4   1   2  1.3089  0.9059
  -4   1   2  2.5339  0.3344
  -4   1   2  2.0660  0.8539
  -4   1   2  2.9285  0.7661
  -4   1   2  4.5671  1.1398
  -4   1   2  4.0887  1.1615
  -4   1   2  2.7586  0.3734
   3  -1  -2  56.612   2.808
   3  -1  -2  50.410   2.044
   3  -1  -2  55.471   2.291
   3  -1  -2  56.349   2.247
   3  -1  -2  56.410   2.406
   3  -1  -2  55.195   2.170
  -3   1   2  53.811   2.323
  -3   1   2  55.157   2.625
  -3   1   2  54.812   2.188
  -3   1   2  53.499   2.724
  -3   1   2  54.279   3.489
  -3   1   2  55.799   2.559
   2  -1  -2 1841.90   64.89
   2  -1  -2 1864.05   66.82
   2  -1  -2 1840.04   64.33
   2  -1  -2 1922.14   71.26
   2  -1  -2 1872.23   68.77
  -2   1   2 1892.18   73.75
  -2   1   2 2016.66   74.85
  -2   1   2 2045.57   73.29
  -2   1   2 2010.16   68.17
  -2   1   2 1848.66   63.93
   1  -1  -2  12.860   0.832
   1  -1  -2  12.297   0.845
   1  -1  -2  11.888   0.926
   1  -1  -2  13.438   1.001
  -1   1   2  14.209   0.901
  -1   1   2  13.613   0.919
  -1   1   2  13.974   0.531
  -1   1   2  13.095   1.067
  -1   1   2  14.114   0.796
  -1   1   2  13.957   0.826
   1  -1  -2  16.250   5.750
  -1   1   2  11.137   4.614
   0  -1  -2  117.42    4.16
   0  -1  -2  108.68    3.91
   0  -1  -2  116.06    4.28
   0  -1  -2  114.30    5.36
   0  -1  -2  113.23    3.99
   0  -1  -2  115.47    4.23
   0  -1  -2  118.13    4.64
   0   1   2  114.73    5.54
   0   1   2  117.08    4.46
   0   1   2  116.58    4.56
   0   1   2  112.98    5.12
   0   1   2  116.19    4.75
   0   1   2  113.33    4.76
   0  -1  -2  104.77    7.52
   0  -1  -2  96.354   8.169
   0   1   2  104.84    7.62
   0   1   2  115.75    9.72
  -1  -1  -2 6445.98  174.29
  -1  -1  -2 6717.93  207.65
   1   1   2 6676.86  190.36
   1   1   2 6551.55  194.57
  -2  -1  -2 3370.10  100.77
  -2  -1  -2 3436.04   64.32
   2   1   2 3389.65  136.27
   2   1   2 3480.97  132.62
  -3  -1  -2 3723.11  134.11
  -3  -1  -2 3839.87  141.07
  -4  -1  -2  235.60    9.72
  -4  -1  -2  230.62    9.37
  -4  -1  -2  217.67    8.16
  -4  -1  -2  239.20    8.39
  -4  -1  -2  237.73    7.25
  -4  -1  -2  237.54   10.24
  -4  -1  -2  220.95    7.92
   4   1   2  206.55   10.06
   4   1   2  220.28    7.21
   4   1   2  227.11    9.29
   4   1   2  227.54    6.89
   4   1   2  220.86    6.76
   4   1   2  222.09    6.69
   4   1   2  231.49   11.03
  -5  -1  -2  22.071   1.747
  -5  -1  -2  20.078   1.400
  -5  -1  -2  23.097   1.918
  -5  -1  -2  21.616   1.539
  -5  -1  -2  24.180   1.901
  -5  -1  -2  21.115   1.927
  -5  -1  -2  21.585   1.333
   5   1   2  19.756   1.589
   5   1   2  20.898   1.317
   5   1   2  18.640   1.467
   5   1   2  19.602   1.846
   5   1   2  24.723   1.458
   5   1   2  21.672   1.332
   5   1   2  21.616   1.519
   5   1   2  22.934   1.274
  -6  -1  -2  337.44   19.05
  -6  -1  -2  293.72   13.45
  -6  -1  -2  328.44   16.31
  -6  -1  -2  319.00   17.00
  -6  -1  -2  304.02   13.58
  -6  -1  -2  313.74   12.82
  -6  -1  -2  318.26   10.88
  -6  -1  -2  308.62   18.56
   6   1   2  307.84    9.91
   6   1   2  325.96   10.67
   6   1   2  327.05   14.29
   6   1   2  305.12    9.71
   6   1   2  299.50    9.34
   6   1   2  312.47   12.33
   6   1   2  300.88   10.41
   6   1   2  306.96    9.87
  -7  -1  -2  0.7607  1.0779
  -7  -1  -2  0.2889  0.8531
  -7  -1  -2  0.0348  1.2824
   7   1   2  2.7235  1.1375
   7   1   2  -1.087   0.931
   7   1   2  1.0780  0.9154
   7   1   2  0.4673  0.6146
   7   1   2  0.7023  0.9199
   7   1   2  2.3476  1.0522
   7   1   2  1.0356  0.5934
   7   1   2  0.3245  0.5411
  -8  -1  -2  9.3800  1.5093
  -8  -1  -2  10.059   2.028
  -8  -1  -2  8.5335  1.7372
   8   1   2  10.251   1.831
   8   1   2  11.119   1.829
   8   1   2  11.653   2.029
   8   1   2  9.8753  1.7845
   8   1   2  9.8297  0.9489
   8   1   2  9.7535  1.8211
   8   1   2  11.005   0.949
   8   1   2  9.3054  1.7283
  -9  -1  -2  2.5498  1.6912
  -9  -1  -2  3.3962  1.1317
  -9  -1  -2  4.4147  1.9923
   9   1   2  2.6791  1.6489
   9   1   2  3.7134  1.7022
   9   1   2  1.2672  2.4570
   9   1   2  3.5450  1.9570
   9   1   2  2.5177  1.4791
 -10  -1  -2  52.049   5.167
 -10  -1  -2  49.403   3.952
 -10  -1  -2  53.483   4.473
  10   1   2  49.252   3.828
  10   1   2  51.760   5.417
  10   1   2  45.712   4.275
  10   1   2  49.713   5.006
  10   1   2  51.640   4.087
 -11  -1  -2 -0.7077  2.0152
 -11  -1  -2  -2.049   2.768
  11   1   2  0.9530  2.0762
  11   1   2  0.4322  2.8017
  11   1   2  1.2240  2.0566
  11   1   2  -3.009   2.879
 -12  -1  -2  8.6863  3.1441
 -12  -1  -2  12.923   3.177
  12   1   2  9.3603  4.3035
  12   1   2  9.2353  3.5352
  12   1   2  7.5085  4.1205
  12   1   2  7.0044  3.3634
  10  -2  -2  3.1563  3.0365
  10  -2  -2  5.1346  2.8551
  10  -2  -2  6.9026  3.4237
  10  -2  -2  6.0676  3.6922
 -10   2   2  2.8332  3.3373
   9  -2  -2  3.1469  2.2166
   9  -2  -2  4.0003  2.2178
   9  -2  -2  -1.060   2.181
   9  -2  -2  4.2667  2.4425
  -9   2   2  0.2288  1.9132
  -9   2   2 -0.0411  2.1662
   8  -2  -2  0.2241  1.8141
   8  -2  -2  1.7768  2.0410
   8  -2  -2  2.6775  1.7187
   8  -2  -2 -0.0458  2.5881
  -8   2   2 -0.5962  1.5464
  -8   2   2  1.7490  1.9696
   7  -2  -2  72.164   4.555
   7  -2  -2  64.961   4.283
   7  -2  -2  68.893   4.316
   7  -2  -2  68.824   4.884
  -7   2   2  70.243   4.986
  -7   2   2  72.268   5.040
   6  -2  -2 -0.0843  1.1670
   6  -2  -2  1.1013  1.1726
   6  -2  -2  0.2297  1.5234
   6  -2  -2  0.1406  1.4870
  -6   2   2  0.3468  1.2490
  -6   2   2 -0.6625  1.1783
  -6   2   2  -1.546   1.214
   5  -2  -2  17.224   1.764
   5  -2  -2  14.156   1.654
   5  -2  -2  14.911   1.921
   5  -2  -2  19.866   1.819
  -5   2   2  16.064   1.499
  -5   2   2  14.528   1.718
   4  -2  -2  135.21    5.64
   4  -2  -2  145.87    8.74
   4  -2  -2  132.21    5.49
   4  -2  -2  129.80    5.30
   4  -2  -2  135.07    4.63
  -4   2   2  129.67    5.31
  -4   2   2  139.44    5.10
  -4   2   2  143.15    6.41
  -4   2   2  140.39    5.68
   3  -2  -2  18.957   1.565
   3  -2  -2  16.958   1.463
   3  -2  -2  16.448   1.494
   3  -2  -2  18.998   1.564
   3  -2  -2  17.163   1.502
  -3   2   2  17.442   1.248
  -3   2   2  16.722   1.091
  -3   2   2  16.693   1.452
  -3   2   2  17.994   1.708
  -3   2   2  17.945   1.298
  -3   2   2  13.592   1.704
   2  -2  -2  10.154   1.152
   2  -2  -2  11.016   1.058
   2  -2  -2  9.9342  0.7692
   2  -2  -2  10.676   0.848
   2  -2  -2  9.8211  1.0681
   2  -2  -2  11.588   1.000
  -2   2   2  10.811   1.614
  -2   2   2  12.369   1.240
  -2   2   2  10.613   0.719
  -2   2   2  11.064   1.061
  -2   2   2  9.0252  1.0057
   1  -2  -2  26.042   1.246
   1  -2  -2  24.140   1.111
   1  -2  -2  25.142   1.180
   1  -2  -2  24.142   1.381
   1  -2  -2  26.771   1.767
   1  -2  -2  25.285   1.564
  -1   2   2  22.876   1.463
  -1   2   2  25.204   2.038
  -1   2   2  25.576   1.574
  -1   2   2  26.486   1.353
  -1   2   2  24.841   1.033
  -1   2   2  27.058   1.570
   0  -2  -2  529.19   17.54
   0  -2  -2  533.08   19.16
   0  -2  -2  523.34   18.03
   0  -2  -2  541.89   18.75
   0  -2  -2  529.64   19.46
   0  -2  -2  522.46   18.37
   0  -2  -2  528.12   19.72
   0  -2  -2  527.01   20.17
   0   2   2  581.28   19.20
   0   2   2  527.40   18.88
   0   2   2  554.00   22.41
   0   2   2  561.73   29.53
   0   2   2  566.95   24.63
   0   2   2  567.15   22.98
   0   2   2  517.71   17.95
   0  -2  -2  544.54   16.99
   0  -2  -2  575.87   19.86
   0   2   2  545.03   28.69
   0   2   2  600.96   18.75
  -1  -2  -2 1092.91   36.95
  -1  -2  -2 1120.18   43.67
  -1  -2  -2 1104.45   34.08
  -1  -2  -2 1128.63   37.23
  -1  -2  -2 1123.16   48.64
   1   2   2 1199.26   47.31
   1   2   2 1176.58   52.70
   1   2   2 1078.23   43.60
   1   2   2 1156.83   48.67
   1   2   2 1115.75   44.26
  -1  -2  -2 1201.21   41.71
   1   2   2 1263.47   26.10
   1   2   2 1217.04   54.89
  -2  -2  -2  438.09   18.47
  -2  -2  -2  454.39   15.42
  -2  -2  -2  445.63   17.28
  -2  -2  -2  458.65   14.80
  -2  -2  -2  449.38   13.56
  -2  -2  -2  439.95   17.73
  -2  -2  -2  442.02   23.04
  -2  -2  -2  466.72   15.85
   2   2   2  472.68   18.15
   2   2   2  460.28   13.29
   2   2   2  437.80   14.12
   2   2   2  463.25   13.45
   2   2   2  468.21   17.01
  -2  -2  -2  469.01   18.20
  -2  -2  -2  464.32   16.92
   2   2   2  446.59   16.65
   2   2   2  467.73   16.93
  -3  -2  -2  253.77    8.46
  -3  -2  -2  252.26    9.74
  -3  -2  -2  245.09    7.97
  -3  -2  -2  253.96   11.65
  -3  -2  -2  259.58    9.60
  -3  -2  -2  243.68    9.28
  -3  -2  -2  252.36   11.55
   3   2   2  246.06    8.42
   3   2   2  250.46    7.41
   3   2   2  251.84   11.84
   3   2   2  246.00    9.39
   3   2   2  238.04    8.23
   3   2   2  237.73   10.77
   3   2   2  248.71    7.84
  -4  -2  -2  415.50   14.89
  -4  -2  -2  412.50   16.08
  -4  -2  -2  412.12   16.52
  -4  -2  -2  387.48   14.35
  -4  -2  -2  409.79   17.22
  -4  -2  -2  410.79   14.41
  -4  -2  -2  390.56   15.40
   4   2   2  401.42   11.74
   4   2   2  388.85   12.25
   4   2   2  402.70   11.63
   4   2   2  403.12   18.52
   4   2   2  424.83   19.69
   4   2   2  418.04   13.09
   4   2   2  401.37   13.02
   4   2   2  407.31   11.87
  -5  -2  -2  1.3482  0.6784
  -5  -2  -2  1.0507  0.8671
  -5  -2  -2 -0.1973  1.2005
  -5  -2  -2  0.1542  0.6202
  -5  -2  -2  0.3356  0.7664
   5   2   2  0.6264  0.5761
   5   2   2  0.6484  0.6590
   5   2   2  0.2986  0.5407
   5   2   2 -0.2520  0.7469
   5   2   2 -0.0056  0.7084
   5   2   2  0.0854  0.4989
   5   2   2  0.1577  0.7055
  -6  -2  -2  26.568   2.050
  -6  -2  -2  26.087   2.456
  -6  -2  -2  24.690   2.217
  -6  -2  -2  28.873   1.867
  -6  -2  -2  31.801   2.099
   6   2   2  27.519   2.286
   6   2   2  27.251   1.798
   6   2   2  32.126   1.760
   6   2   2  27.292   1.605
   6   2   2  23.961   1.899
   6   2   2  27.939   1.654
   6   2   2  25.238   2.165
  -7  -2  -2  33.771   2.236
  -7  -2  -2  37.183   2.444
   7   2   2  37.547   2.772
   7   2   2  34.142   2.794
   7   2   2  36.321   2.547
   7   2   2  28.527   1.868
   7   2   2  35.111   2.108
   7   2   2  33.819   2.101
   7   2   2  33.429   2.242
   7   2   2  29.866   3.146
   7   2   2  33.511   2.555
  -8  -2  -2  3.6875  1.3795
  -8  -2  -2  3.7117  1.6738
   8   2   2  2.6326  1.1529
   8   2   2  3.7809  0.8765
   8   2   2  1.6214  1.3490
   8   2   2  3.6813  1.1889
   8   2   2  2.2768  1.1911
   8   2   2  4.5868  1.2532
   8   2   2  0.0945  1.0867
   8   2   2  1.3736  1.2195
  -9  -2  -2  296.35   13.64
  -9  -2  -2  307.24   12.02
   9   2   2  280.75   12.88
   9   2   2  288.70   12.56
   9   2   2  291.24   12.99
   9   2   2  291.65   13.73
   9   2   2  326.35   21.34
   9   2   2  323.50   14.94
   9   2   2  275.87   13.36
   9   2   2  318.70   14.95
 -10  -2  -2  3.0396  1.7849
 -10  -2  -2  -1.340   1.323
  10   2   2  0.6769  1.2154
  10   2   2  1.3268  1.7170
  10   2   2 -0.8425  1.8261
  10   2   2 -0.0311  1.4342
  10   2   2  0.5943  1.6845
 -11  -2  -2  15.982   3.560
 -11  -2  -2  13.696   3.342
  11   2   2  15.996   2.940
  11   2   2  18.604   3.507
  11   2   2  15.448   2.759
  11   2   2  11.221   2.640
  11   2   2  16.690   3.571
 -12  -2  -2  52.083   7.912
 -12  -2  -2  55.927   6.413
  12   2   2  50.831   5.276
  12   2   2  50.945   6.651
  12   2   2  54.575   5.567
  12   2   2  44.597   5.817
  12   2   2  46.550   5.216
   9  -3  -2  6.1204  3.1992
   9  -3  -2  8.4589  2.8329
   9  -3  -2  7.0587  2.6615
   9  -3  -2  7.7795  2.6498
  -9   3   2  2.7277  3.7151
  -9   3   2  6.8323  2.4328
   8  -3  -2  1.7186  1.8444
   8  -3  -2  0.8317  2.0459
   8  -3  -2  0.1786  2.1146
   8  -3  -2  3.5064  2.2222
  -8   3   2  2.9521  2.1327
  -8   3   2  1.5936  2.4114
   7  -3  -2  263.71   13.19
   7  -3  -2  271.38   13.23
   7  -3  -2  272.79   13.69
   7  -3  -2  260.73   14.17
  -7   3   2  253.00   14.47
  -7   3   2  270.96   16.92
   6  -3  -2  0.4324  1.3573
   6  -3  -2  0.0149  1.5589
   6  -3  -2 -0.8803  1.2751
   6  -3  -2  1.0902  1.2489
  -6   3   2  0.2214  1.2718
  -6   3   2 -0.0683  1.4647
   5  -3  -2  94.816   4.503
   5  -3  -2  101.31    4.16
   5  -3  -2  105.43    5.48
   5  -3  -2  105.08    5.59
  -5   3   2  104.10    5.39
  -5   3   2  102.11    4.60
  -5   3   2  100.68    4.61
  -5   3   2  104.54    6.64
  -5   3   2  104.76    4.58
   4  -3  -2  62.416   3.019
   4  -3  -2  67.306   3.222
   4  -3  -2  71.184   3.649
   4  -3  -2  71.581   3.514
  -4   3   2  68.040   3.788
  -4   3   2  66.597   3.543
  -4   3   2  69.075   3.043
   3  -3  -2  122.20    4.25
   3  -3  -2  122.93    4.68
   3  -3  -2  120.15    4.53
   3  -3  -2  128.46    8.13
   3  -3  -2  124.12    4.24
  -3   3   2  130.96    6.34
  -3   3   2  126.06    6.49
  -3   3   2  122.16    5.01
  -3   3   2  126.60    6.08
  -3   3   2  126.32    4.80
   2  -3  -2  304.25   10.80
   2  -3  -2  301.72   11.81
   2  -3  -2  314.19   13.40
   2  -3  -2  297.87   11.17
   2  -3  -2  309.98   14.05
   2  -3  -2  300.77   11.24
  -2   3   2  339.51   16.87
  -2   3   2  324.78   13.07
  -2   3   2  323.53   10.55
  -2   3   2  324.27   11.65
  -2   3   2  319.94   12.91
  -2   3   2  296.89    9.95
  -2   3   2  317.17   12.31
   1  -3  -2  156.23    6.11
   1  -3  -2  158.20    5.31
   1  -3  -2  150.39    6.53
   1  -3  -2  160.77    5.55
   1  -3  -2  153.92    6.34
   1  -3  -2  158.34    6.04
  -1   3   2  167.81    5.90
  -1   3   2  159.61    5.54
  -1   3   2  171.83    5.54
  -1   3   2  172.50    5.91
  -1   3   2  165.18    6.84
  -1   3   2  153.69    6.16
  -1   3   2  145.83    6.36
  -1   3   2  163.11    6.59
   0  -3  -2  0.0302  0.2549
   0  -3  -2  0.9170  0.6249
   0  -3  -2  0.1087  0.2767
   0  -3  -2  0.3078  0.5220
   0  -3  -2  1.2203  0.3364
   0  -3  -2 -0.3459  0.5342
   0  -3  -2  0.2217  0.2715
   0  -3  -2  0.4643  0.3673
   0   3   2  0.3639  1.0535
   0   3   2  0.5089  0.3020
   0   3   2  0.9703  0.6779
   0   3   2 -0.3439  0.7467
   0   3   2  0.3002  0.2909
   0   3   2  0.4515  0.2700
   0   3   2  0.1587  0.3070
   0   3   2  0.6674  0.2661
  -1  -3  -2  48.133   1.562
  -1  -3  -2  50.557   1.752
  -1  -3  -2  48.349   2.459
  -1  -3  -2  50.269   2.214
  -1  -3  -2  50.409   2.640
  -1  -3  -2  49.095   1.677
  -1  -3  -2  49.568   1.762
   1   3   2  49.918   1.956
   1   3   2  45.170   2.526
   1   3   2  47.578   2.640
   1   3   2  48.907   1.910
   1   3   2  51.442   2.173
   1   3   2  51.290   2.371
   1   3   2  50.131   1.867
  -2  -3  -2 1108.41   39.33
  -2  -3  -2 1082.35   32.59
  -2  -3  -2 1033.98   41.58
  -2  -3  -2 1104.00   41.47
   2   3   2 1094.04   38.33
   2   3   2 1163.37   38.59
   2   3   2 1134.31   43.46
  -3  -3  -2  46.954   1.978
  -3  -3  -2  47.456   1.893
  -3  -3  -2  44.617   3.137
  -3  -3  -2  43.908   1.919
  -3  -3  -2  47.631   2.366
   3   3   2  47.211   1.692
   3   3   2  46.591   2.373
   3   3   2  49.673   1.777
   3   3   2  45.616   1.986
   3   3   2  49.377   1.708
   3   3   2  45.554   2.376
   3   3   2  49.908   1.925
  -4  -3  -2  12.204   1.508
  -4  -3  -2  13.255   1.012
  -4  -3  -2  10.873   0.762
  -4  -3  -2  15.571   1.209
  -4  -3  -2  11.400   1.209
   4   3   2  13.520   1.289
   4   3   2  12.594   0.909
   4   3   2  12.817   0.755
   4   3   2  14.054   0.846
   4   3   2  11.615   1.285
   4   3   2  10.040   0.835
   4   3   2  10.574   0.854
  -5  -3  -2  395.86   13.59
  -5  -3  -2  360.15   13.91
  -5  -3  -2  386.96   13.39
  -5  -3  -2  382.75   16.07
  -5  -3  -2  376.65   13.74
   5   3   2  384.51   13.52
   5   3   2  397.38   17.65
   5   3   2  401.30   15.71
   5   3   2  402.33   21.56
   5   3   2  372.42   12.20
   5   3   2  385.29   13.79
   5   3   2  379.10   12.59
   5   3   2  365.10   12.12
  -6  -3  -2 -0.1792  0.7138
  -6  -3  -2  1.2619  0.7054
  -6  -3  -2  0.3049  0.7163
  -6  -3  -2  1.1941  0.8721
   6   3   2  1.4997  0.6787
   6   3   2  1.1553  0.8137
   6   3   2 -0.0739  0.6203
   6   3   2  0.4735  0.6709
   6   3   2  1.4902  0.7045
   6   3   2  0.5735  0.6492
   6   3   2  2.0792  1.2979
   6   3   2 -0.2656  0.9178
  -7  -3  -2  106.85    5.37
  -7  -3  -2  111.78    4.60
  -7  -3  -2  118.75    5.23
  -7  -3  -2  111.32    5.46
   7   3   2  108.12    3.92
   7   3   2  123.89    6.36
   7   3   2  112.44    4.24
   7   3   2  104.68    4.39
   7   3   2  105.50    4.27
   7   3   2  118.91    6.63
   7   3   2  107.99    4.60
   7   3   2  116.56    5.14
  -8  -3  -2  268.85   12.20
  -8  -3  -2  279.25   12.36
   8   3   2  263.19   11.25
   8   3   2  316.39   13.71
   8   3   2  285.63   13.58
   8   3   2  269.82   10.97
   8   3   2  269.36    9.64
   8   3   2  266.70   10.57
   8   3   2  257.49   10.09
  -9  -3  -2  25.611   2.783
  -9  -3  -2  27.639   2.253
   9   3   2  28.225   2.611
   9   3   2  28.408   2.571
   9   3   2  28.846   2.461
   9   3   2  29.856   2.674
   9   3   2  25.461   2.242
   9   3   2  22.448   2.654
   9   3   2  21.478   2.088
 -10  -3  -2  30.700   3.567
 -10  -3  -2  35.784   2.863
  10   3   2  25.009   3.617
  10   3   2  29.238   3.323
  10   3   2  26.210   3.091
  10   3   2  28.533   3.037
  10   3   2  31.568   3.301
 -11  -3  -2  0.6922  1.9554
 -11  -3  -2  2.3077  2.2930
  11   3   2  1.9471  2.3634
  11   3   2 -0.5501  1.9167
  11   3   2  -2.351   1.718
  11   3   2  0.5888  2.4360
  11   3   2  2.7793  2.8209
 -12  -3  -2  106.57   10.53
 -12  -3  -2  101.50    8.52
  12   3   2  93.039   8.419
  12   3   2  85.193   7.439
  12   3   2  96.360   8.536
  12   3   2  94.884   8.500
  12   3   2  94.977   8.337
   9  -4  -2  13.181   3.575
   9  -4  -2  19.552   3.523
   9  -4  -2  18.104   3.350
   9  -4  -2  17.251   3.472
  -9   4   2  11.451   3.691
   8  -4  -2  3.9869  2.4073
   8  -4  -2  6.2964  2.5485
   8  -4  -2  6.7242  2.5050
   8  -4  -2  3.3847  2.3057
  -8   4   2  4.3507  2.0816
  -8   4   2  6.2470  3.0885
   7  -4  -2  2.3827  1.8769
   7  -4  -2  4.3618  2.1001
   7  -4  -2  4.1166  2.7820
   7  -4  -2  2.9801  3.0081
  -7   4   2  4.7353  1.7883
  -7   4   2  0.5243  2.6055
   6  -4  -2  136.13    6.63
   6  -4  -2  123.62    7.30
   6  -4  -2  124.88    6.48
   6  -4  -2  134.25    6.81
  -6   4   2  120.44    7.38
  -6   4   2  127.56    6.95
   5  -4  -2  102.94    5.85
   5  -4  -2  115.31    6.24
   5  -4  -2  116.87    6.27
   5  -4  -2  117.91    6.17
  -5   4   2  111.18    5.31
  -5   4   2  111.63    5.87
  -5   4   2  113.09   10.39
  -5   4   2  113.71    5.94
   4  -4  -2  7.1076  1.4703
   4  -4  -2  6.3016  1.3378
   4  -4  -2  7.5815  1.1804
   4  -4  -2  7.9453  1.3497
  -4   4   2  7.4860  1.2107
  -4   4   2  9.5519  1.3688
  -4   4   2  9.6834  1.1929
  -4   4   2  8.0429  1.8633
   3  -4  -2  42.178   2.269
   3  -4  -2  43.215   2.379
   3  -4  -2  45.993   2.184
   3  -4  -2  40.754   2.167
  -3   4   2  40.019   3.081
  -3   4   2  40.269   2.788
  -3   4   2  41.499   3.219
  -3   4   2  41.273   3.368
  -3   4   2  37.003   2.568
  -3   4   2  40.599   3.592
  -3   4   2  43.247   2.413
   2  -4  -2  83.810   4.566
   2  -4  -2  85.327   3.138
   2  -4  -2  82.636   3.446
   2  -4  -2  81.237   3.058
   2  -4  -2  80.123   2.921
   2  -4  -2  83.074   3.985
  -2   4   2  78.158   5.600
  -2   4   2  78.577   3.467
  -2   4   2  87.327   3.985
  -2   4   2  72.968   3.441
  -2   4   2  90.636   4.125
  -2   4   2  89.212   4.132
  -2   4   2  79.663   5.174
  -2   4   2  78.536   4.275
  -2   4   2  87.672   3.657
   1  -4  -2  69.414   2.728
   1  -4  -2  70.181   2.757
   1  -4  -2  71.557   3.698
   1  -4  -2  68.449   2.567
   1  -4  -2  74.831   4.409
   1  -4  -2  72.563   2.872
  -1   4   2  76.747   3.202
  -1   4   2  78.307   3.386
  -1   4   2  71.589   3.134
  -1   4   2  71.506   3.315
  -1   4   2  75.842   3.197
  -1   4   2  74.787   4.440
  -1   4   2  76.920   3.249
  -1   4   2  72.423   2.997
  -1   4   2  76.285   3.882
   0  -4  -2  7.6660  1.1376
   0  -4  -2  7.1617  0.6696
   0  -4  -2  7.8325  0.8168
   0  -4  -2  6.7559  0.7008
   0  -4  -2  7.9181  0.9003
   0  -4  -2  7.7548  0.7238
   0  -4  -2  8.4032  0.9935
   0   4   2  7.3199  0.7030
   0   4   2  6.2955  1.0501
   0   4   2  8.5994  0.8333
   0   4   2  5.1451  1.0734
   0   4   2  8.1119  0.7747
   0   4   2  8.5160  0.7582
   0   4   2  8.5604  0.7759
   0   4   2  7.7239  1.2859
   0   4   2  6.9544  0.9965
  -1  -4  -2  721.27   23.19
  -1  -4  -2  711.21   29.74
  -1  -4  -2  725.97   22.54
  -1  -4  -2  714.80   26.50
  -1  -4  -2  735.73   22.20
   1   4   2  708.88   22.24
   1   4   2  771.26   27.19
   1   4   2  751.02   28.87
   1   4   2  744.57   24.66
   1   4   2  739.33   24.58
   1   4   2  750.09   28.62
   1   4   2  753.29   28.70
   1   4   2  749.70   27.18
   1   4   2  712.05   23.89
  -2  -4  -2  302.19   12.11
  -2  -4  -2  304.40   11.48
  -2  -4  -2  301.19    9.87
   2   4   2  297.75   12.29
   2   4   2  324.40   12.69
   2   4   2  313.06   10.54
   2   4   2  311.60   10.43
   2   4   2  312.11   10.38
   2   4   2  323.68   11.41
   2   4   2  321.91   11.56
   2   4   2  324.53   11.60
  -3  -4  -2 -0.7641  0.4546
  -3  -4  -2 -0.2322  0.6375
  -3  -4  -2  1.7700  0.9175
  -3  -4  -2 -0.8889  0.5940
   3   4   2 -0.5987  0.1559
   3   4   2 -0.7158  0.1454
   3   4   2 -0.8490  0.5057
   3   4   2  -1.113   0.511
   3   4   2  0.6788  1.1057
  -4  -4  -2  66.779   2.922
  -4  -4  -2  66.641   3.328
  -4  -4  -2  70.847   3.206
  -4  -4  -2  73.079   3.187
  -4  -4  -2  66.222   3.986
   4   4   2  72.561   2.449
   4   4   2  72.176   2.615
   4   4   2  69.999   4.245
   4   4   2  72.099   2.791
   4   4   2  76.077   5.449
   4   4   2  64.646   3.516
   4   4   2  73.824   3.010
   4   4   2  75.334   3.073
  -5  -4  -2  388.64   13.74
  -5  -4  -2  362.07   12.85
  -5  -4  -2  374.03   14.05
  -5  -4  -2  377.38   13.33
  -5  -4  -2  378.62   16.82
   5   4   2  390.88   16.38
   5   4   2  386.54   14.84
   5   4   2  377.61   15.33
   5   4   2  403.80   24.74
   5   4   2  401.35   18.57
   5   4   2  369.73   12.60
   5   4   2  384.21   16.26
   5   4   2  389.64   15.16
  -6  -4  -2  100.39    4.53
  -6  -4  -2  110.85    3.99
  -6  -4  -2  104.07    4.51
  -6  -4  -2  95.880   3.904
   6   4   2  98.621   4.030
   6   4   2  107.59    7.37
   6   4   2  102.54    6.39
   6   4   2  105.39    4.55
   6   4   2  101.52    4.37
   6   4   2  108.13    5.67
   6   4   2  98.737   3.941
   6   4   2  100.41    4.25
  -7  -4  -2  101.16    5.59
  -7  -4  -2  108.95    5.24
  -7  -4  -2  110.37    6.43
  -7  -4  -2  112.72    6.35
   7   4   2  120.62    8.18
   7   4   2  103.72    4.31
   7   4   2  103.80    5.56
   7   4   2  105.48    4.25
   7   4   2  107.77    5.53
   7   4   2  113.84    6.06
   7   4   2  109.60    4.97
   7   4   2  108.81    4.92
  -8  -4  -2  60.946   3.388
  -8  -4  -2  57.640   3.750
   8   4   2  54.620   2.897
   8   4   2  57.011   3.009
   8   4   2  60.470   4.517
   8   4   2  61.136   3.474
   8   4   2  53.112   2.901
   8   4   2  54.717   3.837
   8   4   2  50.219   4.110
  -9  -4  -2  0.3541  1.3784
  -9  -4  -2 -0.9886  1.1587
   9   4   2  2.4439  1.5330
   9   4   2  2.1714  1.2205
   9   4   2 -0.5749  1.4219
   9   4   2 -0.4157  1.7764
   9   4   2  1.2079  2.2741
 -10  -4  -2  5.8088  1.9171
 -10  -4  -2  2.2538  1.7043
  10   4   2  2.3088  1.5240
  10   4   2  3.0962  2.6961
  10   4   2  1.7407  1.5495
  10   4   2  1.2321  1.8379
  10   4   2  1.6940  1.5776
 -11  -4  -2  -1.261   2.213
 -11  -4  -2  -3.273   2.773
  11   4   2  -1.421   1.843
  11   4   2  0.3404  1.6615
  11   4   2  3.7809  2.4110
  11   4   2  -1.010   1.552
  11   4   2  1.8835  1.8178
 -12  -4  -2  1.5857  1.7935
 -12  -4  -2  1.3617  2.4717
  12   4   2 -0.1729  2.0769
  12   4   2  2.8155  2.7581
  12   4   2  2.7365  2.1288
  12   4   2  0.2661  2.5411
  12   4   2  -3.023   3.428
   8  -5  -2  60.751   6.746
   8  -5  -2  54.890   6.171
   8  -5  -2  43.627   4.781
   8  -5  -2  49.309   5.874
  -8   5   2  54.313   6.666
  -8   5   2  53.940   6.244
   7  -5  -2  -1.355   2.479
   7  -5  -2  0.9769  2.1364
   7  -5  -2  1.1769  2.1130
   7  -5  -2  -1.950   2.206
  -7   5   2  2.8259  2.3415
  -7   5   2  -3.323   2.729
   6  -5  -2  57.476   3.900
   6  -5  -2  59.513   4.088
   6  -5  -2  57.844   4.022
   6  -5  -2  56.704   4.256
  -6   5   2  63.855   4.552
  -6   5   2  65.898   4.899
   5  -5  -2  54.776   2.949
   5  -5  -2  46.885   3.477
   5  -5  -2  51.605   3.014
   5  -5  -2  45.289   3.887
  -5   5   2  56.433   3.989
  -5   5   2  51.654   3.207
   4  -5  -2  11.604   1.586
   4  -5  -2  15.149   1.914
   4  -5  -2  17.929   1.744
   4  -5  -2  18.019   2.363
  -4   5   2  13.414   1.844
  -4   5   2  11.815   1.657
  -4   5   2  11.687   1.787
  -4   5   2  14.905   1.806
   3  -5  -2  488.52   16.55
   3  -5  -2  509.26   16.59
   3  -5  -2  509.55   16.38
   3  -5  -2  481.68   18.14
  -3   5   2  493.65   17.61
  -3   5   2  509.84   30.90
  -3   5   2  544.21   25.93
  -3   5   2  491.62   21.00
  -3   5   2  481.88   19.23
   2  -5  -2  56.724   3.299
   2  -5  -2  58.057   3.069
   2  -5  -2  54.269   2.676
   2  -5  -2  61.674   2.905
   2  -5  -2  61.434   2.913
  -2   5   2  61.985   3.578
  -2   5   2  63.258   4.145
  -2   5   2  56.789   3.363
  -2   5   2  59.156   2.543
  -2   5   2  62.342   3.713
  -2   5   2  53.352   3.388
  -2   5   2  57.950   3.523
   1  -5  -2  1.6560  0.8485
   1  -5  -2 -0.0296  1.0914
   1  -5  -2  0.1921  0.6191
   1  -5  -2  2.5281  0.9352
   1  -5  -2 -0.2515  0.5836
  -1   5   2  0.7841  0.6592
  -1   5   2  0.3911  0.7199
  -1   5   2  2.4689  2.8287
  -1   5   2  1.0838  0.7343
  -1   5   2  1.0900  0.9282
  -1   5   2  0.2794  0.6791
  -1   5   2  1.0497  0.6656
  -1   5   2 -0.0965  0.6663
   0  -5  -2  159.20    5.76
   0  -5  -2  164.98    6.08
   0  -5  -2  159.27    5.95
   0  -5  -2  136.51    6.04
   0  -5  -2  133.87    6.54
   0  -5  -2  168.73    6.21
   0   5   2  168.04    8.53
   0   5   2  166.45    6.11
   0   5   2  163.60    7.18
   0   5   2  155.39    5.86
   0   5   2  169.30    8.21
   0   5   2  172.62    5.75
   0   5   2  172.12    6.01
   0   5   2  172.05    5.10
   0   5   2  157.85    5.95
  -1  -5  -2 1957.21   69.25
  -1  -5  -2 1944.67   69.41
  -1  -5  -2 1996.15   73.43
  -1  -5  -2 2006.08   82.74
   1   5   2 1991.14   65.14
   1   5   2 2012.82   65.78
   1   5   2 2182.40   86.18
   1   5   2 2193.67   93.50
   1   5   2 2118.02  102.04
  -2  -5  -2  383.13   16.11
  -2  -5  -2  381.72   13.96
  -2  -5  -2  395.59   15.14
   2   5   2  400.81   13.34
   2   5   2  412.33   17.59
   2   5   2  406.50   13.02
   2   5   2  408.59   13.30
   2   5   2  410.71   14.00
   2   5   2  410.15   18.02
   2   5   2  411.62   18.50
   2   5   2  417.44   14.44
   2   5   2  416.73   22.21
  -3  -5  -2  181.39    6.71
  -3  -5  -2  182.33    7.76
  -3  -5  -2  179.00    6.55
   3   5   2  196.11    8.64
   3   5   2  190.52    6.63
   3   5   2  203.56    7.82
   3   5   2  195.53    6.96
   3   5   2  200.13    8.49
   3   5   2  184.26    7.24
   3   5   2  186.76    7.44
   3   5   2  188.99    7.33
  -4  -5  -2  11.761   1.071
  -4  -5  -2  10.021   1.433
  -4  -5  -2  11.566   1.090
  -4  -5  -2  11.163   1.342
   4   5   2  8.7630  1.2419
   4   5   2  11.761   0.717
   4   5   2  10.795   0.871
   4   5   2  12.692   1.586
   4   5   2  10.757   0.701
   4   5   2  10.039   1.958
  -5  -5  -2  334.92   11.75
  -5  -5  -2  333.39   12.26
  -5  -5  -2  340.49   20.03
  -5  -5  -2  346.84   11.25
  -5  -5  -2  351.78   15.07
   5   5   2  329.16   11.36
   5   5   2  357.77   12.45
   5   5   2  381.35   19.01
   5   5   2  346.76   14.68
   5   5   2  354.57   12.92
   5   5   2  347.32   12.87
   5   5   2  365.76   21.55
   5   5   2  347.27   13.68
  -6  -5  -2  4.4611  1.2623
  -6  -5  -2  6.5408  1.3189
  -6  -5  -2  4.6729  1.0843
  -6  -5  -2  4.3118  0.7417
   6   5   2  5.4560  0.8530
   6   5   2  4.1886  1.6216
   6   5   2  5.5250  0.7828
   6   5   2  6.4134  1.0393
   6   5   2  4.6594  1.2952
   6   5   2  4.2826  0.9836
   6   5   2  5.0593  0.8742
   6   5   2  4.8614  1.6390
  -7  -5  -2  92.134   4.510
  -7  -5  -2  88.629   4.800
  -7  -5  -2  94.435   6.204
  -7  -5  -2  95.843   5.422
   7   5   2  91.593   4.394
   7   5   2  95.374   4.462
   7   5   2  86.654   4.561
   7   5   2  85.819   4.001
   7   5   2  98.435   7.291
   7   5   2  88.155   4.032
   7   5   2  88.833   5.932
  -8  -5  -2  160.34    8.64
  -8  -5  -2  151.86    7.66
   8   5   2  146.02    7.19
   8   5   2  159.00    5.91
   8   5   2  159.33    7.14
   8   5   2  153.21    8.02
   8   5   2  157.63    6.89
   8   5   2  158.77    6.11
  -9  -5  -2  6.2179  1.3556
  -9  -5  -2  6.5517  1.8266
   9   5   2  2.5701  1.2924
   9   5   2  2.9305  1.7064
   9   5   2  5.4443  1.4644
   9   5   2  3.5343  1.3593
   9   5   2  2.6183  1.1906
 -10  -5  -2  47.947   3.206
 -10  -5  -2  43.044   3.694
  10   5   2  51.676   4.331
  10   5   2  45.586   4.316
  10   5   2  43.497   3.343
  10   5   2  44.539   3.690
  10   5   2  43.301   3.581
 -11  -5  -2  36.757   4.511
 -11  -5  -2  49.343   3.960
  11   5   2  39.897   4.815
  11   5   2  32.044   4.031
  11   5   2  36.822   3.355
  11   5   2  34.557   4.124
  11   5   2  36.762   3.681
 -12  -5  -2  1.9294  2.6116
  12   5   2  0.2193  3.0312
  12   5   2  1.1685  3.3850
  12   5   2  3.1497  2.4250
  12   5   2  0.6081  2.3720
  12   5   2  -4.113   3.541
   8  -6  -2  8.3488  3.2144
   8  -6  -2  9.5744  3.3497
   8  -6  -2  14.417   3.783
   8  -6  -2  16.968   4.130
  -8   6   2  15.682   4.674
   7  -6  -2  18.830   3.322
   7  -6  -2  13.667   3.668
   7  -6  -2  13.437   3.249
   7  -6  -2  13.125   3.462
  -7   6   2  13.982   3.492
  -7   6   2  13.509   3.539
   6  -6  -2  89.136   5.501
   6  -6  -2  98.132   6.551
   6  -6  -2  101.95    7.85
   6  -6  -2  102.26    6.84
  -6   6   2  98.063   6.088
  -6   6   2  96.197   7.105
   5  -6  -2  40.943   3.469
   5  -6  -2  43.899   3.474
   5  -6  -2  42.894   2.954
   5  -6  -2  39.417   3.302
  -5   6   2  30.249   3.800
  -5   6   2  29.025   3.317
   4  -6  -2  791.17   33.07
   4  -6  -2  780.32   31.82
   4  -6  -2  785.73   30.30
   4  -6  -2  801.02   33.84
  -4   6   2  764.94   36.53
  -4   6   2  784.52   44.70
  -4   6   2  790.68   36.24
   3  -6  -2  260.69    9.44
   3  -6  -2  263.98    9.40
   3  -6  -2  268.57    9.35
   3  -6  -2  270.08    9.73
  -3   6   2  274.74   17.06
  -3   6   2  270.39   12.58
  -3   6   2  268.43   12.36
  -3   6   2  279.31   19.51
   2  -6  -2  24.386   1.921
   2  -6  -2  19.016   2.463
   2  -6  -2  22.208   1.673
   2  -6  -2  25.660   1.859
   2  -6  -2  24.915   2.067
  -2   6   2  26.449   1.648
  -2   6   2  20.923   2.684
  -2   6   2  25.141   2.363
  -2   6   2  21.230   2.265
  -2   6   2  21.523   2.617
  -2   6   2  19.007   2.549
  -2   6   2  21.922   2.698
   1  -6  -2  384.84   13.95
   1  -6  -2  384.42   13.23
   1  -6  -2  403.44   14.06
   1  -6  -2  376.48   13.20
   1  -6  -2  410.39   14.30
  -1   6   2  412.22   19.48
  -1   6   2  405.04   20.03
  -1   6   2  410.47   18.63
  -1   6   2  395.51   16.23
  -1   6   2  367.59   12.51
  -1   6   2  425.48   23.73
  -1   6   2  412.69   22.22
   0  -6  -2  8.8357  1.1660
   0  -6  -2  10.013   1.771
   0  -6  -2  7.3772  1.1339
   0   6   2  9.5213  1.4792
   0   6   2  5.2768  1.1204
   0   6   2  6.0528  1.3945
   0   6   2  7.6725  1.1119
   0   6   2  6.2351  1.1366
   0   6   2  6.9909  1.2481
   0   6   2  7.7271  1.1925
  -1  -6  -2  110.61    5.13
  -1  -6  -2  108.71    3.87
  -1  -6  -2  110.06    5.74
  -1  -6  -2  107.98    3.95
  -1  -6  -2  111.02    5.50
   1   6   2  112.77    5.06
   1   6   2  111.96    4.82
   1   6   2  101.05    5.93
   1   6   2  110.24    4.09
   1   6   2  116.11    5.44
   1   6   2  110.64    6.12
   1   6   2  104.19    4.99
   1   6   2  115.41    5.15
   1   6   2  108.12    4.94
  -2  -6  -2  121.78    5.10
  -2  -6  -2  127.82    5.43
  -2  -6  -2  129.01    6.40
   2   6   2  130.90    7.08
   2   6   2  119.41    5.19
   2   6   2  124.42    4.77
   2   6   2  134.89    5.99
   2   6   2  132.90    5.37
   2   6   2  134.44    4.24
   2   6   2  129.13    7.18
   2   6   2  136.25    7.36
   2   6   2  134.41    5.62
   2   6   2  136.51    4.66
  -3  -6  -2  11.532   1.654
  -3  -6  -2  11.813   1.921
  -3  -6  -2  12.643   1.605
   3   6   2  11.295   1.142
   3   6   2  13.067   0.698
   3   6   2  13.261   0.756
   3   6   2  10.810   1.047
   3   6   2  11.015   1.835
   3   6   2  11.736   0.723
   3   6   2  12.833   0.798
  -4  -6  -2  22.726   1.585
  -4  -6  -2  22.128   2.098
  -4  -6  -2  23.264   2.041
   4   6   2  21.910   1.158
   4   6   2  22.542   1.850
   4   6   2  21.952   2.999
   4   6   2  25.435   1.571
   4   6   2  24.920   1.175
  -5  -6  -2  486.37   18.86
  -5  -6  -2  517.75   22.09
  -5  -6  -2  483.49   18.75
   5   6   2  495.94   19.64
   5   6   2  536.50   20.07
   5   6   2  528.44   18.85
   5   6   2  530.05   18.85
  -6  -6  -2  9.4188  0.9925
  -6  -6  -2  9.6290  1.5025
   6   6   2  5.1006  1.2364
   6   6   2  7.4954  0.9684
   6   6   2  7.8654  0.9054
   6   6   2  8.1347  1.1013
   6   6   2  7.9195  1.0575
   6   6   2  9.2856  0.9609
  -7  -6  -2  430.55   17.68
  -7  -6  -2  410.16   16.33
  -7  -6  -2  424.58   31.31
  -7  -6  -2  450.65   30.03
   7   6   2  432.97   19.58
   7   6   2  413.80   19.93
   7   6   2  432.40   19.10
   7   6   2  439.29   20.00
   7   6   2  433.79   14.39
   7   6   2  426.55   19.48
  -8  -6  -2  7.6749  1.8934
  -8  -6  -2  5.4809  1.1376
   8   6   2  5.4990  1.2355
   8   6   2  1.5739  2.1230
   8   6   2  3.1529  1.3954
   8   6   2  6.2773  1.2662
   8   6   2  4.2613  1.1158
   8   6   2  4.5792  1.2284
  -9  -6  -2  7.9524  1.3667
  -9  -6  -2  3.4440  1.6769
   9   6   2  4.2042  1.4260
   9   6   2  4.9032  1.5891
   9   6   2  2.1671  1.3668
   9   6   2  3.3896  1.3976
   9   6   2  6.9688  2.0309
 -10  -6  -2 -0.4256  1.5133
 -10  -6  -2  -2.017   1.824
  10   6   2  -1.060   1.866
  10   6   2 -0.3963  1.7883
  10   6   2  0.3192  1.7308
  10   6   2  -2.195   1.837
  10   6   2 -0.7030  1.6855
 -11  -6  -2  3.3558  2.9507
  11   6   2  5.4424  1.9020
  11   6   2  10.008   3.362
  11   6   2  4.9343  2.0691
  11   6   2  4.1229  1.7501
  11   6   2  2.0435  1.7358
 -12  -6  -2  32.413   4.173
  12   6   2  25.464   3.989
  12   6   2  28.442   4.332
  12   6   2  29.063   4.522
  12   6   2  23.361   3.751
  12   6   2  25.255   3.125
   7  -7  -2  78.385   7.668
   7  -7  -2  82.429   7.037
   7  -7  -2  81.139   7.581
   7  -7  -2  87.988   7.437
  -7   7   2  65.512   6.998
  -7   7   2  78.377   8.919
   6  -7  -2 -0.6989  3.3434
   6  -7  -2  -1.752   2.097
   6  -7  -2  0.6774  2.6353
   6  -7  -2 -0.6085  2.8075
  -6   7   2  0.0859  2.0404
  -6   7   2  5.5343  2.9276
   5  -7  -2  0.5525  2.4274
   5  -7  -2  0.8042  2.7023
   5  -7  -2  -1.051   2.158
   5  -7  -2 -0.3030  1.6631
  -5   7   2  3.4247  1.9056
  -5   7   2  0.8790  1.9258
   4  -7  -2  2.2500  1.8099
   4  -7  -2  3.9621  1.7588
   4  -7  -2  4.3753  1.6542
   4  -7  -2  2.6000  1.5013
  -4   7   2  3.3171  1.8809
  -4   7   2  2.0147  1.6745
   3  -7  -2  3.5793  1.4493
   3  -7  -2  2.6577  2.0209
   3  -7  -2  4.6404  1.6913
   3  -7  -2  3.2350  1.9244
  -3   7   2  5.6577  1.7731
  -3   7   2  5.9076  2.3829
  -3   7   2  2.4145  1.1507
   2  -7  -2  43.883   2.787
   2  -7  -2  43.345   3.321
   2  -7  -2  51.407   3.794
  -2   7   2  44.523   2.433
  -2   7   2  43.841   3.425
   1  -7  -2  51.291   3.533
   1  -7  -2  52.921   2.577
   1  -7  -2  51.285   2.504
  -1   7   2  51.587   3.434
  -1   7   2  50.362   3.131
  -1   7   2  47.881   3.814
  -1   7   2  43.985   3.394
  -1   7   2  46.062   3.891
   0  -7  -2  416.15   18.43
   0  -7  -2  420.93   18.94
   0  -7  -2  395.64   18.08
   0   7   2  424.99   26.91
   0   7   2  391.47   16.09
   0   7   2  443.98   19.96
   0   7   2  406.85   19.02
   0   7   2  424.41   26.18
   0   7   2  430.03   18.46
  -1  -7  -2  11.434   1.878
  -1  -7  -2  10.207   1.865
  -1  -7  -2  12.177   1.996
   1   7   2  9.9347  1.1942
   1   7   2  11.258   1.287
   1   7   2  12.224   1.585
   1   7   2  8.3335  1.4740
   1   7   2  11.559   1.088
   1   7   2  12.683   1.248
  -2  -7  -2  220.59    8.93
  -2  -7  -2  224.86   13.49
  -2  -7  -2  214.29    7.60
   2   7   2  225.66    7.91
   2   7   2  213.75    8.27
   2   7   2  226.21   11.94
   2   7   2  221.48    8.29
   2   7   2  201.30    8.52
   2   7   2  225.52    7.21
   2   7   2  227.02    7.23
  -3  -7  -2  46.868   4.589
  -3  -7  -2  48.829   3.202
  -3  -7  -2  53.298   2.953
   3   7   2  51.746   3.033
   3   7   2  49.878   2.288
   3   7   2  51.646   2.271
   3   7   2  50.862   2.353
   3   7   2  54.153   3.171
   3   7   2  48.891   2.178
  -4  -7  -2  187.41    6.84
  -4  -7  -2  191.87    7.99
   4   7   2  200.19    7.46
   4   7   2  197.29    7.52
   4   7   2  197.60    7.99
   4   7   2  210.75   12.60
   4   7   2  204.38    7.83
   4   7   2  201.68    8.33
  -5  -7  -2  127.19    5.45
  -5  -7  -2  127.85    5.73
   5   7   2  130.97    7.27
   5   7   2  124.00    5.54
   5   7   2  123.70    5.48
   5   7   2  125.62    6.22
  -6  -7  -2  19.289   2.112
  -6  -7  -2  19.471   2.298
  -6  -7  -2  24.383   1.401
   6   7   2  25.528   2.728
   6   7   2  22.737   1.358
   6   7   2  19.729   1.408
   6   7   2  20.570   1.536
   6   7   2  21.645   2.010
   6   7   2  20.189   1.454
  -7  -7  -2  6.3896  1.5169
  -7  -7  -2  9.6739  1.1187
   7   7   2  9.8577  1.1908
   7   7   2  9.6435  1.1665
   7   7   2  8.7796  1.1648
   7   7   2  10.032   2.056
   7   7   2  7.8677  1.1414
   7   7   2  7.6565  1.2883
  -8  -7  -2  108.15    5.30
  -8  -7  -2  99.359   6.972
   8   7   2  105.21    5.21
   8   7   2  110.04    5.76
   8   7   2  96.585   4.964
   8   7   2  105.59    5.72
   8   7   2  104.33    6.22
  -9  -7  -2  136.41   12.01
  -9  -7  -2  125.23    7.50
   9   7   2  130.05    5.94
   9   7   2  127.10    8.63
   9   7   2  124.24    5.70
   9   7   2  127.17    7.06
   9   7   2  128.21    9.03
 -10  -7  -2  3.7016  1.9171
  10   7   2  2.6614  1.5465
  10   7   2  1.5909  1.6379
  10   7   2  4.7239  2.1506
  10   7   2  2.4542  1.9901
  10   7   2  -1.595   2.150
 -11  -7  -2  6.3693  2.7803
  11   7   2  4.0544  2.2886
  11   7   2  4.7109  2.4094
  11   7   2  3.5481  2.5160
  11   7   2  2.8295  1.9824
  11   7   2  2.0930  1.8421
 -12  -7  -2  140.37    9.78
  12   7   2  120.43   10.21
  12   7   2  119.74   11.91
  12   7   2  123.15    9.83
  12   7   2  134.34   12.92
  12   7   2  120.94   11.40
   6  -8  -2  4.6177  3.2048
   6  -8  -2  5.5364  2.7816
  -6   8   2  -3.381   3.317
  -6   8   2  4.6215  2.5718
   5  -8  -2  72.842   6.914
   5  -8  -2  67.913   6.792
  -5   8   2  57.731   5.642
  -5   8   2  64.621   6.648
   4  -8  -2  2.5188  1.9354
   4  -8  -2  1.2148  1.9430
  -4   8   2 -0.1195  2.3996
  -4   8   2  1.5264  2.3817
   3  -8  -2  6.7858  1.9504
   3  -8  -2  8.9704  1.8792
  -3   8   2  2.5518  1.7883
  -3   8   2  4.1054  1.9018
  -3   8   2  6.6321  1.7310
   2  -8  -2  2.9009  2.0240
   2  -8  -2  0.6665  1.3476
   2  -8  -2  0.0228  1.0603
  -2   8   2  -1.008   1.461
  -2   8   2  0.1753  1.0586
  -2   8   2  -1.095   1.040
   1  -8  -2  18.868   3.162
   1  -8  -2  21.285   2.226
   1  -8  -2  25.840   2.375
  -1   8   2  16.962   1.681
  -1   8   2  19.994   2.396
   0  -8  -2  -2.088   1.304
   0  -8  -2  1.3206  1.1868
   0  -8  -2  0.9121  1.1216
   0   8   2  0.4677  1.1938
   0   8   2 -0.5338  1.0764
   0   8   2 -0.8551  1.3738
   0   8   2  0.9736  1.6712
   0   8   2  1.4265  1.2203
   0   8   2 -0.1456  1.0328
  -1  -8  -2  3.4675  1.8463
  -1  -8  -2  0.5789  1.1690
   1   8   2  1.4042  0.9936
   1   8   2  1.6961  1.0498
   1   8   2  0.8593  0.8833
   1   8   2  0.9292  1.1537
   1   8   2 -0.6764  1.7617
   1   8   2  0.5915  0.8947
  -2  -8  -2  190.38    8.47
  -2  -8  -2  189.02    9.13
   2   8   2  195.40   13.81
   2   8   2  204.62   14.90
   2   8   2  201.90   11.01
   2   8   2  194.63   12.63
   2   8   2  201.97   13.33
   2   8   2  193.24    8.42
   2   8   2  185.36    7.22
  -3  -8  -2  2.1515  1.3037
  -3  -8  -2  1.6161  1.1628
   3   8   2  0.1579  0.4977
   3   8   2  2.8386  1.1488
   3   8   2  1.0073  0.5053
   3   8   2  1.7127  1.5171
   3   8   2  1.3200  0.5713
   3   8   2  0.8761  0.4830
  -4  -8  -2  87.273   4.685
  -4  -8  -2  91.142   5.581
   4   8   2  95.016   3.742
   4   8   2  97.322   3.553
   4   8   2  94.975   4.240
   4   8   2  97.661   3.701
   4   8   2  94.156   3.852
   4   8   2  86.291   4.778
  -5  -8  -2  72.185   4.551
  -5  -8  -2  71.356   4.036
   5   8   2  72.108   3.003
   5   8   2  77.418   3.454
   5   8   2  69.256   4.781
   5   8   2  76.259   2.946
  -6  -8  -2  427.79   19.48
  -6  -8  -2  442.88   18.23
   6   8   2  470.75   27.02
   6   8   2  445.98   16.95
   6   8   2  474.98   26.95
  -7  -8  -2  2.6444  1.4993
  -7  -8  -2  2.8961  2.0625
   7   8   2  4.8926  1.0935
   7   8   2  4.4527  0.9663
   7   8   2  7.3625  1.2789
   7   8   2  3.3081  1.4457
   7   8   2  3.5070  0.8393
  -8  -8  -2  47.972   3.871
  -8  -8  -2  40.878   3.663
   8   8   2  40.991   3.503
   8   8   2  39.035   3.023
   8   8   2  35.220   2.806
   8   8   2  45.108   3.476
   8   8   2  38.670   3.096
  -9  -8  -2  19.969   3.273
   9   8   2  16.406   2.302
   9   8   2  15.378   2.042
   9   8   2  14.374   2.083
   9   8   2  17.300   3.124
   9   8   2  16.539   1.851
 -10  -8  -2  16.329   3.497
  10   8   2  10.521   2.561
  10   8   2  16.430   2.445
  10   8   2  13.700   2.504
  10   8   2  14.005   2.474
  10   8   2  19.013   3.702
 -11  -8  -2  103.43    7.29
  11   8   2  83.210   7.545
 -12  -8  -2  5.3124  2.6985
  12   8   2  6.4229  4.1861
   5  -9  -2  2.0833  2.1845
   5  -9  -2  9.5842  3.2530
  -5   9   2  5.2320  2.4626
  -5   9   2  5.8081  2.7775
   4  -9  -2  3.8327  2.3607
   4  -9  -2  4.5555  2.4438
  -4   9   2  1.1616  2.2092
  -4   9   2  7.8850  3.5255
   3  -9  -2  113.44    6.82
   3  -9  -2  119.94    6.67
  -3   9   2  95.868   6.761
  -3   9   2  98.107   7.041
   2  -9  -2  61.401   4.765
   2  -9  -2  56.407   4.274
   2  -9  -2  47.136   4.235
  -2   9   2  52.969   5.006
  -2   9   2  48.825   3.961
  -2   9   2  47.397   4.305
   1  -9  -2  92.368   4.740
   1  -9  -2  87.113   6.269
   1  -9  -2  84.153   4.889
  -1   9   2  79.116   5.994
  -1   9   2  75.614   5.869
  -1   9   2  80.375   4.749
   0  -9  -2  5.5389  2.5239
   0   9   2  0.0619  1.0420
   0   9   2  1.9127  1.6749
  -1  -9  -2  94.785   5.848
   1   9   2  96.998   5.430
   1   9   2  92.066   5.733
  -2  -9  -2  1.8944  2.0519
  -2  -9  -2  2.4599  1.6128
   2   9   2 -0.1437  1.1545
   2   9   2  -1.037   1.182
  -3  -9  -2  269.99   10.92
  -3  -9  -2  261.45   11.25
   3   9   2  260.61   10.97
   3   9   2  276.77   12.31
  -4  -9  -2  130.21    7.10
  -4  -9  -2  130.48    6.35
   4   9   2  148.15    8.01
   4   9   2  147.44    9.97
   4   9   2  131.19    7.21
  -5  -9  -2  103.23    6.09
  -5  -9  -2  111.55    5.43
   5   9   2  105.81    6.43
   5   9   2  115.34    8.00
   5   9   2  105.92    5.64
  -6  -9  -2  278.67   12.48
  -6  -9  -2  284.56   11.48
   6   9   2  283.55   11.46
   6   9   2  301.61   11.60
   6   9   2  298.74   10.89
  -7  -9  -2  59.272   4.688
  -7  -9  -2  56.606   4.423
   7   9   2  54.901   4.087
  -8  -9  -2  321.61   16.44
  -8  -9  -2  317.30   17.05
   8   9   2  336.91   16.62
  -9  -9  -2  92.602   5.864
  -9  -9  -2  91.176   5.667
   9   9   2  90.061   7.464
 -10  -9  -2  42.768   4.665
  10   9   2  34.652   5.070
 -11  -9  -2  38.810   5.748
  11   9   2  31.815   5.119
 -12  -9  -2 -0.9716  2.6813
  12   9   2  7.5258  4.4078
   4 -10  -2  20.492   3.568
   4 -10  -2  20.672   3.941
  -4  10   2  15.292   4.036
  -4  10   2  13.796   4.232
   3 -10  -2  19.083   3.476
   3 -10  -2  22.552   4.130
  -3  10   2  12.236   3.721
  -3  10   2  13.515   3.239
   2 -10  -2  4.3307  2.0957
   2 -10  -2  6.1459  2.0109
   2 -10  -2  5.8094  2.9752
  -2  10   2  3.6462  2.0778
  -2  10   2  2.0431  2.3693
   1 -10  -2  0.1860  1.3548
   1 -10  -2  0.8235  2.5174
   1 -10  -2  1.7778  1.4268
  -1  10   2  0.9351  1.8276
  -1  10   2 -0.7929  1.9836
  -1  10   2 -0.0076  1.3203
   0 -10  -2  3.1365  2.0892
   0  10   2  2.9569  1.5043
   0  10   2  0.7744  1.4679
   0  10   2  -1.767   1.673
  -1 -10  -2  183.44    9.89
   1  10   2  170.72   14.11
   1  10   2  169.87    9.56
   1  10   2  179.37   12.92
  -2 -10  -2  342.33   19.44
  -2 -10  -2  348.69   14.22
   2  10   2  337.65   25.30
   2  10   2  322.37   16.37
  -3 -10  -2  8.4760  2.4478
  -3 -10  -2  10.252   2.173
   3  10   2  6.1010  2.0441
   3  10   2  5.5980  1.6754
  -4 -10  -2  33.144   2.975
  -4 -10  -2  29.678   2.977
   4  10   2  26.070   3.256
  -5 -10  -2  40.234   4.006
  -5 -10  -2  50.355   3.613
   5  10   2  41.731   3.505
  -6 -10  -2  6.5517  1.8857
  -6 -10  -2  7.9012  3.1996
   6  10   2  5.4146  2.1026
  -7 -10  -2  0.4688  1.6789
  -7 -10  -2  2.3621  2.7848
   7  10   2  1.0580  1.9790
  -8 -10  -2  13.960   3.101
  -8 -10  -2  14.938   2.828
   8  10   2  15.143   3.406
  -9 -10  -2  4.2496  2.0599
  -9 -10  -2  5.7573  2.8948
   9  10   2  4.5669  2.9718
 -10 -10  -2  11.117   3.136
 -10 -10  -2  7.4021  3.3380
  10  10   2  6.3670  2.6115
 -11 -10  -2  1.7709  3.1559
 -11 -10  -2  0.4765  2.9185
  11  10   2  0.1036  3.4325
  -2  11   2  7.5135  2.9552
  -2  11   2  8.3359  3.2689
   1 -11  -2  11.480   3.952
  -1  11   2  7.2974  2.3863
  -1  11   2  5.0242  2.7360
   0 -11  -2  2.3106  2.8335
   0  11   2 -0.9530  1.4962
   0  11   2  0.5773  1.7955
   0  11   2  0.7875  2.3165
  -1 -11  -2  4.6038  2.8333
   1  11   2  2.7713  2.5506
   1  11   2  4.0887  2.2466
   1  11   2  4.2818  1.6827
  -2 -11  -2  0.5476  3.1295
  -2 -11  -2  1.7745  2.2281
   2  11   2  2.5539  1.6157
   2  11   2  -1.494   3.187
   2  11   2  0.7031  1.3102
  -3 -11  -2  29.724   3.576
  -3 -11  -2  23.926   3.325
   3  11   2  27.513   3.715
   3  11   2  17.489   2.539
  -4 -11  -2  0.3347  2.7945
  -4 -11  -2  3.4024  2.2337
   4  11   2  0.9693  1.8660
   4  11   2  2.5320  2.6977
  -5 -11  -2  26.960   3.462
  -5 -11  -2  25.385   3.929
   5  11   2  23.328   4.000
  -6 -11  -2  16.871   2.707
  -6 -11  -2  18.345   2.749
   6  11   2  12.888   3.634
  -7 -11  -2  14.439   2.687
  -7 -11  -2  8.3920  3.2635
   7  11   2  8.7544  3.6391
  -8 -11  -2  12.133   3.145
  -8 -11  -2  13.811   3.439
   8  11   2  19.605   4.089
  -9 -11  -2  0.5162  2.3483
  -9 -11  -2  6.7048  2.9379
   9  11   2  -3.234   3.947
 -10 -11  -2  16.454   4.266
 -10 -11  -2  19.116   3.467
  10  11   2  19.437   4.682
   1 -12  -2  1.1191  3.7817
  -1  12   2  3.4059  3.7031
  -1  12   2  3.1640  2.5418
   0 -12  -2  3.9299  3.9126
   0  12   2  5.4868  3.5917
  -1 -12  -2  0.2096  3.1497
   1  12   2  -1.402   2.378
  -2 -12  -2  18.605   4.216
   2  12   2  23.361   4.260
   2  12   2  11.847   3.139
  -3 -12  -2  16.216   3.211
  -3 -12  -2  15.516   3.369
   3  12   2  12.407   2.383
   3  12   2  12.312   3.469
  -4 -12  -2  30.629   3.915
  -4 -12  -2  32.034   4.030
   4  12   2  24.180   4.169
   4  12   2  24.786   3.666
  -5 -12  -2  2.7466  2.5730
  -5 -12  -2  -1.017   2.347
   5  12   2  1.0749  2.2609
   5  12   2  -5.622   3.071
  -6 -12  -2  0.7813  2.3140
  -6 -12  -2 -0.7169  2.3417
   6  12   2  -2.081   2.595
  -7 -12  -2  23.729   3.305
  -7 -12  -2  25.747   5.158
   7  12   2  16.832   3.679
  -8 -12  -2  -1.036   2.623
  -8 -12  -2 -0.6162  3.3966
   8  12   2  -1.915   2.400
  -9 -12  -2  47.744   6.175
  -9 -12  -2  48.125   6.200
   9  12   2  45.781   6.405
  -2 -13  -2  2.8876  3.0730
   2  13   2 -0.7150  2.6111
  -3 -13  -2  23.077   4.988
   3  13   2  21.114   5.380
   3  13   2  16.420   3.773
  -4 -13  -2  -1.149   3.196
  -4 -13  -2  0.5337  2.9322
   4  13   2  -5.232   3.423
   4  13   2  -3.221   2.378
  -5 -13  -2  4.5761  3.1510
  -5 -13  -2  1.0465  2.9651
   5  13   2  2.3935  4.1822
   5  13   2  1.5678  2.5010
  -6 -13  -2  37.751   4.789
  -6 -13  -2  41.915   5.945
   6  13   2  41.032   4.842
   6  13   2  40.234   6.042
  -7 -13  -2  35.038   5.410
  -7 -13  -2  36.261   5.322
   7  13   2  26.005   5.202
  -8 -13  -2  5.6651  3.3506
  -8 -13  -2  6.8429  5.3646
   8  13   2 -0.2012  3.4693
   6  13  -3  5.1660  3.8164
   5  13  -3  22.205   4.528
  -5 -13   3  23.103   4.989
   4  13  -3  -1.936   3.172
  -4 -13   3  2.0339  2.7254
   3  13  -3  1.4748  2.9881
  -3 -13   3  4.1929  4.2608
   2  13  -3  4.9576  3.2097
  -2 -13   3  8.8914  4.6444
   1  13  -3  159.70   12.49
   1  13  -3  174.21   14.97
  -1 -13   3  179.73   16.96
   8  12  -3  2.3148  3.6386
   7  12  -3  47.458   5.772
  -7 -12   3  46.157   6.095
   6  12  -3  59.256   6.100
   6  12  -3  58.214   6.346
   6  12  -3  73.499   7.835
  -6 -12   3  64.726   7.384
   5  12  -3  52.273   6.020
   5  12  -3  46.814   4.440
   5  12  -3  48.153   4.445
  -5 -12   3  46.492   5.964
   4  12  -3  59.435   6.028
  -4 -12   3  60.587   7.730
   3  12  -3  0.9335  2.6921
  -3 -12   3 -0.8228  2.1442
   2  12  -3  7.4948  2.8510
  -2 -12   3  12.602   3.606
   1  12  -3 -0.9528  2.2245
   1  12  -3  -1.929   3.305
  -1 -12   3  -1.340   2.829
   0  12  -3  -1.271   2.591
   0  12  -3  0.9459  2.6964
   0 -12   3 -0.4320  2.4104
  -1  12  -3  6.7859  2.9637
  -1  12  -3  -1.013   2.375
   1 -12   3  3.7097  3.4012
  -2  12  -3  24.139   4.252
   2 -12   3  35.875   5.446
   9  11  -3  3.7926  3.3616
   9  11  -3  6.5059  3.3692
   9  11  -3  6.0814  3.6299
   8  11  -3  5.8300  3.3851
   8  11  -3  6.5497  3.6574
   8  11  -3  13.764   3.310
   7  11  -3  6.3676  3.2548
   7  11  -3  7.2211  2.4549
   7  11  -3  3.9960  2.2106
  -7 -11   3  3.4762  2.7080
   6  11  -3  -1.666   2.446
   6  11  -3 -0.9822  2.7243
   6  11  -3  0.9852  3.5694
  -6 -11   3  -1.044   2.025
  -6 -11   3  0.9580  2.8926
  -6 -11   3  -1.012   2.259
   5  11  -3  10.736   2.951
   5  11  -3  15.942   2.822
  -5 -11   3  7.7144  3.4815
  -5 -11   3  15.614   2.878
  -5 -11   3  19.689   2.665
   4  11  -3  1.6803  2.2161
  -4 -11   3  1.3941  1.4134
  -4 -11   3  0.3873  1.2410
  -4 -11   3 -0.3192  1.9123
   3  11  -3  3.1576  3.1813
  -3 -11   3  5.5524  2.3128
  -3 -11   3  7.5458  2.9475
  -3 -11   3  7.7170  2.3967
   2  11  -3  3.5037  1.9323
  -2 -11   3  7.5844  1.9938
  -2 -11   3  6.0835  2.5169
   1  11  -3  26.310   2.776
  -1 -11   3  31.311   4.240
  -1 -11   3  30.700   3.736
   0  11  -3  0.5549  2.8128
   0  11  -3  0.1654  1.9912
   0 -11   3  0.1105  2.5691
   0 -11   3  5.5161  2.7666
  -1  11  -3 -0.0827  3.2626
  -1  11  -3  0.2109  1.9242
   1 -11   3 -0.0367  2.6792
  -2  11  -3  5.1905  2.7505
  -2  11  -3  3.2285  2.2637
  -2  11  -3  3.0525  2.7564
   2 -11   3  15.140   4.407
  -3  11  -3  53.427   5.217
  -3  11  -3  55.364   6.140
   3 -11   3  73.563   7.901
  -4  11  -3  121.18   10.05
  10  10  -3  7.5498  3.8834
  10  10  -3  -2.345   3.270
  10  10  -3  -1.923   2.829
   9  10  -3  13.399   3.242
   9  10  -3  12.228   4.218
   9  10  -3  11.786   3.218
  -9 -10   3  15.369   3.467
   8  10  -3  4.4020  3.0226
   8  10  -3  3.3736  2.3228
   8  10  -3  0.4395  2.3474
  -8 -10   3  5.6590  2.6361
  -8 -10   3  6.5585  2.4776
  -8 -10   3  3.1020  2.1382
   7  10  -3 -0.7416  3.0591
   7  10  -3 -0.7380  2.0822
   7  10  -3  0.7290  1.6742
  -7 -10   3  1.2991  1.6433
  -7 -10   3  -1.929   2.255
  -7 -10   3  1.9627  1.6931
   6  10  -3  1.7547  1.7698
   6  10  -3  5.4212  2.1713
   6  10  -3  0.6442  1.9376
  -6 -10   3 -0.1046  2.1004
  -6 -10   3 -0.7803  1.9012
  -6 -10   3  2.4268  1.5580
   5  10  -3  62.159   3.917
   5  10  -3  51.241   4.078
   5  10  -3  55.259   4.228
  -5 -10   3  64.195   3.794
  -5 -10   3  52.396   5.446
  -5 -10   3  62.782   4.495
   4  10  -3  10.869   3.501
  -4 -10   3  10.279   2.842
  -4 -10   3  17.164   2.080
  -4 -10   3  18.324   2.462
   3  10  -3  22.847   3.372
  -3 -10   3  24.553   2.773
  -3 -10   3  28.271   2.723
  -3 -10   3  26.476   2.271
   2  10  -3  110.83    5.76
  -2 -10   3  102.51    6.43
  -2 -10   3  87.206   6.388
   1  10  -3  3.1420  1.8691
  -1 -10   3  3.2423  1.6975
  -1 -10   3  3.2730  1.9981
   0  10  -3  11.594   2.361
   0  10  -3  12.641   1.837
   0 -10   3  15.598   2.810
   0 -10   3  16.002   2.370
  -1  10  -3  0.5414  1.4767
  -1  10  -3  1.3019  1.2847
  -1  10  -3 -0.6215  1.3998
   1 -10   3  -1.968   2.729
  -2  10  -3  22.070   3.278
  -2  10  -3  20.553   3.115
  -2  10  -3  21.482   2.926
   2 -10   3  30.196   4.095
  -3  10  -3  8.4661  2.2908
  -3  10  -3  7.6690  2.7613
  -3  10  -3  11.497   2.446
   3 -10   3  11.299   2.994
  -4  10  -3  33.160   4.081
  -4  10  -3  28.430   4.185
   4 -10   3  38.702   5.270
  -5  10  -3  15.568   4.448
  -5  10  -3  19.298   3.492
  10   9  -3  3.4953  2.5463
  10   9  -3  1.5708  2.9700
  10   9  -3  1.6360  3.3943
 -10  -9   3  3.7680  2.3748
   9   9  -3  5.6894  2.3119
   9   9  -3  2.8531  3.0802
   9   9  -3  6.1713  2.5778
  -9  -9   3  2.3224  2.2840
   8   9  -3  18.233   2.999
   8   9  -3  21.554   3.153
   8   9  -3  19.412   3.120
  -8  -9   3  16.941   2.917
  -8  -9   3  20.487   3.143
   7   9  -3  9.5962  2.8275
   7   9  -3  11.016   2.921
   7   9  -3  13.570   2.643
  -7  -9   3  14.977   2.556
  -7  -9   3  13.646   3.340
  -7  -9   3  13.227   2.875
   6   9  -3  97.174   7.184
   6   9  -3  94.824   5.936
   6   9  -3  90.783   5.910
  -6  -9   3  103.17    6.92
  -6  -9   3  103.92    7.55
  -6  -9   3  97.214   6.406
   5   9  -3  189.06    9.93
   5   9  -3  199.26   10.91
   5   9  -3  204.51    9.89
  -5  -9   3  192.43   13.12
  -5  -9   3  198.84   11.32
  -5  -9   3  189.20   11.05
   4   9  -3  0.9602  1.6040
  -4  -9   3  2.7747  1.6634
  -4  -9   3  0.7626  0.9408
  -4  -9   3  0.6500  0.9353
   3   9  -3  75.515   4.187
  -3  -9   3  69.553   4.822
  -3  -9   3  74.710   4.531
  -3  -9   3  76.747   4.669
   2   9  -3  207.91   15.97
   2   9  -3  203.13    9.56
  -2  -9   3  198.14   10.47
  -2  -9   3  217.32   12.29
  -2  -9   3  206.90   11.12
   1   9  -3  443.65   21.47
   1   9  -3  440.61   17.54
  -1  -9   3  441.06   18.11
  -1  -9   3  476.12   24.66
   0   9  -3  287.40   10.75
   0   9  -3  304.67   16.68
   0  -9   3  315.92   18.03
   0  -9   3  292.34   16.31
  -1   9  -3  40.695   3.540
  -1   9  -3  38.162   3.124
  -1   9  -3  37.885   3.777
   1  -9   3  45.744   3.963
  -2   9  -3  11.027   2.183
  -2   9  -3  13.466   1.983
  -2   9  -3  14.501   1.889
   2  -9   3  18.474   3.149
  -3   9  -3  71.930   5.593
  -3   9  -3  66.429   4.364
  -3   9  -3  61.541   5.534
   3  -9   3  79.679   5.713
  -4   9  -3  13.508   2.522
  -4   9  -3  11.513   2.689
  -5   9  -3  1.5071  2.5286
  -5   9  -3  1.5131  2.2558
   5  -9   3  2.2590  3.0445
   5  -9   3  0.5056  2.2804
   5  -9   3  0.8938  2.5381
  -6   9  -3  14.393   3.266
  -6   9  -3  13.092   3.768
   6  -9   3  26.617   4.884
   6  -9   3  18.208   3.375
  10   8  -3  1.2469  1.9718
  10   8  -3  1.6494  2.5033
  10   8  -3 -0.8054  2.3061
 -10  -8   3  -1.371   2.514
   9   8  -3  33.477   3.900
   9   8  -3  26.289   3.644
   9   8  -3  33.622   4.530
  -9  -8   3  33.371   4.112
   8   8  -3  23.764   2.158
   8   8  -3  14.624   2.309
   8   8  -3  15.891   3.074
  -8  -8   3  17.743   2.858
  -8  -8   3  19.680   2.176
   7   8  -3  182.02   11.57
   7   8  -3  201.01   12.85
   7   8  -3  172.03   10.39
  -7  -8   3  184.74   12.40
  -7  -8   3  189.48   10.96
   6   8  -3  132.40    7.02
   6   8  -3  127.35    7.86
   6   8  -3  137.04    8.21
  -6  -8   3  133.30    7.55
  -6  -8   3  123.96    8.04
   5   8  -3  16.037   1.945
   5   8  -3  17.048   2.504
   5   8  -3  10.764   1.834
  -5  -8   3  13.381   1.936
  -5  -8   3  10.114   2.588
  -5  -8   3  17.890   2.058
   4   8  -3  116.73    5.23
   4   8  -3  106.89    4.75
   4   8  -3  108.69    5.29
   4   8  -3  113.67    7.07
  -4  -8   3  111.85    7.18
  -4  -8   3  127.61    6.03
  -4  -8   3  125.34    5.60
   3   8  -3  31.789   2.641
   3   8  -3  29.728   4.174
   3   8  -3  37.604   1.605
  -3  -8   3  37.951   2.482
  -3  -8   3  38.428   2.133
  -3  -8   3  34.288   3.229
   2   8  -3  4.0232  0.8078
   2   8  -3  5.9283  1.6170
   2   8  -3  2.7810  1.1218
  -2  -8   3  4.8769  1.0758
  -2  -8   3  3.9134  1.0692
  -2  -8   3  6.8557  1.6885
   1   8  -3  469.49   18.07
   1   8  -3  534.59   35.81
   1   8  -3  518.01   20.56
  -1  -8   3  495.67   23.32
  -1  -8   3  508.43   22.32
   0   8  -3  660.64   34.69
   0   8  -3  636.59   26.35
   0  -8   3  665.53   25.95
   0  -8   3  652.74   32.47
  -1   8  -3  55.483   2.961
  -1   8  -3  54.162   4.923
  -1   8  -3  47.508   3.561
   1  -8   3  53.144   4.561
  -2   8  -3 -0.1989  1.3882
  -2   8  -3  0.8759  1.6101
  -2   8  -3  0.0301  1.4223
   2  -8   3 -0.8002  1.2667
  -3   8  -3  191.51    8.07
  -3   8  -3  191.10   11.75
  -3   8  -3  187.00    8.65
   3  -8   3  199.72   11.24
  -4   8  -3  0.7195  1.5653
  -4   8  -3  1.4839  1.3484
  -4   8  -3  3.6500  2.2589
   4  -8   3  1.3503  1.6669
   4  -8   3 -0.8907  2.2731
   4  -8   3  0.2901  2.3115
  -5   8  -3  31.690   4.024
  -5   8  -3  35.866   3.930
   5  -8   3  40.039   4.285
   5  -8   3  47.434   4.138
   5  -8   3  43.451   3.989
  -6   8  -3  14.358   2.423
  -6   8  -3  11.688   3.184
   6  -8   3  18.546   3.470
   6  -8   3  19.870   3.311
  -7   8  -3  4.1251  3.1356
   7  -8   3  2.1167  2.8650
   7  -8   3  6.1311  2.5954
  11   7  -3  79.759   7.992
  11   7  -3  80.334   8.411
  11   7  -3  82.331   8.656
  11   7  -3  89.758   8.675
  11   7  -3  88.873  10.410
 -11  -7   3  112.19   10.91
  10   7  -3  1.8457  2.6456
  10   7  -3  2.0748  2.6043
  10   7  -3  10.891   3.398
  10   7  -3  5.1488  2.9146
  10   7  -3  3.5942  2.2534
 -10  -7   3  3.5555  2.9862
   9   7  -3  7.7395  2.4654
   9   7  -3  12.663   2.827
   9   7  -3  7.8411  2.2561
  -9  -7   3  13.649   2.606
   8   7  -3  1.3897  2.2144
   8   7  -3 -0.3275  1.4782
   8   7  -3  0.1746  2.1115
  -8  -7   3  2.6086  2.4233
  -8  -7   3  0.3919  1.3615
   7   7  -3  145.32    8.85
   7   7  -3  155.29   10.06
   7   7  -3  164.73    9.65
  -7  -7   3  167.30    8.63
  -7  -7   3  152.36   10.16
   6   7  -3  44.554   3.869
   6   7  -3  38.527   2.984
   6   7  -3  30.070   3.271
  -6  -7   3  40.947   2.463
  -6  -7   3  33.194   2.718
   5   7  -3  10.848   2.111
   5   7  -3  12.119   1.681
   5   7  -3  8.3907  2.2610
  -5  -7   3  12.422   1.689
  -5  -7   3  11.423   2.045
   4   7  -3  118.81    5.15
   4   7  -3  131.59    5.58
   4   7  -3  133.31    6.25
  -4  -7   3  125.06    5.16
  -4  -7   3  142.37    6.50
  -4  -7   3  132.74    6.10
   3   7  -3  5.5332  1.2214
   3   7  -3  3.6656  0.2664
   3   7  -3  5.4153  1.3907
  -3  -7   3  5.4720  1.5417
  -3  -7   3  6.6451  1.0237
  -3  -7   3  5.8069  1.0562
   2   7  -3  3.3003  1.0942
   2   7  -3  2.0746  0.4488
   2   7  -3  2.0497  1.9228
  -2  -7   3  3.8305  0.8776
  -2  -7   3  1.3952  1.2567
  -2  -7   3  2.9164  0.6785
   1   7  -3  205.15    8.09
   1   7  -3  218.34   10.61
   1   7  -3  206.20    7.89
  -1  -7   3  192.05    8.89
  -1  -7   3  211.49    9.19
  -1  -7   3  204.08    7.20
  -1  -7   3  200.09    9.23
   0   7  -3 -0.0887  0.9482
   0   7  -3  0.7657  1.1335
   0   7  -3  0.4191  0.8213
   0   7  -3  0.3298  1.0674
   0  -7   3  0.8441  1.4203
   0  -7   3 -0.3469  1.2404
   0  -7   3 -0.1702  0.7334
  -1   7  -3  183.14    7.44
  -1   7  -3  181.22    7.45
  -1   7  -3  201.52   12.51
  -1   7  -3  207.69   13.05
   1  -7   3  186.57    8.19
  -2   7  -3  53.787   5.151
  -2   7  -3  55.033   3.034
  -2   7  -3  59.065   3.575
  -2   7  -3  56.076   6.908
  -2   7  -3  52.290   3.626
   2  -7   3  61.725   3.872
  -3   7  -3  1.4159  1.6419
  -3   7  -3  1.7001  1.3465
  -3   7  -3  3.1449  1.1586
   3  -7   3  2.9683  1.1044
   3  -7   3  2.5770  1.3038
   3  -7   3  0.5431  1.2715
  -4   7  -3  925.52   45.33
  -4   7  -3  956.24   51.17
  -4   7  -3  940.96   38.36
   4  -7   3 1000.92   40.42
   4  -7   3  930.47   36.27
   4  -7   3  953.16   37.58
  -5   7  -3  131.96    8.13
  -5   7  -3  139.40   10.83
   5  -7   3  149.99    6.99
   5  -7   3  158.61    7.60
   5  -7   3  147.42    6.55
  -6   7  -3  1.1575  1.9726
   6  -7   3  -3.077   2.200
   6  -7   3  -2.557   1.883
   6  -7   3  1.0419  1.8560
  -7   7  -3 -0.6373  2.6983
   7  -7   3  5.7732  2.6200
   7  -7   3  2.1723  2.5935
  -8   7  -3  0.0210  2.5228
   8  -7   3 -0.6749  2.4410
   8  -7   3  0.7432  3.1051
  11   6  -3  134.91   11.97
  11   6  -3  131.91   12.16
  11   6  -3  131.58   11.26
  11   6  -3  140.66   12.46
  11   6  -3  132.51   11.92
 -11  -6   3  154.01   12.93
  10   6  -3  60.931   5.190
  10   6  -3  51.340   4.957
  10   6  -3  65.635   5.601
  10   6  -3  51.011   5.628
  10   6  -3  50.752   5.276
 -10  -6   3  64.069   5.870
   9   6  -3  0.9129  2.1622
   9   6  -3 -0.1981  2.1194
   9   6  -3  1.5151  1.7104
  -9  -6   3 -0.6872  1.5466
   8   6  -3  73.979   4.996
   8   6  -3  72.779   4.479
   8   6  -3  66.004   4.788
  -8  -6   3  66.126   5.597
  -8  -6   3  74.139   6.901
  -8  -6   3  66.649   4.998
   7   6  -3  0.4019  1.4119
   7   6  -3  3.7771  1.5966
   7   6  -3  4.6928  1.7193
  -7  -6   3  1.1042  1.6174
  -7  -6   3  1.4128  1.1963
  -7  -6   3  2.7258  0.7842
  -7  -6   3  2.8325  0.8943
   6   6  -3  23.644   2.385
   6   6  -3  22.623   2.417
   6   6  -3  17.652   1.932
  -6  -6   3  22.713   2.146
  -6  -6   3  21.643   1.318
  -6  -6   3  22.562   1.243
  -6  -6   3  17.426   2.279
   5   6  -3  120.85    5.46
   5   6  -3  122.21    5.57
   5   6  -3  128.78    6.36
  -5  -6   3  137.56    5.85
  -5  -6   3  139.54    6.03
  -5  -6   3  122.30    6.47
  -5  -6   3  140.04    5.64
   4   6  -3  7.6020  1.4347
   4   6  -3  7.3256  1.3279
   4   6  -3  10.457   1.925
  -4  -6   3  12.093   1.376
  -4  -6   3  8.7865  1.5898
   3   6  -3  299.54   11.01
  -3  -6   3  275.68   12.82
  -3  -6   3  286.23   10.15
  -3  -6   3  295.15   10.88
  -3  -6   3  305.20   12.47
  -3  -6   3  285.38   12.94
   2   6  -3  24.952   2.098
   2   6  -3  27.309   1.705
   2   6  -3  29.275   1.582
  -2  -6   3  32.811   2.376
  -2  -6   3  31.735   1.593
  -2  -6   3  26.248   2.514
  -2  -6   3  25.348   2.682
  -2  -6   3  28.207   1.495
   1   6  -3  10.537   0.960
   1   6  -3  8.5008  1.5130
   1   6  -3  8.8848  1.4871
   1   6  -3  10.684   1.180
  -1  -6   3  10.522   1.102
  -1  -6   3  10.256   1.545
  -1  -6   3  11.312   0.904
  -1  -6   3  10.592   1.142
  -1  -6   3  10.892   1.400
   0   6  -3 1158.06   53.17
   0   6  -3 1059.41   36.23
   0   6  -3 1076.43   56.78
   0   6  -3 1077.72   53.06
   0   6  -3 1086.37   40.34
   0   6  -3 1190.72   55.34
   0  -6   3 1113.14   46.43
   0  -6   3 1055.85   38.89
   0  -6   3 1010.49   38.72
   0  -6   3 1107.40   44.07
  -1   6  -3  169.28    8.76
  -1   6  -3  163.11    7.95
  -1   6  -3  149.80    6.49
  -1   6  -3  154.34    6.18
   1  -6   3  161.44    7.72
   1  -6   3  159.63   10.47
   1  -6   3  152.79    7.33
  -2   6  -3  5.3546  1.2781
  -2   6  -3  7.2202  1.2533
  -2   6  -3  4.4095  1.4711
  -2   6  -3  7.1077  1.1322
  -2   6  -3  8.0724  1.6681
   2  -6   3  8.8723  1.2937
   2  -6   3  8.0681  1.2424
  -3   6  -3  63.441   3.302
  -3   6  -3  70.950   3.951
  -3   6  -3  66.288   7.095
  -3   6  -3  63.476   5.331
   3  -6   3  70.710   4.003
   3  -6   3  66.985   3.748
   3  -6   3  70.884   4.066
   3  -6   3  71.658   2.944
  -4   6  -3  148.81    7.15
  -4   6  -3  151.28    7.30
   4  -6   3  148.16    6.75
   4  -6   3  163.67    7.01
   4  -6   3  159.35    6.60
  -5   6  -3  49.763   4.008
  -5   6  -3  49.918   3.716
   5  -6   3  52.333   4.023
   5  -6   3  56.481   3.910
   5  -6   3  56.655   3.784
  -6   6  -3 -0.1127  2.0789
   6  -6   3 -0.5507  1.6814
   6  -6   3  -1.814   1.430
   6  -6   3 -0.2594  1.6887
  -7   6  -3  4.8102  2.1733
   7  -6   3  8.5921  2.1232
   7  -6   3  5.5978  2.3810
  -8   6  -3  2.3313  2.2422
   8  -6   3  2.7916  3.2647
   8  -6   3  0.3608  3.7596
  -9   6  -3  119.25    8.81
   9  -6   3  125.42   11.06
   9  -6   3  109.54    8.74
  11   5  -3  2.0679  2.5286
  11   5  -3  8.4145  3.1707
  11   5  -3  4.6827  3.9679
  11   5  -3  4.3723  3.0091
  11   5  -3  4.4032  2.9643
 -11  -5   3  6.3292  2.6588
  10   5  -3  35.226   3.957
  10   5  -3  26.464   3.629
  10   5  -3  31.589   4.697
  10   5  -3  34.179   4.401
  10   5  -3  30.865   3.826
 -10  -5   3  34.217   3.734
 -10  -5   3  39.526   4.382
   9   5  -3  1.4457  1.9562
   9   5  -3  2.5871  1.9001
   9   5  -3  1.3506  2.5043
   9   5  -3  1.0978  2.0440
   9   5  -3  0.9120  2.8392
  -9  -5   3  4.6458  2.8954
  -9  -5   3  2.7559  1.1793
  -9  -5   3  2.3533  2.0010
   8   5  -3 -0.6702  1.4681
   8   5  -3  1.4832  2.0166
   8   5  -3  0.4258  2.3524
  -8  -5   3  0.0832  1.9465
  -8  -5   3 -0.1295  1.2189
  -8  -5   3 -0.3295  0.8876
  -8  -5   3 -0.0142  1.5053
   7   5  -3  216.00    8.07
   7   5  -3  218.81    9.00
   7   5  -3  200.08    7.77
  -7  -5   3  219.43   11.32
  -7  -5   3  240.93   16.26
  -7  -5   3  228.15    8.38
  -7  -5   3  215.12   12.50
  -7  -5   3  208.55    9.50
   6   5  -3  166.72    8.31
   6   5  -3  179.18   14.98
   6   5  -3  150.99    5.79
   6   5  -3  151.08    6.26
  -6  -5   3  173.37    7.99
  -6  -5   3  163.13    8.96
  -6  -5   3  164.97    7.57
  -6  -5   3  149.41    7.36
  -6  -5   3  173.96    7.24
   5   5  -3  1.1915  1.2174
   5   5  -3 -0.8962  1.1228
   5   5  -3  0.3375  1.0288
   5   5  -3 -0.4470  1.1648
   5   5  -3 -0.9307  1.7548
  -5  -5   3  1.1667  1.0280
  -5  -5   3  0.1061  0.3363
  -5  -5   3  0.8084  0.7718
  -5  -5   3  0.4748  0.7068
   4   5  -3  761.10   48.57
   4   5  -3  702.32   23.63
   4   5  -3  699.99   23.41
   4   5  -3  781.99   43.21
   4   5  -3  694.37   27.24
  -4  -5   3  682.52   24.18
  -4  -5   3  675.28   24.28
  -4  -5   3  691.58   23.55
  -4  -5   3  670.28   29.89
  -4  -5   3  726.16   25.33
   3   5  -3  64.449   4.167
   3   5  -3  56.906   3.005
   3   5  -3  54.687   3.832
   3   5  -3  59.137   2.959
   3   5  -3  63.573   3.738
   3   5  -3  60.450   2.853
  -3  -5   3  55.065   2.650
  -3  -5   3  55.605   3.829
  -3  -5   3  51.839   3.259
  -3  -5   3  49.535   3.065
  -3  -5   3  59.201   2.413
   2   5  -3  23.575   1.792
   2   5  -3  20.777   1.912
   2   5  -3  23.013   1.381
   2   5  -3  24.523   2.369
   2   5  -3  24.356   2.416
   2   5  -3  24.196   1.453
  -2  -5   3  21.408   1.927
  -2  -5   3  21.234   1.870
  -2  -5   3  23.141   1.956
  -2  -5   3  24.978   1.489
  -2  -5   3  26.021   1.447
  -2  -5   3  22.698   1.601
   1   5  -3  436.38   20.91
   1   5  -3  430.84   19.52
   1   5  -3  423.42   15.64
   1   5  -3  425.38   20.42
   1   5  -3  380.63   14.47
   1   5  -3  413.27   13.29
  -1  -5   3  395.63   14.76
  -1  -5   3  407.45   17.11
  -1  -5   3  421.51   19.57
  -1  -5   3  392.95   15.74
  -1  -5   3  378.25   14.42
  -1  -5   3  403.87   14.03
   0   5  -3  185.94    9.59
   0   5  -3  178.71    6.60
   0   5  -3  184.95    8.09
   0   5  -3  184.41    6.92
   0   5  -3  174.30    6.57
   0   5  -3  194.68    8.20
   0   5  -3  181.76    7.33
   0   5  -3  186.87    7.16
   0   5  -3  194.17    9.46
   0  -5   3  179.57    8.30
   0  -5   3  197.28    7.76
   0  -5   3  184.89    7.99
   0  -5   3  174.78    7.48
  -1   5  -3  65.735   3.739
  -1   5  -3  68.170   3.593
  -1   5  -3  70.117   3.168
  -1   5  -3  73.417   4.750
  -1   5  -3  68.061   3.897
  -1   5  -3  69.338   3.124
  -1   5  -3  65.885   3.866
  -1   5  -3  69.492   4.230
   1  -5   3  60.627   3.501
   1  -5   3  65.651   2.842
   1  -5   3  62.892   3.387
  -2   5  -3  1.3131  1.3117
  -2   5  -3  2.3262  0.8676
  -2   5  -3  2.7574  1.4464
  -2   5  -3  2.2237  0.8360
  -2   5  -3  2.5533  1.1411
   2  -5   3  2.7881  0.9843
   2  -5   3  4.5059  1.2452
   2  -5   3  2.9939  1.4271
  -3   5  -3  30.623   2.008
  -3   5  -3  28.459   2.575
  -3   5  -3  31.696   2.337
  -3   5  -3  32.470   2.833
  -3   5  -3  28.479   1.710
   3  -5   3  35.231   2.466
   3  -5   3  31.597   2.402
   3  -5   3  34.716   2.450
   3  -5   3  30.138   2.581
  -4   5  -3  178.12    7.68
  -4   5  -3  202.77   12.93
  -4   5  -3  195.14    8.53
  -4   5  -3  168.37    9.73
  -4   5  -3  200.44   12.37
   4  -5   3  192.04    7.33
   4  -5   3  183.35    7.65
   4  -5   3  183.35    8.38
   4  -5   3  185.60    6.81
  -5   5  -3  104.49    5.60
  -5   5  -3  105.19    4.43
  -5   5  -3  107.60    6.21
   5  -5   3  100.63    6.38
   5  -5   3  105.45    5.30
   5  -5   3  109.66    6.33
   5  -5   3  98.621   6.184
  -6   5  -3  36.482   2.774
  -6   5  -3  40.575   3.529
   6  -5   3  43.150   2.817
   6  -5   3  34.325   3.782
   6  -5   3  36.254   3.563
  -7   5  -3  91.942   5.846
   7  -5   3  93.566   5.600
   7  -5   3  88.418   7.047
   7  -5   3  101.31    7.02
  -8   5  -3  0.8207  2.7822
   8  -5   3  3.6078  2.5293
   8  -5   3  0.0075  1.8809
  -9   5  -3  0.1343  2.3349
   9  -5   3  3.4006  2.5916
   9  -5   3  2.4829  2.4847
  11   4  -3  18.244   5.126
  11   4  -3  23.834   4.218
  11   4  -3  21.630   4.055
  11   4  -3  27.346   4.694
  11   4  -3  18.545   4.183
 -11  -4   3  25.278   4.028
 -11  -4   3  14.843   3.690
  10   4  -3  100.05    7.62
  10   4  -3  109.42    8.20
  10   4  -3  104.34    8.01
  10   4  -3  114.63   10.61
  10   4  -3  107.58    7.74
 -10  -4   3  126.66    9.42
 -10  -4   3  123.77    8.34
 -10  -4   3  109.79    9.38
   9   4  -3  39.355   3.673
   9   4  -3  44.263   4.036
   9   4  -3  37.283   3.688
   9   4  -3  35.978   3.123
   9   4  -3  44.796   4.618
  -9  -4   3  42.102   3.410
  -9  -4   3  39.972   4.089
   8   4  -3  221.45    9.20
   8   4  -3  207.19    8.25
   8   4  -3  207.26   10.12
  -8  -4   3  218.69   11.10
  -8  -4   3  222.97   11.28
  -8  -4   3  212.53    9.63
  -8  -4   3  195.51    9.33
   7   4  -3  217.01    9.77
   7   4  -3  232.11   15.56
   7   4  -3  216.93    8.30
   7   4  -3  208.09    7.71
  -7  -4   3  209.25   10.95
  -7  -4   3  212.77    8.65
  -7  -4   3  200.43    9.29
  -7  -4   3  210.14   12.81
   6   4  -3  0.2262  1.6643
   6   4  -3 -0.9052  1.1302
   6   4  -3  1.3425  1.2141
   6   4  -3  -1.314   1.269
   6   4  -3  0.9950  1.3163
  -6  -4   3  -1.602   1.344
  -6  -4   3 -0.1983  0.9784
  -6  -4   3 -0.8988  1.1051
  -6  -4   3  0.5548  0.8444
   5   4  -3  158.49    6.03
   5   4  -3  150.02    6.38
   5   4  -3  171.16    8.31
   5   4  -3  172.92   10.36
   5   4  -3  153.86    5.95
  -5  -4   3  171.70    7.09
  -5  -4   3  150.42    6.35
  -5  -4   3  159.96    6.19
  -5  -4   3  157.86    5.88
  -5  -4   3  153.58    6.21
   4   4  -3  583.60   18.93
   4   4  -3  647.91   28.70
   4   4  -3  653.98   30.46
   4   4  -3  570.60   18.33
   4   4  -3  593.97   20.34
  -4  -4   3  620.29   20.62
  -4  -4   3  609.50   32.60
  -4  -4   3  548.40   19.94
  -4  -4   3  571.66   24.02
  -4  -4   3  566.69   23.43
  -4  -4   3  571.48   20.43
   3   4  -3  5.5640  1.2981
   3   4  -3  3.0564  0.8028
   3   4  -3  6.3979  1.1371
   3   4  -3  4.9986  1.2083
   3   4  -3  5.1645  1.4604
   3   4  -3  4.5775  1.2326
  -3  -4   3  5.8252  0.9064
  -3  -4   3  4.0246  0.9530
  -3  -4   3  5.5593  1.3552
  -3  -4   3  3.6379  1.1709
  -3  -4   3  6.3745  0.6461
  -3  -4   3  4.7831  1.1630
   2   4  -3 1446.16   53.92
   2   4  -3 1361.32   48.42
   2   4  -3 1444.84   51.34
   2   4  -3 1436.39   51.38
   2   4  -3 1314.18   45.71
  -2  -4   3 1326.70   50.59
  -2  -4   3 1445.59   51.77
  -2  -4   3 1322.47   50.08
  -2  -4   3 1337.49   41.57
  -2  -4   3 1298.08   55.02
  -2  -4   3 1309.70   46.35
   1   4  -3  738.06   27.27
   1   4  -3  661.99   23.74
   1   4  -3  672.96   30.96
   1   4  -3  712.98   26.90
   1   4  -3  702.59   26.08
   1   4  -3  700.10   24.23
  -1  -4   3  703.29   27.84
  -1  -4   3  636.89   25.17
  -1  -4   3  671.59   27.91
  -1  -4   3  637.08   24.38
  -1  -4   3  676.15   35.21
  -1  -4   3  679.85   28.33
   0   4  -3  116.39    4.28
   0   4  -3  118.21    4.47
   0   4  -3  115.33    6.01
   0   4  -3  116.94    4.13
   0   4  -3  115.51    5.46
   0   4  -3  126.27    6.20
   0   4  -3  110.85    4.17
   0  -4   3  116.87    5.11
   0  -4   3  114.63    4.59
   0  -4   3  109.63    4.43
   0  -4   3  110.71    4.68
  -1   4  -3  580.51   19.78
  -1   4  -3  591.50   22.76
  -1   4  -3  542.21   26.39
  -1   4  -3  559.75   19.65
  -1   4  -3  556.45   19.30
  -1   4  -3  544.69   24.62
  -1   4  -3  566.96   21.58
  -1   4  -3  534.37   22.38
   1  -4   3  536.15   19.80
   1  -4   3  492.89   21.48
   1  -4   3  506.12   21.70
  -2   4  -3  368.28   12.96
  -2   4  -3  353.38   14.47
  -2   4  -3  378.35   12.92
  -2   4  -3  377.60   13.25
  -2   4  -3  385.22   15.01
  -2   4  -3  385.27   17.66
   2  -4   3  357.38   14.16
   2  -4   3  358.47   15.48
   2  -4   3  357.97   16.62
   2  -4   3  372.76   15.34
   2  -4   3  367.31   13.29
  -3   4  -3  29.516   2.646
  -3   4  -3  35.128   1.851
  -3   4  -3  34.396   2.447
  -3   4  -3  34.501   2.296
  -3   4  -3  33.303   2.670
   3  -4   3  32.051   2.068
   3  -4   3  34.259   2.278
   3  -4   3  32.957   2.401
   3  -4   3  35.103   2.214
   3  -4   3  35.255   2.958
  -4   4  -3  23.302   1.750
  -4   4  -3  21.768   2.393
  -4   4  -3  22.898   2.193
  -4   4  -3  29.966   2.267
   4  -4   3  27.242   1.995
   4  -4   3  21.901   1.939
   4  -4   3  25.577   2.200
   4  -4   3  22.781   1.563
  -5   4  -3  20.449   2.416
  -5   4  -3  21.653   1.588
  -5   4  -3  21.125   2.189
   5  -4   3  22.727   1.859
   5  -4   3  17.085   2.374
   5  -4   3  25.103   2.320
   5  -4   3  25.340   1.878
  -6   4  -3  7.0246  1.3475
  -6   4  -3  10.307   1.143
  -6   4  -3  9.5308  2.3247
   6  -4   3  9.9925  1.8227
   6  -4   3  9.5873  1.5084
   6  -4   3  9.4392  1.4069
   6  -4   3  8.5097  1.9567
  -7   4  -3  0.1757  1.2843
   7  -4   3  4.5656  2.4317
   7  -4   3  4.0869  1.0300
   7  -4   3  4.1204  2.3926
  -8   4  -3  25.419   3.440
   8  -4   3  24.728   3.003
   8  -4   3  23.883   3.133
  -9   4  -3  9.9876  2.7945
   9  -4   3  8.9951  2.9042
   9  -4   3  11.665   3.230
 -10   4  -3  30.889   4.541
  10  -4   3  25.572   4.658
  10  -4   3  29.653   4.472
  11   3  -3  -1.444   2.912
  11   3  -3  0.7739  2.8254
  11   3  -3  1.6064  2.4971
  11   3  -3  0.1282  2.8981
  11   3  -3  -1.326   3.041
 -11  -3   3  5.0045  3.3463
 -11  -3   3  1.4046  2.7042
 -11  -3   3  0.7741  2.1977
  10   3  -3  38.493   4.833
  10   3  -3  42.195   4.069
  10   3  -3  34.705   4.446
  10   3  -3  29.173   4.189
  10   3  -3  40.955   4.436
 -10  -3   3  37.455   3.781
 -10  -3   3  26.870   4.222
 -10  -3   3  38.792   4.839
   9   3  -3  374.18   18.95
   9   3  -3  352.61   18.94
   9   3  -3  351.91   18.21
   9   3  -3  371.92   15.88
   9   3  -3  341.04   18.82
  -9  -3   3  355.40   21.18
  -9  -3   3  383.61   22.66
   8   3  -3  2.8271  2.1473
   8   3  -3  2.6302  1.5427
   8   3  -3  3.3708  2.1036
   8   3  -3  3.6644  2.1385
   8   3  -3  3.8107  1.8720
  -8  -3   3  4.1723  1.5478
  -8  -3   3  4.9208  1.8346
   7   3  -3  956.90   37.91
   7   3  -3  960.47   38.03
   7   3  -3  984.92   36.46
  -7  -3   3  967.80   35.35
  -7  -3   3 1072.89   45.62
  -7  -3   3 1017.78   69.24
   6   3  -3  93.074   5.152
   6   3  -3  80.035   4.221
   6   3  -3  82.536   3.896
   6   3  -3  86.727   4.458
  -6  -3   3  84.987   3.800
  -6  -3   3  79.290   4.135
   5   3  -3  241.19    9.51
   5   3  -3  239.49    9.36
   5   3  -3  277.69   10.52
   5   3  -3  276.84   11.09
   5   3  -3  235.84    9.72
  -5  -3   3  234.79    8.95
  -5  -3   3  243.25   10.25
  -5  -3   3  239.33   13.96
  -5  -3   3  246.75    9.04
   4   3  -3  79.895   3.520
   4   3  -3  78.679   3.690
   4   3  -3  78.238   2.944
   4   3  -3  86.962   4.089
   4   3  -3  81.282   3.663
   4   3  -3  77.431   5.203
  -4  -3   3  72.491   3.862
  -4  -3   3  72.538   3.495
  -4  -3   3  82.257   3.086
  -4  -3   3  76.534   4.208
  -4  -3   3  75.205   3.053
   3   3  -3  505.06   16.65
   3   3  -3  551.68   19.90
   3   3  -3  504.55   16.65
   3   3  -3  494.35   16.62
   3   3  -3  542.36   21.37
   3   3  -3  520.17   21.31
  -3  -3   3  497.19   18.20
  -3  -3   3  530.99   21.22
  -3  -3   3  481.98   18.73
  -3  -3   3  507.95   18.57
  -3  -3   3  511.09   16.57
  -3  -3   3  493.70   20.04
   2   3  -3  424.10   13.44
   2   3  -3  448.76   16.27
   2   3  -3  416.68   13.43
   2   3  -3  437.59   16.66
   2   3  -3  425.74   14.17
   2   3  -3  459.83   20.49
   2   3  -3  461.54   16.01
  -2  -3   3  405.10   14.82
  -2  -3   3  437.56   13.93
  -2  -3   3  418.34   15.72
  -2  -3   3  416.92   15.40
  -2  -3   3  435.53   13.71
  -2  -3   3  422.92   13.95
   1   3  -3  120.31    5.99
   1   3  -3  120.80    4.37
   1   3  -3  122.16    4.69
   1   3  -3  125.25    5.08
   1   3  -3  122.95    5.82
  -1  -3   3  109.68    5.07
  -1  -3   3  119.66    5.26
  -1  -3   3  116.74    4.79
  -1  -3   3  117.37    4.61
  -1  -3   3  119.73    4.19
  -1  -3   3  110.20    4.81
   0   3  -3  3.8968  1.0240
   0   3  -3  3.3969  0.6596
   0   3  -3  3.1767  0.2236
   0   3  -3  2.3193  0.6307
   0   3  -3  2.7137  1.2339
   0   3  -3  2.9856  0.5249
   0  -3   3  3.3450  0.8918
   0  -3   3  2.5562  1.0117
   0  -3   3  2.4690  0.5170
  -1   3  -3  4.7224  0.5873
  -1   3  -3  4.7571  0.8455
  -1   3  -3  5.8499  0.8951
  -1   3  -3  4.4907  1.0768
  -1   3  -3  4.1346  0.7145
  -1   3  -3  4.5835  1.0593
  -1   3  -3  5.0512  0.4497
  -1   3  -3  5.0608  0.3973
   1  -3   3  3.2076  0.8491
   1  -3   3  3.9350  0.7433
   1  -3   3  6.1280  0.8758
  -2   3  -3  186.94    8.29
  -2   3  -3  200.26    8.29
  -2   3  -3  207.50   10.59
  -2   3  -3  208.50    7.36
  -2   3  -3  194.17    8.49
  -2   3  -3  207.09    9.42
   2  -3   3  193.80    7.35
   2  -3   3  198.15    6.68
   2  -3   3  202.01    8.00
   2  -3   3  205.15    7.19
   2  -3   3  192.37    7.66
  -3   3  -3  0.7744  0.9520
  -3   3  -3  0.4024  1.0215
  -3   3  -3  0.0268  0.8665
  -3   3  -3  0.0960  0.7674
  -3   3  -3 -0.0038  0.2331
  -3   3  -3  0.3332  0.6674
  -3   3  -3 -0.4516  0.8839
   3  -3   3  2.0509  0.9709
   3  -3   3  0.1208  0.6747
   3  -3   3  -1.177   1.096
   3  -3   3  0.7730  0.5578
   3  -3   3  0.2391  0.5254
  -4   3  -3  183.17    7.07
  -4   3  -3  186.32    7.11
  -4   3  -3  200.79   10.33
   4  -3   3  194.12    6.16
   4  -3   3  187.01   11.69
   4  -3   3  180.50    6.81
   4  -3   3  196.34    6.76
   4  -3   3  197.12    8.32
  -5   3  -3  88.861   3.534
  -5   3  -3  92.120   5.178
  -5   3  -3  79.419   4.225
   5  -3   3  92.873   3.966
   5  -3   3  93.523   4.321
   5  -3   3  89.727   4.630
   5  -3   3  91.009   3.813
  -6   3  -3  7.2232  1.2453
  -6   3  -3  11.249   0.993
  -6   3  -3  12.108   1.576
   6  -3   3  11.500   1.645
   6  -3   3  5.1311  1.7504
   6  -3   3  8.0636  1.6697
   6  -3   3  11.151   1.364
   6  -3   3  11.932   1.387
   6  -3   3  7.0761  1.8931
  -7   3  -3  30.295   1.810
  -7   3  -3  31.415   3.108
   7  -3   3  34.202   3.175
   7  -3   3  30.430   2.702
   7  -3   3  39.560   3.213
   7  -3   3  34.573   2.801
   7  -3   3  29.129   3.351
   7  -3   3  38.151   3.143
  -8   3  -3  10.549   2.046
   8  -3   3  10.579   2.846
   8  -3   3  7.4553  3.1015
   8  -3   3  9.8657  2.3942
   8  -3   3  6.5823  2.4253
  -9   3  -3  0.5590  1.9721
   9  -3   3  2.5472  2.8782
   9  -3   3  -3.469   2.220
   9  -3   3  1.3898  2.6961
   9  -3   3  0.8863  2.1400
 -10   3  -3  20.948   2.852
  10  -3   3  23.471   3.682
  10  -3   3  26.359   4.135
  10  -3   3  15.201   4.007
  10  -3   3  17.172   4.914
 -11   3  -3  1.5189  3.1077
  11  -3   3  4.2736  3.1287
  11  -3   3  1.6761  3.2572
  11  -3   3  7.3248  3.3071
  11  -3   3  0.4476  3.2256
  11   2  -3 -0.4072  4.1872
  11   2  -3  3.0466  4.3257
  11   2  -3  -1.139   2.915
  11   2  -3  1.5061  2.6230
 -11  -2   3  0.1667  2.4529
 -11  -2   3 -0.2795  2.6872
  10   2  -3  74.250   6.438
  10   2  -3  84.275   8.823
  10   2  -3  59.396   6.316
  10   2  -3  69.291   5.575
  10   2  -3  63.446   6.650
 -10  -2   3  83.596   7.606
 -10  -2   3  66.256   7.248
   9   2  -3  19.188   3.515
   9   2  -3  14.502   3.008
   9   2  -3  13.037   3.083
   9   2  -3  16.690   2.726
   9   2  -3  14.477   3.080
  -9  -2   3  14.388   3.236
  -9  -2   3  20.468   2.725
   8   2  -3  212.19   12.56
   8   2  -3  219.26   10.89
   8   2  -3  246.17   11.95
   8   2  -3  227.79   10.01
   8   2  -3  212.71   11.43
  -8  -2   3  242.54   12.43
  -8  -2   3  225.48   11.42
   7   2  -3  225.68    8.66
   7   2  -3  254.62    9.25
   7   2  -3  222.84    9.39
   7   2  -3  218.63    9.75
   7   2  -3  221.13    9.94
   7   2  -3  228.33   10.49
  -7  -2   3  228.39   15.94
  -7  -2   3  239.99   10.39
  -7  -2   3  234.01    8.62
   6   2  -3  5.8581  1.6076
   6   2  -3  1.2325  1.1294
   6   2  -3  2.6733  0.9274
   6   2  -3  4.8091  1.4422
  -6  -2   3  1.2893  1.2684
  -6  -2   3  1.8663  1.1996
  -6  -2   3  1.3816  0.8309
   5   2  -3  367.77   13.90
   5   2  -3  323.25   10.96
   5   2  -3  320.93   10.22
   5   2  -3  336.01   13.96
  -5  -2   3  340.98   19.07
  -5  -2   3  311.79   11.10
  -5  -2   3  343.23   16.37
  -5  -2   3  333.82   17.37
   4   2  -3  169.03    5.65
   4   2  -3  178.34    9.70
   4   2  -3  178.20    5.76
   4   2  -3  194.15    7.32
   4   2  -3  171.78    5.83
  -4  -2   3  182.88    6.77
  -4  -2   3  171.53    7.40
  -4  -2   3  170.34    6.26
  -4  -2   3  169.98    6.04
  -4  -2   3  179.73    9.12
  -4  -2   3  162.50    6.61
   3   2  -3  132.19    5.00
   3   2  -3  125.11    4.87
   3   2  -3  127.28    4.63
   3   2  -3  131.54    5.91
   3   2  -3  123.94    4.39
  -3  -2   3  135.61    5.99
  -3  -2   3  133.83    5.54
  -3  -2   3  128.28    4.78
  -3  -2   3  122.49    4.89
  -3  -2   3  132.79    5.75
  -3  -2   3  127.69    5.11
  -3  -2   3  125.38    4.46
   2   2  -3  268.36    8.74
   2   2  -3  249.36    7.97
   2   2  -3  271.87   10.47
   2   2  -3  245.73    8.53
   2   2  -3  262.85    9.67
   2   2  -3  252.71    8.02
  -2  -2   3  251.32    9.10
  -2  -2   3  253.81    8.94
  -2  -2   3  243.25    8.66
  -2  -2   3  251.57   10.97
  -2  -2   3  258.54   10.12
   1   2  -3  610.01   21.02
   1   2  -3  635.15   27.07
   1   2  -3  623.66   19.48
   1   2  -3  629.35   30.77
   1   2  -3  603.42   22.34
  -1  -2   3  622.41   20.82
  -1  -2   3  585.22   24.56
  -1  -2   3  602.79   23.02
  -1  -2   3  598.49   22.33
  -1  -2   3  578.17   26.44
   0   2  -3  232.34   11.02
   0   2  -3  211.77    7.41
   0   2  -3  229.18    7.47
   0   2  -3  216.50    8.30
   0   2  -3  230.58    9.86
   0  -2   3  213.56    7.73
   0  -2   3  216.36    9.01
   0  -2   3  219.80    8.40
   0  -2   3  223.15    9.42
  -1   2  -3  12.570   0.945
  -1   2  -3  15.675   0.638
  -1   2  -3  12.769   0.706
  -1   2  -3  13.159   1.163
  -1   2  -3  14.625   1.211
  -1   2  -3  13.275   1.033
   1  -2   3  14.316   1.212
   1  -2   3  13.501   1.132
   1  -2   3  13.492   1.009
   1  -2   3  13.661   0.685
  -2   2  -3  72.070   2.997
  -2   2  -3  69.820   3.170
  -2   2  -3  67.958   2.625
  -2   2  -3  72.451   3.855
  -2   2  -3  74.565   2.536
   2  -2   3  69.314   3.139
   2  -2   3  64.801   3.022
   2  -2   3  67.854   2.443
   2  -2   3  66.516   3.291
   2  -2   3  71.584   3.465
  -3   2  -3  90.857   3.363
  -3   2  -3  90.816   4.154
  -3   2  -3  91.745   3.777
  -3   2  -3  90.881   4.117
  -3   2  -3  86.659   3.682
  -3   2  -3  90.816   3.378
  -3   2  -3  95.111   4.411
   3  -2   3  84.579   3.763
   3  -2   3  83.412   4.149
   3  -2   3  87.902   3.201
   3  -2   3  90.018   3.317
   3  -2   3  88.703   4.112
  -4   2  -3  0.6236  0.6765
  -4   2  -3  -2.950   1.292
  -4   2  -3 -0.2026  0.8989
  -4   2  -3 -0.2446  0.9470
  -4   2  -3 -0.1795  0.7077
  -4   2  -3  1.1581  1.1581
  -4   2  -3  0.5336  0.2626
  -4   2  -3  0.0313  0.8952
   4  -2   3 -0.3260  0.4538
   4  -2   3 -0.0945  0.9106
   4  -2   3  0.0137  0.9667
   4  -2   3 -0.4556  1.1080
   4  -2   3  0.1744  0.5106
  -5   2  -3  673.91   28.79
  -5   2  -3  684.90   35.52
  -5   2  -3  718.98   33.10
   5  -2   3  721.12   23.17
   5  -2   3  719.96   21.94
   5  -2   3  712.89   25.60
   5  -2   3  698.02   26.76
   5  -2   3  678.87   22.32
   5  -2   3  675.31   20.92
  -6   2  -3  96.651   4.685
  -6   2  -3  90.018   4.311
  -6   2  -3  102.31    7.10
   6  -2   3  98.726   4.012
   6  -2   3  90.589   4.453
   6  -2   3  101.95    4.03
   6  -2   3  91.235   4.454
   6  -2   3  102.59    3.74
   6  -2   3  87.915   4.409
   6  -2   3  93.188   4.194
  -7   2  -3  7.2416  1.4828
  -7   2  -3  6.7840  0.9221
   7  -2   3  6.8070  0.9566
   7  -2   3  6.0648  1.0087
   7  -2   3  6.3465  1.5522
   7  -2   3  6.0618  1.5634
   7  -2   3  8.0449  0.9358
   7  -2   3  4.5058  1.5164
   7  -2   3  3.4911  1.0772
  -8   2  -3  45.298   4.162
  -8   2  -3  48.129   4.229
   8  -2   3  50.249   4.155
   8  -2   3  40.408   3.102
   8  -2   3  44.348   3.320
   8  -2   3  42.097   3.402
   8  -2   3  52.540   3.757
   8  -2   3  44.031   3.368
  -9   2  -3  9.2885  2.3132
   9  -2   3  9.7009  2.6518
   9  -2   3  6.9695  1.9582
   9  -2   3  6.8832  2.1222
   9  -2   3  9.3704  2.1445
 -10   2  -3  57.644   5.907
  10  -2   3  40.730   4.015
  10  -2   3  49.741   4.190
  10  -2   3  50.152   4.387
  10  -2   3  46.876   4.712
 -11   2  -3  27.899   4.421
  11  -2   3  28.688   4.642
  11  -2   3  22.747   4.216
  11  -2   3  27.533   5.079
  11  -2   3  24.476   4.429
  11   1  -3  37.944   5.946
  11   1  -3  38.391   5.317
  11   1  -3  28.375   5.243
  11   1  -3  31.164   5.346
  10   1  -3  9.1293  3.9109
  10   1  -3  0.8110  2.7743
  10   1  -3  -1.784   2.527
  10   1  -3  5.0823  4.1084
 -10  -1   3  0.5095  2.3402
 -10  -1   3  1.7304  2.2627
   9   1  -3  112.84    7.30
   9   1  -3  96.744   7.031
   9   1  -3  111.71    7.82
   9   1  -3  105.88    6.70
   9   1  -3  109.63    6.99
  -9  -1   3  115.48    7.15
  -9  -1   3  105.41    6.95
   8   1  -3  4.1233  1.7728
   8   1  -3  3.3008  1.4949
   8   1  -3  5.7734  2.0221
   8   1  -3  3.6432  2.6591
   8   1  -3  -1.515   2.525
  -8  -1   3  4.9113  1.5388
  -8  -1   3  7.0114  2.0342
   7   1  -3  5.6877  1.9915
   7   1  -3  5.8203  2.3637
   7   1  -3  4.7505  2.1761
   7   1  -3  7.4527  2.7400
   7   1  -3  9.8498  1.5988
  -7  -1   3  6.7054  1.6521
  -7  -1   3  8.6819  1.7079
   6   1  -3  15.564   2.138
   6   1  -3  16.488   1.623
   6   1  -3  16.353   1.098
   6   1  -3  10.402   1.676
   6   1  -3  10.416   1.770
   6   1  -3  14.585   1.836
  -6  -1   3  14.237   2.217
  -6  -1   3  12.389   1.807
  -6  -1   3  13.840   1.248
   5   1  -3  395.41   23.02
   5   1  -3  355.49   13.22
   5   1  -3  359.75   12.26
   5   1  -3  353.79   12.31
  -5  -1   3  383.63   13.60
  -5  -1   3  371.74   13.20
  -5  -1   3  413.85   14.66
  -5  -1   3  372.78   17.94
   4   1  -3  138.41    4.96
   4   1  -3  145.09    7.45
   4   1  -3  128.58    5.63
   4   1  -3  143.49    6.82
   4   1  -3  126.24    5.03
  -4  -1   3  148.20    6.66
  -4  -1   3  128.80    5.70
  -4  -1   3  146.15    7.16
  -4  -1   3  141.59    5.06
  -4  -1   3  146.59    6.11
  -4  -1   3  145.21    5.60
   3   1  -3  1.9610  0.9418
   3   1  -3  2.1753  0.7668
   3   1  -3  2.8079  0.7346
   3   1  -3  2.8760  0.7762
   3   1  -3  3.1302  0.6687
  -3  -1   3  2.3259  0.5790
  -3  -1   3  1.8845  0.8079
  -3  -1   3  2.3577  0.5114
  -3  -1   3  1.4889  0.9583
  -3  -1   3  2.8054  0.7833
  -3  -1   3  1.8053  0.7021
   2   1  -3  371.66   13.13
   2   1  -3  382.52   15.02
   2   1  -3  387.15   14.87
   2   1  -3  357.70   11.88
   2   1  -3  351.67   12.20
  -2  -1   3  370.97   11.34
  -2  -1   3  371.37   13.88
  -2  -1   3  384.99   19.37
  -2  -1   3  367.37   17.75
  -2  -1   3  363.14   13.00
  -2  -1   3  380.01   13.59
  -2  -1   3  366.37   13.89
  -2  -1   3  389.89   15.28
   1   1  -3  793.86   26.29
   1   1  -3  766.52   26.30
   1   1  -3  806.08   29.88
   1   1  -3  789.46   24.47
   1   1  -3  771.15   26.35
   1   1  -3  764.13   27.70
  -1  -1   3  775.73   31.73
  -1  -1   3  824.49   32.38
  -1  -1   3  817.07   38.59
  -1  -1   3  740.24   27.16
  -1  -1   3  798.77   29.79
  -1  -1   3  766.91   28.68
   0   1  -3  360.83   16.14
   0   1  -3  334.50   12.22
   0   1  -3  353.92   16.31
   0   1  -3  346.96   13.47
   0  -1   3  340.45   13.55
   0  -1   3  345.13   15.29
   0  -1   3  360.45   16.39
   0  -1   3  365.28   16.42
   0  -1   3  347.15   14.85
   0   1  -3  343.22   20.04
   0   1  -3  344.79   13.41
   0  -1   3  344.37   15.36
   0  -1   3  351.57   20.30
  -1   1  -3 5721.64  132.67
  -1   1  -3 5712.63  118.93
   1  -1   3 5495.29  249.36
   1  -1   3 5551.95  163.80
  -2   1  -3  497.43   20.60
  -2   1  -3  498.30   19.05
  -2   1  -3  513.76   20.25
  -2   1  -3  491.01   18.28
  -2   1  -3  525.01   20.95
  -2   1  -3  504.17   18.32
   2  -1   3  501.81   19.55
   2  -1   3  513.22   17.43
   2  -1   3  491.39   17.88
   2  -1   3  509.47   18.13
   2  -1   3  496.31   27.85
  -3   1  -3 2477.42   80.08
  -3   1  -3 2389.62   87.98
  -3   1  -3 2400.83   82.77
  -3   1  -3 2432.64   79.99
  -3   1  -3 2280.79   82.08
  -3   1  -3 2418.34   71.79
  -3   1  -3 2391.46   71.51
   3  -1   3 2221.12   96.98
   3  -1   3 2312.99   73.63
   3  -1   3 2321.72   70.05
   3  -1   3 2303.43   80.41
  -4   1  -3  30.177   1.867
  -4   1  -3  33.993   2.011
  -4   1  -3  35.309   1.812
  -4   1  -3  35.176   1.862
  -4   1  -3  34.913   2.287
  -4   1  -3  32.319   2.066
  -4   1  -3  31.292   2.227
   4  -1   3  30.967   1.702
   4  -1   3  29.495   1.686
   4  -1   3  29.383   2.099
   4  -1   3  32.734   1.774
   4  -1   3  30.365   1.690
  -5   1  -3  103.64    4.38
  -5   1  -3  101.83    5.54
  -5   1  -3  105.89    6.07
  -5   1  -3  103.19    5.76
  -5   1  -3  102.37    4.65
  -5   1  -3  98.858   4.659
  -5   1  -3  100.39    4.17
  -5   1  -3  109.58    4.53
   5  -1   3  107.03    4.49
   5  -1   3  86.622   3.740
   5  -1   3  95.619   5.312
   5  -1   3  94.471   3.795
   5  -1   3  104.23    5.27
   5  -1   3  93.300   3.861
   5  -1   3  94.430   3.712
   5  -1   3  98.233   4.188
  -6   1  -3  79.506   3.561
  -6   1  -3  75.974   3.122
   6  -1   3  70.715   4.246
   6  -1   3  79.086   3.925
   6  -1   3  72.097   3.894
   6  -1   3  79.768   3.530
   6  -1   3  69.477   3.944
   6  -1   3  74.602   4.105
   6  -1   3  75.621   3.174
  -7   1  -3  14.082   1.597
  -7   1  -3  15.584   1.604
   7  -1   3  16.732   1.480
   7  -1   3  17.354   2.228
   7  -1   3  19.067   1.511
   7  -1   3  13.725   2.046
   7  -1   3  16.471   2.230
   7  -1   3  16.364   2.044
   7  -1   3  18.286   1.262
  -8   1  -3  12.744   1.950
  -8   1  -3  13.466   1.494
   8  -1   3  15.408   2.003
   8  -1   3  12.119   1.714
   8  -1   3  15.043   1.629
   8  -1   3  18.302   1.680
   8  -1   3  15.674   2.149
   8  -1   3  18.438   1.453
   8  -1   3  11.825   2.092
  -9   1  -3  22.826   2.344
   9  -1   3  19.123   2.773
   9  -1   3  16.185   2.727
   9  -1   3  21.851   2.923
   9  -1   3  20.928   2.816
 -10   1  -3  19.226   2.982
  10  -1   3  16.677   2.733
  10  -1   3  19.269   3.868
  10  -1   3  16.346   2.878
  10  -1   3  23.875   3.584
 -11   1  -3  1.9820  3.0188
 -11   1  -3  2.7894  3.4911
  11  -1   3  -1.121   2.588
  11  -1   3  0.1132  2.2016
  11  -1   3 -0.2593  2.5044
  11  -1   3 -0.9788  2.5615
 -12   1  -3  3.3368  4.7760
 -12   1  -3  1.5841  2.9868
  12  -1   3  0.3988  3.3570
  12  -1   3 -0.4590  3.2604
  10   0  -3  203.82   16.44
  10   0  -3  193.42   14.50
  10   0  -3  198.49   15.24
  10   0  -3  198.47   15.91
 -10   0   3  222.35   11.41
 -10   0   3  188.69   16.35
   9   0  -3  -1.383   3.350
   9   0  -3 -0.1895  3.0255
   9   0  -3  1.8593  2.4459
   9   0  -3  1.4905  2.3458
  -9   0   3  -1.285   2.577
  -9   0   3  0.3842  2.1258
   8   0  -3  65.103   5.272
   8   0  -3  53.461   4.374
   8   0  -3  54.769   4.637
   8   0  -3  53.998   3.985
   8   0  -3  54.321   5.022
  -8   0   3  60.412   4.174
  -8   0   3  56.766   4.789
   7   0  -3  121.55    6.44
   7   0  -3  120.81    5.95
   7   0  -3  123.44    6.30
   7   0  -3  131.12    5.35
   7   0  -3  131.17    6.44
  -7   0   3  132.59    6.52
  -7   0   3  123.24    6.05
   6   0  -3  206.17    8.67
   6   0  -3  217.55   10.38
   6   0  -3  202.16    8.31
   6   0  -3  204.87    8.70
   6   0  -3  196.73    9.42
  -6   0   3  213.66   11.71
  -6   0   3  207.15    9.31
  -6   0   3  210.49   11.88
   5   0  -3  8.6992  1.4817
   5   0  -3  11.233   1.852
   5   0  -3  7.3573  1.2101
   5   0  -3  10.039   1.045
   5   0  -3  7.8122  1.1925
  -5   0   3  9.0447  1.4054
  -5   0   3  8.1644  1.4052
  -5   0   3  8.6312  0.7855
  -5   0   3  8.9982  0.8611
   4   0  -3  78.518   3.889
   4   0  -3  86.234   3.740
   4   0  -3  90.595   5.863
   4   0  -3  85.055   3.355
  -4   0   3  98.821   5.440
  -4   0   3  89.634   3.813
  -4   0   3  82.993   4.496
  -4   0   3  87.685   5.075
  -4   0   3  88.074   4.644
  -4   0   3  86.522   3.858
  -4   0   3  89.933   4.395
   3   0  -3  163.63    6.37
   3   0  -3  156.82    5.73
   3   0  -3  160.45    7.43
   3   0  -3  160.35    5.93
   3   0  -3  159.12    5.03
  -3   0   3  167.86    6.28
  -3   0   3  174.13    6.52
  -3   0   3  162.16    7.43
  -3   0   3  155.84    7.83
  -3   0   3  162.14    8.11
  -3   0   3  156.30    6.05
  -3   0   3  163.81    6.64
   2   0  -3 -0.5677  0.4458
   2   0  -3  0.5198  0.5259
   2   0  -3  1.8199  0.5917
   2   0  -3 -0.0718  0.6602
   2   0  -3  0.1361  0.2715
  -2   0   3 -0.0612  0.6484
  -2   0   3  0.0858  0.9036
  -2   0   3  0.3329  0.5698
  -2   0   3  0.1924  0.3748
  -2   0   3  0.1147  0.5233
  -2   0   3 -0.3976  0.3437
   1   0  -3  457.86   22.25
   1   0  -3  454.40   14.36
   1   0  -3  461.93   20.79
   1   0  -3  461.08   15.17
   1   0  -3  449.93   15.34
   1   0  -3  457.80   16.75
  -1   0   3  484.24   22.25
  -1   0   3  481.85   17.25
  -1   0   3  456.19   18.37
  -1   0   3  484.70   14.81
  -1   0   3  459.99   18.23
  -1   0   3  486.85   14.92
  -1   0   3  488.84   21.71
   0   0  -3  103.66    3.51
   0   0  -3  102.10    3.87
   0   0  -3  91.713   3.818
   0   0  -3  95.435   4.195
   0   0  -3  99.753   3.432
   0   0   3  91.379   3.623
   0   0   3  104.05    4.49
   0   0   3  94.721   3.830
   0   0   3  99.360   3.959
   0   0   3  92.813   3.985
   0   0  -3  101.45   11.24
   0   0  -3  78.776   7.195
   0   0   3  87.096   9.669
   0   0   3  86.957   6.762
  -1   0  -3 9941.61  303.67
  -1   0  -3 9999.00  288.36
   1   0   3 9905.37  259.72
   1   0   3 9915.22  236.92
  -2   0  -3 3271.32  142.56
  -2   0  -3 3223.48   64.89
   2   0   3 3222.52  137.38
   2   0   3 3207.01   93.80
  -3   0  -3 2206.83  105.22
  -3   0  -3 2299.70   79.97
  -3   0  -3 2258.94   80.68
  -3   0  -3 2155.49   87.82
  -3   0  -3 2245.53   68.55
  -3   0  -3 2308.21   70.63
  -3   0  -3 2139.04   83.15
  -3   0  -3 2278.95  105.27
   3   0   3 2128.74   91.63
   3   0   3 2183.61   63.10
   3   0   3 2192.72   62.36
   3   0   3 2200.05  105.88
  -4   0  -3  653.05   24.63
  -4   0  -3  644.15   23.17
  -4   0  -3  621.64   25.44
  -4   0  -3  649.61   21.24
  -4   0  -3  624.29   21.31
  -4   0  -3  676.06   20.41
  -4   0  -3  648.96   20.92
   4   0   3  602.43   18.30
   4   0   3  612.71   20.55
   4   0   3  615.65   19.56
   4   0   3  614.60   19.85
   4   0   3  640.42   22.93
   4   0   3  621.53   35.75
   4   0   3  611.88   21.78
  -5   0  -3  9.9619  1.3330
  -5   0  -3  12.073   1.480
  -5   0  -3  11.487   1.374
  -5   0  -3  11.138   1.283
  -5   0  -3  12.762   1.597
  -5   0  -3  11.432   1.593
  -5   0  -3  10.555   1.326
   5   0   3  12.256   0.588
   5   0   3  9.2788  1.2523
   5   0   3  11.117   1.066
   5   0   3  8.4902  1.1398
   5   0   3  10.196   1.342
   5   0   3  10.275   1.015
   5   0   3  10.651   1.036
  -6   0  -3 -0.5383  0.8701
  -6   0  -3  0.9614  0.9162
   6   0   3  1.8481  1.4254
   6   0   3  0.9189  0.8910
   6   0   3  0.5427  1.1624
   6   0   3  0.9099  0.7042
   6   0   3  0.6372  0.8213
   6   0   3  1.3224  0.4589
  -7   0  -3  10.422   1.949
   7   0   3  16.514   1.359
   7   0   3  13.432   1.569
   7   0   3  11.018   1.793
   7   0   3  11.386   1.585
   7   0   3  15.470   1.325
   7   0   3  15.157   1.795
  -8   0  -3  78.878   5.037
  -8   0  -3  76.212   4.438
  -8   0  -3  92.139   4.892
   8   0   3  80.918   4.637
   8   0   3  83.608   7.154
   8   0   3  77.905   4.149
   8   0   3  75.510   4.848
   8   0   3  85.549   5.987
   8   0   3  86.284   4.481
   8   0   3  73.532   4.272
  -9   0  -3  0.6189  1.6045
  -9   0  -3  1.8664  1.5781
   9   0   3 -0.0460  1.4747
   9   0   3  1.7858  1.5280
   9   0   3  1.0435  1.6375
   9   0   3  1.2528  1.5877
 -10   0  -3  10.030   2.068
 -10   0  -3  6.6405  2.3419
  10   0   3  6.5201  2.2695
  10   0   3  13.745   2.054
  10   0   3  9.5835  2.2483
  10   0   3  7.1304  2.2519
 -11   0  -3  5.8536  2.8235
 -11   0  -3  11.488   3.316
  11   0   3  9.0939  2.5961
  11   0   3  4.4766  2.7969
  11   0   3  6.2697  2.5079
  11   0   3  1.7301  2.5315
 -12   0  -3  -1.377   3.229
 -12   0  -3  5.1172  2.5625
  12   0   3  -1.132   2.898
  12   0   3  1.4260  2.9936
  12   0   3  -1.626   3.944
  12   0   3  -1.962   3.918
  10  -1  -3  -2.772   2.779
  10  -1  -3  0.2382  3.0196
  10  -1  -3  2.7738  2.7577
  10  -1  -3  5.0636  3.3242
 -10   1   3  8.8858  3.6307
 -10   1   3  3.4874  2.3092
   9  -1  -3  16.960   4.309
   9  -1  -3  24.800   3.407
   9  -1  -3  19.099   4.372
   9  -1  -3  18.977   3.983
  -9   1   3  16.079   2.956
  -9   1   3  24.458   3.989
   8  -1  -3  6.3301  2.9579
   8  -1  -3  1.4246  1.8991
   8  -1  -3  3.6084  2.0857
   8  -1  -3  5.2744  2.0129
  -8   1   3  3.4532  1.9110
  -8   1   3  4.0999  1.8017
   7  -1  -3  229.20   10.00
   7  -1  -3  214.81   12.29
   7  -1  -3  227.35    9.12
   7  -1  -3  234.36   10.42
  -7   1   3  234.68   12.84
  -7   1   3  222.02   10.31
   6  -1  -3  538.51   21.40
   6  -1  -3  579.27   20.73
   6  -1  -3  533.56   21.18
   6  -1  -3  545.15   18.61
  -6   1   3  538.58   22.29
  -6   1   3  594.25   31.99
   5  -1  -3  0.7805  0.5467
   5  -1  -3  0.6693  1.1639
   5  -1  -3  1.3629  0.9749
   5  -1  -3 -0.2502  1.1731
   5  -1  -3 -0.9921  1.0235
  -5   1   3 -0.1091  0.7627
  -5   1   3  -1.079   0.962
  -5   1   3 -0.0078  0.3739
  -5   1   3  0.1035  0.3696
   4  -1  -3  0.4228  0.6817
   4  -1  -3  0.4266  0.7790
   4  -1  -3  0.5763  0.8902
   4  -1  -3  0.9137  0.9057
  -4   1   3 -0.0764  0.3236
  -4   1   3  0.1359  0.6334
  -4   1   3  0.8529  0.8463
   3  -1  -3 2952.53   94.70
   3  -1  -3 2977.03   97.07
   3  -1  -3 2950.97   96.90
   3  -1  -3 2927.10   95.52
  -3   1   3 3018.37   96.22
  -3   1   3 3300.93  124.54
   2  -1  -3  18.307   1.282
   2  -1  -3  18.279   1.498
   2  -1  -3  13.946   1.084
   2  -1  -3  17.745   0.910
  -2   1   3  15.235   1.355
  -2   1   3  19.762   1.597
  -2   1   3  16.659   0.917
  -2   1   3  19.729   1.493
  -2   1   3  17.418   1.510
  -2   1   3  14.784   0.981
   1  -1  -3  796.86   34.06
   1  -1  -3  755.77   29.79
   1  -1  -3  745.03   26.43
   1  -1  -3  738.93   27.96
  -1   1   3  837.83   30.11
  -1   1   3  746.14   28.04
  -1   1   3  794.39   23.87
  -1   1   3  826.31   31.71
  -1   1   3  756.82   29.46
  -1   1   3  798.43   30.93
  -1   1   3  805.54   24.90
   0  -1  -3 -0.5608  0.4463
   0  -1  -3  -1.044   0.396
   0  -1  -3  0.5310  0.4475
   0  -1  -3 -0.0489  0.1728
   0  -1  -3  0.2393  0.5016
   0  -1  -3 -0.4478  0.6372
   0  -1  -3 -0.0444  0.3941
   0   1   3 -0.5328  0.4444
   0   1   3  0.2055  0.4610
   0   1   3  0.0280  0.4325
   0   1   3 -0.3780  0.4573
   0   1   3  0.1651  0.6190
  -1  -1  -3 2717.24  110.78
  -1  -1  -3 2837.99  105.37
   1   1   3 2646.22  121.97
   1   1   3 2845.92  104.54
   1   1   3 2722.45  115.01
  -1  -1  -3 2893.53  126.90
  -1  -1  -3 2975.42  106.29
   1   1   3 3017.81   73.87
   1   1   3 2911.53  108.47
  -2  -1  -3  0.4117  0.2774
  -2  -1  -3  0.0035  0.5425
  -2  -1  -3 -0.1297  0.5319
  -2  -1  -3  0.3119  0.2762
  -2  -1  -3  0.4380  0.3264
  -2  -1  -3  0.9768  0.4507
   2   1   3  0.0177  0.4257
   2   1   3  0.4730  0.3987
   2   1   3  0.2176  0.3078
   2   1   3  1.4243  0.7494
   2   1   3  0.4032  0.4496
  -2  -1  -3  -11.07    5.55
  -2  -1  -3  -2.949   4.026
   2   1   3 -0.0368  3.7723
   2   1   3  1.5976  6.2973
  -3  -1  -3  99.635   5.326
  -3  -1  -3  99.495   4.279
  -3  -1  -3  94.042   4.063
  -3  -1  -3  90.406   3.538
  -3  -1  -3  100.01    3.91
  -3  -1  -3  95.078   3.960
  -3  -1  -3  104.47    5.11
   3   1   3  96.741   3.343
   3   1   3  91.283   4.546
   3   1   3  96.582   2.939
   3   1   3  96.855   3.554
   3   1   3  98.823   3.093
   3   1   3  89.424   4.577
   3   1   3  96.787   4.184
  -4  -1  -3  499.22   14.67
  -4  -1  -3  466.00   16.63
  -4  -1  -3  508.35   16.35
  -4  -1  -3  482.91   17.64
  -4  -1  -3  491.63   18.94
  -4  -1  -3  505.28   16.06
  -4  -1  -3  468.28   16.28
   4   1   3  455.59   15.51
   4   1   3  463.31   23.61
   4   1   3  470.03   16.79
   4   1   3  472.56   14.70
   4   1   3  464.01   16.04
   4   1   3  471.79   14.81
   4   1   3  471.42   15.83
   4   1   3  494.84   14.53
  -5  -1  -3 1694.80   57.80
  -5  -1  -3 1831.09   60.47
  -5  -1  -3 1887.59   62.52
  -5  -1  -3 1826.15   60.50
  -5  -1  -3 1842.03   67.32
  -5  -1  -3 1722.41   62.64
  -5  -1  -3 1837.19   65.00
   5   1   3 1745.86   53.87
   5   1   3 1806.29   55.61
   5   1   3 1742.28   50.67
   5   1   3 1648.28   54.33
   5   1   3 1734.40   54.21
   5   1   3 1732.46   89.71
   5   1   3 1723.14   50.40
  -6  -1  -3  406.56   25.17
  -6  -1  -3  374.89   13.50
  -6  -1  -3  417.03   21.71
  -6  -1  -3  418.17   22.09
  -6  -1  -3  373.54   14.60
  -6  -1  -3  427.33   21.45
   6   1   3  370.42   12.64
   6   1   3  398.28   15.98
   6   1   3  378.90   13.16
   6   1   3  414.19   13.91
   6   1   3  379.76   11.29
   6   1   3  374.45   12.51
   6   1   3  378.54   12.57
   6   1   3  388.65   15.82
  -7  -1  -3  97.479   5.190
  -7  -1  -3  104.57    4.90
   7   1   3  103.04    3.77
   7   1   3  96.888   4.808
   7   1   3  106.31    6.19
   7   1   3  108.41    5.71
   7   1   3  108.99    4.45
   7   1   3  104.30    3.97
   7   1   3  111.28    3.83
  -8  -1  -3  6.3847  1.4989
  -8  -1  -3  5.1086  1.4823
   8   1   3  6.2712  1.3578
   8   1   3  5.4261  0.8898
   8   1   3  4.2043  1.5502
   8   1   3  5.1675  1.3644
   8   1   3  4.7089  1.2965
   8   1   3  6.2036  0.9615
   8   1   3  5.2803  2.0818
  -9  -1  -3  50.149   2.765
  -9  -1  -3  46.843   3.507
   9   1   3  45.334   3.129
   9   1   3  46.261   3.360
   9   1   3  38.133   3.240
   9   1   3  43.963   3.615
   9   1   3  51.515   3.011
   9   1   3  41.228   3.419
 -10  -1  -3  -2.294   2.612
 -10  -1  -3 -0.2038  1.7272
  10   1   3  0.3171  1.5976
  10   1   3  0.1816  1.7076
  10   1   3  1.9636  1.8554
  10   1   3  0.1097  1.3933
 -11  -1  -3 -0.0360  2.5240
 -11  -1  -3  3.6886  3.1481
  11   1   3  0.7481  2.1465
  11   1   3  -5.833   2.775
  11   1   3  1.3564  2.0458
  11   1   3  -2.265   3.033
 -12  -1  -3  166.12   15.26
 -12  -1  -3  144.46   14.14
  12   1   3  150.83   12.18
  12   1   3  127.01    9.61
  12   1   3  129.85   12.57
  12   1   3  136.68   11.06
   9  -2  -3  26.329   4.326
   9  -2  -3  29.945   4.066
   9  -2  -3  31.987   5.105
   9  -2  -3  28.316   4.489
  -9   2   3  29.890   4.461
  -9   2   3  31.575   4.204
   8  -2  -3  152.23   10.50
   8  -2  -3  157.19    7.25
   8  -2  -3  156.97    7.01
   8  -2  -3  143.08   10.67
  -8   2   3  167.40   10.58
  -8   2   3  155.64   10.78
   7  -2  -3  224.52   11.28
   7  -2  -3  198.26    9.54
   7  -2  -3  224.27   11.16
   7  -2  -3  215.50   10.22
  -7   2   3  206.10   11.51
  -7   2   3  215.39    9.17
   6  -2  -3  11.258   2.129
   6  -2  -3  12.315   1.690
   6  -2  -3  13.258   2.244
   6  -2  -3  9.3648  2.5055
  -6   2   3  9.5608  2.2052
   5  -2  -3  0.7263  1.1611
   5  -2  -3  4.1551  1.4542
   5  -2  -3  0.3945  1.1013
   5  -2  -3  0.8698  1.1838
  -5   2   3  2.2585  1.2418
  -5   2   3  1.8767  0.5058
  -5   2   3  2.0722  0.4455
  -5   2   3  2.3875  0.8060
  -5   2   3  1.4592  0.4450
   4  -2  -3  85.699   3.759
   4  -2  -3  92.148   4.229
   4  -2  -3  88.727   4.014
   4  -2  -3  87.263   4.045
  -4   2   3  90.337   4.223
  -4   2   3  87.452   4.124
  -4   2   3  92.423   6.245
   3  -2  -3  193.62   10.14
   3  -2  -3  176.37    7.53
   3  -2  -3  174.33    6.30
   3  -2  -3  188.66    6.23
   3  -2  -3  170.35    6.94
  -3   2   3  188.34    8.56
  -3   2   3  189.59    6.94
  -3   2   3  201.09    7.33
  -3   2   3  190.01    7.89
  -3   2   3  200.60    9.15
  -3   2   3  203.93   10.21
   2  -2  -3  39.247   2.002
   2  -2  -3  40.956   2.050
   2  -2  -3  43.829   2.442
   2  -2  -3  39.591   2.160
   2  -2  -3  41.586   2.397
   2  -2  -3  41.939   2.479
  -2   2   3  41.788   2.022
  -2   2   3  42.178   2.312
  -2   2   3  44.959   2.454
  -2   2   3  40.994   1.744
  -2   2   3  43.604   2.459
  -2   2   3  41.409   2.012
   1  -2  -3  91.760   3.118
   1  -2  -3  90.222   4.127
   1  -2  -3  87.930   3.386
   1  -2  -3  84.894   3.848
   1  -2  -3  88.309   3.319
   1  -2  -3  90.998   3.480
  -1   2   3  93.430   4.066
  -1   2   3  94.536   3.996
  -1   2   3  102.47    4.81
  -1   2   3  89.272   3.289
  -1   2   3  97.140   3.699
   0  -2  -3  100.31    4.07
   0  -2  -3  96.312   4.587
   0  -2  -3  94.756   5.169
   0  -2  -3  93.537   3.068
   0  -2  -3  94.919   3.740
   0  -2  -3  93.173   3.226
   0   2   3  103.76    5.44
   0   2   3  90.094   3.482
   0   2   3  99.119   4.616
   0   2   3  96.130   3.476
   0   2   3  98.468   4.283
   0   2   3  101.41    3.40
   0   2   3  99.140   3.219
  -1  -2  -3  68.053   3.372
  -1  -2  -3  65.444   3.171
  -1  -2  -3  63.501   2.646
  -1  -2  -3  63.863   2.833
  -1  -2  -3  62.790   2.647
  -1  -2  -3  63.391   3.255
  -1  -2  -3  61.702   2.558
   1   2   3  71.928   4.020
   1   2   3  67.945   4.634
   1   2   3  63.915   2.425
   1   2   3  62.876   2.857
   1   2   3  71.913   2.926
  -2  -2  -3  706.98   27.18
  -2  -2  -3  715.90   35.19
  -2  -2  -3  676.06   22.24
  -2  -2  -3  717.33   36.52
  -2  -2  -3  669.49   25.99
  -2  -2  -3  687.43   26.70
   2   2   3  721.15   35.56
   2   2   3  678.87   24.22
   2   2   3  705.92   23.41
   2   2   3  687.88   27.14
  -3  -2  -3 1184.30   51.25
  -3  -2  -3 1227.41   49.16
  -3  -2  -3 1196.39   49.38
  -3  -2  -3 1251.58   50.39
  -3  -2  -3 1247.81   49.09
  -3  -2  -3 1229.32   46.01
  -3  -2  -3 1242.57   47.23
   3   2   3 1234.20   43.31
   3   2   3 1204.59   49.83
   3   2   3 1231.77   49.28
   3   2   3 1226.47   36.88
   3   2   3 1244.84   46.66
   3   2   3 1212.51   36.76
  -4  -2  -3  109.92    4.71
  -4  -2  -3  104.48    4.05
  -4  -2  -3  103.06    3.54
  -4  -2  -3  100.40    4.34
  -4  -2  -3  108.70    4.68
  -4  -2  -3  106.29    4.78
  -4  -2  -3  101.88    4.95
   4   2   3  100.98    4.02
   4   2   3  103.54    3.76
   4   2   3  105.92    4.29
   4   2   3  104.33    3.77
   4   2   3  105.27    3.61
   4   2   3  104.36    3.85
   4   2   3  109.18    4.60
  -5  -2  -3  536.55   15.74
  -5  -2  -3  474.19   17.17
  -5  -2  -3  503.42   20.48
  -5  -2  -3  470.71   15.29
  -5  -2  -3  519.47   19.21
  -5  -2  -3  522.73   16.48
  -5  -2  -3  517.03   16.71
   5   2   3  492.19   15.52
   5   2   3  495.92   14.18
   5   2   3  488.35   16.21
   5   2   3  506.92   20.57
   5   2   3  505.41   13.51
   5   2   3  487.05   19.76
   5   2   3  507.16   14.16
  -6  -2  -3  48.475   2.504
  -6  -2  -3  42.608   2.448
  -6  -2  -3  47.560   2.747
  -6  -2  -3  44.804   2.508
  -6  -2  -3  51.411   2.905
   6   2   3  45.895   2.085
   6   2   3  41.338   2.652
   6   2   3  42.517   2.500
   6   2   3  40.103   2.105
   6   2   3  42.955   2.285
   6   2   3  43.965   1.964
   6   2   3  39.681   1.958
  -7  -2  -3  13.023   1.411
  -7  -2  -3  17.626   1.979
  -7  -2  -3  15.225   1.901
  -7  -2  -3  17.638   2.215
  -7  -2  -3  17.734   2.474
  -7  -2  -3  17.742   2.215
   7   2   3  17.251   1.693
   7   2   3  16.416   1.886
   7   2   3  14.922   1.621
   7   2   3  16.916   1.967
   7   2   3  17.913   1.426
   7   2   3  22.075   1.667
   7   2   3  19.017   1.614
  -8  -2  -3  383.11   17.74
  -8  -2  -3  387.49   18.26
   8   2   3  396.04   20.09
   8   2   3  379.19   14.32
   8   2   3  385.68   15.82
   8   2   3  387.93   11.82
   8   2   3  396.09   28.59
   8   2   3  381.63   14.83
   8   2   3  389.16   11.92
  -9  -2  -3  663.03   27.58
  -9  -2  -3  666.25   29.97
   9   2   3  716.07   25.68
   9   2   3  670.28   30.68
   9   2   3  650.40   34.46
   9   2   3  659.20   30.51
   9   2   3  692.16   32.34
   9   2   3  664.31   24.54
 -10  -2  -3  2.9694  2.2215
 -10  -2  -3  7.0068  2.8762
  10   2   3  7.4670  2.1113
  10   2   3  4.6859  2.3111
  10   2   3  6.2927  1.9988
  10   2   3  9.1897  2.0801
  10   2   3  4.2315  2.4655
 -11  -2  -3  50.644   4.842
 -11  -2  -3  38.658   4.652
  11   2   3  37.515   4.069
  11   2   3  40.089   4.655
  11   2   3  51.579   4.461
  11   2   3  42.660   4.730
  11   2   3  39.227   4.265
 -12  -2  -3  9.5569  2.5274
 -12  -2  -3  15.248   3.850
  12   2   3  12.484   2.908
  12   2   3  7.8401  2.6031
  12   2   3  15.897   3.343
  12   2   3  6.4211  3.1680
   9  -3  -3  4.7950  2.9013
   9  -3  -3  5.9127  2.7905
   9  -3  -3  0.0223  2.5844
   9  -3  -3  3.3745  2.7471
  -9   3   3  -1.700   2.402
  -9   3   3  4.4149  2.9660
   8  -3  -3  0.1035  1.7662
   8  -3  -3  1.2515  2.3147
   8  -3  -3  1.4760  2.5154
   8  -3  -3  0.7443  1.9595
  -8   3   3  0.4311  2.2975
  -8   3   3 -0.1619  2.9100
   7  -3  -3  3.2111  2.4639
   7  -3  -3  -1.983   2.526
   7  -3  -3  -3.441   2.663
   7  -3  -3  3.0885  2.3818
  -7   3   3 -0.1776  1.7543
  -7   3   3 -0.3627  1.7853
   6  -3  -3  161.79    7.97
   6  -3  -3  153.65    8.43
   6  -3  -3  168.24    8.07
   6  -3  -3  175.14    8.31
  -6   3   3  171.06    7.45
   5  -3  -3  80.777   5.330
   5  -3  -3  86.273   4.035
   5  -3  -3  79.952   4.612
   5  -3  -3  90.480   4.800
  -5   3   3  75.910   6.089
  -5   3   3  88.545   4.691
  -5   3   3  86.357   7.660
   4  -3  -3  447.83   17.01
   4  -3  -3  451.40   15.95
   4  -3  -3  453.39   15.77
   4  -3  -3  446.72   16.63
  -4   3   3  458.29   15.87
  -4   3   3  480.15   22.03
  -4   3   3  484.36   19.06
  -4   3   3  466.01   18.17
   3  -3  -3  26.410   1.639
   3  -3  -3  25.089   1.954
   3  -3  -3  28.670   1.907
   3  -3  -3  25.715   1.825
  -3   3   3  20.988   1.792
  -3   3   3  22.503   2.142
  -3   3   3  26.875   1.683
  -3   3   3  27.519   2.153
  -3   3   3  27.039   1.423
   2  -3  -3  0.2782  0.6309
   2  -3  -3  0.0755  0.6044
   2  -3  -3  0.7971  1.3856
   2  -3  -3 -0.1556  0.6750
   2  -3  -3  0.0834  0.6724
   2  -3  -3  0.7452  1.1711
  -2   3   3  1.5128  0.8618
  -2   3   3  1.2838  0.8063
  -2   3   3  0.1358  0.2622
  -2   3   3  0.1088  0.2922
  -2   3   3  -1.150   1.484
  -2   3   3 -0.7149  1.3004
  -2   3   3 -0.9017  0.8354
   1  -3  -3  172.14    6.90
   1  -3  -3  166.44    5.45
   1  -3  -3  176.23    5.42
   1  -3  -3  170.21    5.81
   1  -3  -3  184.65    8.26
   1  -3  -3  174.03    6.16
  -1   3   3  173.69    7.00
  -1   3   3  184.51    8.18
  -1   3   3  177.79    7.56
  -1   3   3  189.00    7.30
  -1   3   3  191.93    5.40
  -1   3   3  189.62    6.41
   0  -3  -3  7.2733  1.1269
   0  -3  -3  7.8438  0.7169
   0  -3  -3  8.0824  1.0723
   0  -3  -3  7.4849  0.7889
   0  -3  -3  7.1803  0.6588
   0  -3  -3  8.1187  0.7452
   0  -3  -3  7.7839  0.5317
   0  -3  -3  5.4064  0.9644
   0   3   3  6.7996  0.4222
   0   3   3  9.5531  1.3199
   0   3   3  6.5583  0.9579
   0   3   3  7.8298  0.7408
   0   3   3  7.2542  0.7705
   0   3   3  8.0065  0.9700
   0   3   3  6.0206  1.0584
  -1  -3  -3  156.56    6.10
  -1  -3  -3  154.65    7.22
  -1  -3  -3  155.18    5.43
  -1  -3  -3  155.93    5.86
  -1  -3  -3  156.21    5.81
  -1  -3  -3  153.91    6.14
  -1  -3  -3  158.21    6.20
  -1  -3  -3  152.19    7.32
   1   3   3  155.29    5.26
   1   3   3  164.48    5.56
   1   3   3  171.40    8.26
   1   3   3  142.41    5.84
   1   3   3  162.79    5.31
   1   3   3  159.61    5.41
   1   3   3  164.10    8.01
  -2  -3  -3  89.071   3.958
  -2  -3  -3  93.735   4.450
  -2  -3  -3  91.424   3.884
  -2  -3  -3  85.474   3.350
   2   3   3  90.376   3.650
   2   3   3  90.694   3.467
   2   3   3  94.067   4.300
   2   3   3  94.612   3.662
   2   3   3  98.842   4.518
  -3  -3  -3  106.71    4.40
  -3  -3  -3  109.76    5.11
  -3  -3  -3  108.89    4.98
  -3  -3  -3  112.17    4.19
  -3  -3  -3  100.57    4.52
  -3  -3  -3  108.32    4.86
   3   3   3  109.92    5.15
   3   3   3  113.61    4.55
   3   3   3  109.99    4.57
   3   3   3  103.68    3.92
   3   3   3  105.02    3.78
  -4  -3  -3  447.90   17.76
  -4  -3  -3  462.57   17.72
  -4  -3  -3  479.46   16.86
  -4  -3  -3  436.02   18.14
  -4  -3  -3  468.57   17.81
   4   3   3  452.26   20.79
   4   3   3  481.59   16.99
   4   3   3  445.26   15.60
   4   3   3  447.23   18.87
   4   3   3  455.75   19.34
   4   3   3  444.84   18.55
   4   3   3  449.28   14.45
  -5  -3  -3  248.31    8.05
  -5  -3  -3  227.24    9.21
  -5  -3  -3  223.54    8.98
  -5  -3  -3  243.00    8.03
  -5  -3  -3  244.84   10.19
   5   3   3  229.87   10.64
   5   3   3  240.11    7.22
   5   3   3  232.30    6.46
   5   3   3  240.96    6.86
   5   3   3  239.22   11.19
   5   3   3  234.65    6.54
   5   3   3  228.09    7.53
  -6  -3  -3  7.0510  1.1760
  -6  -3  -3  5.9938  1.0805
  -6  -3  -3  7.3108  1.2765
  -6  -3  -3  6.8381  1.0374
   6   3   3  4.9736  0.7969
   6   3   3  6.7056  0.9055
   6   3   3  3.5936  1.2651
   6   3   3  6.4284  0.9115
   6   3   3  5.7562  1.0509
   6   3   3  5.2060  1.0491
   6   3   3  5.9016  0.8734
  -7  -3  -3  638.04   23.88
  -7  -3  -3  731.31   48.01
  -7  -3  -3  614.77   23.32
  -7  -3  -3  734.05   47.81
   7   3   3  630.04   21.68
   7   3   3  688.86   29.75
   7   3   3  639.80   24.34
   7   3   3  688.43   36.62
   7   3   3  651.26   21.63
   7   3   3  649.88   25.24
   7   3   3  633.24   24.18
  -8  -3  -3  162.49    8.15
  -8  -3  -3  159.26    7.77
   8   3   3  154.53    6.91
   8   3   3  171.55    6.74
   8   3   3  162.01    6.44
   8   3   3  157.06    6.12
   8   3   3  157.78    5.98
   8   3   3  169.53   12.11
   8   3   3  178.15    9.11
  -9  -3  -3  286.61   13.24
  -9  -3  -3  298.69   16.60
   9   3   3  291.71   13.86
   9   3   3  311.32   12.16
   9   3   3  288.83    9.81
   9   3   3  289.51   13.31
   9   3   3  296.61   10.46
   9   3   3  278.68   12.16
 -10  -3  -3  14.187   1.923
 -10  -3  -3  12.238   2.752
  10   3   3  15.598   2.222
  10   3   3  10.768   2.171
  10   3   3  12.731   2.596
  10   3   3  12.485   2.318
  10   3   3  13.193   2.307
  10   3   3  9.7783  2.0614
 -11  -3  -3  31.191   4.114
 -11  -3  -3  31.428   3.444
  11   3   3  24.950   3.628
  11   3   3  18.896   3.072
  11   3   3  23.413   2.917
  11   3   3  28.793   3.225
  11   3   3  19.664   3.321
 -12  -3  -3  1.0551  1.9320
 -12  -3  -3  0.9457  3.1063
  12   3   3  0.3221  2.0884
  12   3   3  1.2240  2.0857
  12   3   3  0.7698  2.2180
  12   3   3  2.5954  2.6834
  12   3   3  3.9558  2.7353
 -13  -3  -3  18.229   3.656
 -13  -3  -3  23.495   5.733
  13   3   3  22.737   4.174
  13   3   3  17.729   4.564
  13   3   3  12.471   3.794
   8  -4  -3  5.4144  3.0366
   8  -4  -3  2.2618  2.8763
   8  -4  -3  2.3406  2.1562
   8  -4  -3  -1.451   2.282
  -8   4   3  3.0481  2.4775
  -8   4   3  6.3102  2.7661
   7  -4  -3 -0.2906  1.6049
   7  -4  -3 -0.9389  1.9988
   7  -4  -3  -1.631   2.497
   7  -4  -3  1.4458  2.0546
  -7   4   3  0.9263  2.6776
  -7   4   3  -1.082   1.850
   6  -4  -3  -1.234   1.434
   6  -4  -3 -0.6453  1.6784
   6  -4  -3  0.5330  1.6286
   6  -4  -3  -3.130   1.526
  -6   4   3  1.5301  1.7412
  -6   4   3  1.2124  1.7938
   5  -4  -3  2.2958  1.2744
   5  -4  -3  0.5135  1.3553
   5  -4  -3  0.9721  1.2519
   5  -4  -3  2.2846  1.5745
  -5   4   3 -0.4713  1.4261
   4  -4  -3 -0.4736  1.6689
   4  -4  -3  -1.218   1.738
   4  -4  -3 -0.0446  1.5729
   4  -4  -3 -0.4097  1.6612
  -4   4   3 -0.3470  0.6675
  -4   4   3  0.0405  0.5374
  -4   4   3 -0.1927  0.7753
  -4   4   3  0.2503  1.0166
   3  -4  -3  1.7754  1.1628
   3  -4  -3  0.5449  0.8694
   3  -4  -3  1.4055  0.9970
   3  -4  -3  0.3466  0.8783
  -3   4   3  0.4984  0.8040
  -3   4   3  1.1750  0.5472
  -3   4   3  0.3883  1.3107
  -3   4   3  0.4005  0.6403
   2  -4  -3  222.02    7.52
   2  -4  -3  204.70    7.10
   2  -4  -3  212.11    7.18
   2  -4  -3  215.32    8.40
   2  -4  -3  225.15    7.39
  -2   4   3  233.36    9.11
  -2   4   3  222.47    8.43
  -2   4   3  236.00    8.66
  -2   4   3  226.84   10.79
  -2   4   3  230.63    7.52
  -2   4   3  215.60    8.62
   1  -4  -3  61.745   2.846
   1  -4  -3  71.019   2.916
   1  -4  -3  68.374   3.139
   1  -4  -3  62.797   4.046
   1  -4  -3  64.747   3.059
   1  -4  -3  68.714   2.729
  -1   4   3  67.734   3.147
  -1   4   3  62.963   4.361
  -1   4   3  69.144   4.993
  -1   4   3  65.478   3.473
  -1   4   3  68.778   3.014
  -1   4   3  68.164   3.089
   0  -4  -3  745.54   25.72
   0  -4  -3  775.18   29.85
   0  -4  -3  776.44   31.29
   0  -4  -3  757.58   24.03
   0  -4  -3  770.26   26.18
   0  -4  -3  768.65   25.19
   0  -4  -3  749.39   25.07
   0   4   3  807.83   38.11
   0   4   3  829.24   33.12
   0   4   3  867.44   35.27
   0   4   3  771.08   26.72
   0   4   3  789.95   25.70
   0   4   3  812.76   28.36
   0   4   3  791.09   26.77
  -1  -4  -3  80.601   3.986
  -1  -4  -3  82.782   2.875
  -1  -4  -3  81.278   3.199
  -1  -4  -3  84.017   3.004
  -1  -4  -3  80.595   3.576
  -1  -4  -3  82.597   3.182
  -1  -4  -3  75.106   3.801
   1   4   3  81.535   2.577
   1   4   3  83.289   2.658
   1   4   3  84.979   3.936
   1   4   3  83.337   4.036
   1   4   3  78.981   3.288
   1   4   3  77.258   2.842
   1   4   3  83.832   3.836
  -2  -4  -3 1185.12   43.52
  -2  -4  -3 1238.39   46.44
  -2  -4  -3 1209.46   47.04
   2   4   3 1242.78   45.19
   2   4   3 1205.23   44.95
   2   4   3 1317.06   46.37
   2   4   3 1278.06   48.58
   2   4   3 1333.38   54.01
  -3  -4  -3  351.30   14.62
  -3  -4  -3  359.61   15.10
  -3  -4  -3  360.32   13.26
  -3  -4  -3  364.81   12.54
   3   4   3  380.13   12.28
   3   4   3  379.06   15.11
   3   4   3  358.46   13.52
   3   4   3  388.22   14.99
  -4  -4  -3  541.73   20.03
  -4  -4  -3  540.52   17.58
  -4  -4  -3  541.54   18.40
  -4  -4  -3  513.08   18.23
  -4  -4  -3  511.84   19.45
  -4  -4  -3  507.22   18.91
   4   4   3  547.53   20.69
   4   4   3  539.28   25.88
   4   4   3  522.59   17.67
   4   4   3  551.22   22.37
   4   4   3  546.59   18.74
   4   4   3  540.78   24.44
   4   4   3  563.97   22.96
  -5  -4  -3  151.86    6.25
  -5  -4  -3  161.76    6.66
  -5  -4  -3  159.32    8.28
  -5  -4  -3  168.76    5.36
  -5  -4  -3  168.83    5.48
   5   4   3  161.25    5.86
   5   4   3  159.40    5.99
   5   4   3  166.80    5.62
   5   4   3  171.21    7.84
   5   4   3  160.66    5.90
   5   4   3  150.94    6.22
   5   4   3  158.78    8.90
  -6  -4  -3  17.189   1.421
  -6  -4  -3  15.848   1.168
  -6  -4  -3  14.518   1.260
  -6  -4  -3  13.515   1.413
   6   4   3  15.319   1.848
   6   4   3  12.540   1.066
   6   4   3  13.837   1.036
   6   4   3  13.658   1.098
   6   4   3  14.810   1.315
   6   4   3  15.421   1.756
   6   4   3  14.512   1.252
  -7  -4  -3  6.0662  1.9494
  -7  -4  -3  4.6898  1.1065
  -7  -4  -3  7.0682  1.0846
  -7  -4  -3  3.7110  1.2104
   7   4   3  4.8885  1.0300
   7   4   3  5.2391  1.5409
   7   4   3  4.8049  1.0955
   7   4   3  4.5709  1.3769
   7   4   3  4.6968  0.9705
   7   4   3  4.9365  0.9520
   7   4   3  3.6008  1.5661
   7   4   3  2.4787  1.4811
  -8  -4  -3  1.5864  1.1701
  -8  -4  -3 -0.5342  0.7371
   8   4   3  1.2905  1.3904
   8   4   3  0.9891  1.5620
   8   4   3  1.3529  1.0565
   8   4   3  1.4896  1.2588
   8   4   3  1.2414  1.2475
   8   4   3 -0.2832  1.2616
   8   4   3 -0.0623  1.2518
  -9  -4  -3  15.425   1.582
  -9  -4  -3  12.000   2.163
   9   4   3  15.371   2.104
   9   4   3  12.878   1.854
   9   4   3  8.5524  1.5714
   9   4   3  12.618   1.897
   9   4   3  11.495   2.321
 -10  -4  -3  8.1423  2.1656
 -10  -4  -3  12.169   2.456
  10   4   3  6.8350  1.8774
  10   4   3  9.2842  2.2382
  10   4   3  5.5307  1.7223
  10   4   3  6.0228  1.8582
  10   4   3  10.203   1.851
  10   4   3  12.259   3.154
 -11  -4  -3  27.930   3.587
 -11  -4  -3  27.725   2.713
  11   4   3  27.360   3.749
  11   4   3  27.480   3.635
  11   4   3  23.855   3.131
  11   4   3  25.189   3.414
  11   4   3  23.715   3.364
 -12  -4  -3  24.821   4.116
 -12  -4  -3  23.887   3.851
  12   4   3  19.139   3.649
  12   4   3  25.444   3.975
  12   4   3  18.501   3.107
  12   4   3  17.999   3.337
  12   4   3  25.193   3.269
 -13  -4  -3  1.5283  3.5467
  13   4   3  5.0365  3.4764
  13   4   3  1.6693  2.8377
  13   4   3  -2.568   2.696
  13   4   3  5.8408  3.0616
  13   4   3  2.4054  3.0351
   8  -5  -3  2.7794  2.7350
   8  -5  -3  5.9752  3.2516
   8  -5  -3  4.8095  4.2937
   8  -5  -3  2.8630  4.1057
  -8   5   3  2.6864  3.7993
  -8   5   3  0.8432  2.4353
   7  -5  -3  12.108   3.708
   7  -5  -3  0.0221  2.9061
   7  -5  -3  6.9649  3.3252
   7  -5  -3  10.189   3.958
  -7   5   3  3.8335  2.2288
  -7   5   3  6.8287  2.2562
   6  -5  -3  1.9614  1.9742
   6  -5  -3  0.1401  1.8571
   6  -5  -3  1.7809  2.0147
   6  -5  -3  1.2797  1.9788
  -6   5   3 -0.8920  1.9351
  -6   5   3  -1.339   2.030
   5  -5  -3  76.716   4.688
   5  -5  -3  78.897   4.749
   5  -5  -3  79.046   5.085
   5  -5  -3  69.962   5.075
  -5   5   3  77.221   5.631
   4  -5  -3  877.94   38.49
   4  -5  -3  934.51   41.34
   4  -5  -3  911.57   38.97
   4  -5  -3  938.88   39.03
  -4   5   3  950.56   45.38
  -4   5   3  939.06   37.50
   3  -5  -3  493.77   15.78
   3  -5  -3  475.83   17.33
   3  -5  -3  472.50   16.30
   3  -5  -3  478.28   17.17
  -3   5   3  480.91   17.41
  -3   5   3  497.01   42.25
  -3   5   3  522.90   28.08
  -3   5   3  462.30   19.81
   2  -5  -3  3.7124  0.9306
   2  -5  -3  0.6839  0.9307
   2  -5  -3  1.1024  1.3057
   2  -5  -3  1.2902  0.9589
   2  -5  -3  4.5059  1.0537
  -2   5   3  1.4925  1.0449
  -2   5   3  1.0415  0.5100
  -2   5   3  3.6947  1.2488
  -2   5   3  4.2115  1.5035
  -2   5   3  0.2183  0.9719
   1  -5  -3  79.625   2.803
   1  -5  -3  75.968   3.945
   1  -5  -3  80.503   2.781
   1  -5  -3  78.600   3.074
   1  -5  -3  80.517   2.895
  -1   5   3  77.701   3.374
  -1   5   3  78.212   4.288
  -1   5   3  76.572   3.502
  -1   5   3  79.860   4.176
  -1   5   3  81.552   3.619
   0  -5  -3  11.293   1.726
   0  -5  -3  13.057   0.958
   0  -5  -3  9.5250  1.5633
   0  -5  -3  10.649   0.936
   0  -5  -3  11.751   0.786
   0  -5  -3  9.4707  0.9542
   0   5   3  10.984   1.114
   0   5   3  10.646   0.973
   0   5   3  11.047   1.646
   0   5   3  8.8517  1.2746
   0   5   3  10.032   0.959
  -1  -5  -3  44.231   1.799
  -1  -5  -3  35.180   2.198
  -1  -5  -3  40.791   1.690
  -1  -5  -3  34.210   2.041
  -1  -5  -3  41.292   2.164
   1   5   3  39.674   2.198
   1   5   3  43.703   1.791
   1   5   3  37.514   1.845
   1   5   3  42.702   1.928
   1   5   3  42.371   3.413
   1   5   3  42.323   3.413
   1   5   3  40.198   2.252
  -2  -5  -3  51.297   2.734
  -2  -5  -3  47.226   2.221
  -2  -5  -3  46.541   3.096
   2   5   3  52.134   1.945
   2   5   3  44.045   2.555
   2   5   3  53.588   3.389
   2   5   3  51.762   1.991
   2   5   3  47.945   3.132
   2   5   3  48.569   3.118
   2   5   3  50.958   2.353
  -3  -5  -3  130.83    6.21
  -3  -5  -3  130.47    5.04
  -3  -5  -3  129.29    4.80
  -3  -5  -3  131.98    4.85
   3   5   3  128.91    5.12
   3   5   3  133.25    8.16
   3   5   3  125.75    4.82
   3   5   3  134.27    5.73
  -4  -5  -3  8.1481  1.7016
  -4  -5  -3  8.0221  1.4933
  -4  -5  -3  7.7782  0.8528
  -4  -5  -3  4.8313  1.1558
   4   5   3  7.2051  0.4311
   4   5   3  7.7611  0.4036
   4   5   3  7.0839  1.0090
   4   5   3  7.7469  1.1002
   4   5   3  5.6032  1.5978
   4   5   3  7.2171  0.4083
   4   5   3  7.7660  0.5110
  -5  -5  -3  15.139   0.886
  -5  -5  -3  15.724   2.056
  -5  -5  -3  12.110   1.890
  -5  -5  -3  17.033   0.998
  -5  -5  -3  15.876   0.846
   5   5   3  15.980   0.949
   5   5   3  11.389   1.308
   5   5   3  15.721   1.102
   5   5   3  13.830   0.946
   5   5   3  15.121   0.774
   5   5   3  14.473   1.719
  -6  -5  -3  3.4745  0.6945
  -6  -5  -3  5.1266  0.7870
  -6  -5  -3  3.8193  1.2817
  -6  -5  -3  3.4766  0.6369
   6   5   3  4.7375  1.0168
   6   5   3  2.7057  0.6975
   6   5   3  2.9480  1.5040
   6   5   3  2.6905  0.5915
   6   5   3  2.0146  0.6026
   6   5   3  3.1945  1.3208
   6   5   3  3.6032  0.7044
  -7  -5  -3  88.034   4.645
  -7  -5  -3  91.238   5.443
  -7  -5  -3  81.966   4.139
  -7  -5  -3  89.765   5.023
   7   5   3  84.814   3.892
   7   5   3  89.373   3.638
   7   5   3  85.795   3.574
   7   5   3  87.371   6.260
   7   5   3  78.129   4.786
   7   5   3  89.698   3.753
  -8  -5  -3  155.55    7.02
  -8  -5  -3  151.57   11.51
  -8  -5  -3  170.13   11.68
  -8  -5  -3  149.72    8.60
   8   5   3  157.49    6.59
   8   5   3  141.24   10.07
   8   5   3  155.51    7.14
   8   5   3  161.64    6.82
   8   5   3  142.17    7.46
   8   5   3  157.79    7.44
  -9  -5  -3  197.39    8.80
  -9  -5  -3  179.43    9.60
   9   5   3  194.82   10.02
   9   5   3  196.57    8.12
   9   5   3  184.11    9.41
   9   5   3  186.30    9.74
   9   5   3  191.67   10.27
 -10  -5  -3  339.87   22.26
 -10  -5  -3  327.79   19.18
  10   5   3  342.90   17.39
  10   5   3  318.18   16.74
  10   5   3  329.76   18.92
  10   5   3  341.38   21.41
  10   5   3  321.22   17.99
 -11  -5  -3  16.883   2.337
 -11  -5  -3  14.636   3.543
  11   5   3  9.7789  2.1851
  11   5   3  9.5495  2.3477
  11   5   3  13.118   2.260
  11   5   3  13.476   2.671
  11   5   3  12.549   2.991
 -12  -5  -3  36.434   4.272
 -12  -5  -3  31.599   5.067
  12   5   3  31.515   3.774
  12   5   3  38.234   4.973
  12   5   3  34.773   4.382
  12   5   3  35.775   4.192
  12   5   3  36.341   3.895
 -13  -5  -3  46.818   5.974
  13   5   3  37.471   6.619
  13   5   3  34.465   5.369
  13   5   3  33.885   3.943
  13   5   3  33.483   4.737
  13   5   3  36.701   4.503
   7  -6  -3  -1.680   2.290
   7  -6  -3  2.3274  2.7128
   7  -6  -3 -0.8795  2.7085
   7  -6  -3  0.5162  3.0707
  -7   6   3  -2.272   3.700
  -7   6   3  -1.418   2.576
   6  -6  -3  17.329   3.618
   6  -6  -3  13.888   2.569
   6  -6  -3  10.132   3.003
   6  -6  -3  10.180   3.167
  -6   6   3  10.522   2.590
  -6   6   3  9.3040  2.6551
   5  -6  -3  47.162   4.004
   5  -6  -3  50.739   3.911
   5  -6  -3  50.661   4.382
   5  -6  -3  55.289   3.752
  -5   6   3  51.191   4.035
  -5   6   3  41.657   4.154
   4  -6  -3  96.049   5.516
   4  -6  -3  95.739   5.003
   4  -6  -3  101.40    6.25
   4  -6  -3  97.481   4.808
  -4   6   3  89.398   5.356
   3  -6  -3  484.95   18.02
   3  -6  -3  478.65   16.72
   3  -6  -3  459.24   16.64
   3  -6  -3  478.15   15.69
  -3   6   3  461.44   18.74
  -3   6   3  460.25   24.24
   2  -6  -3  728.57   22.45
   2  -6  -3  723.89   27.94
   2  -6  -3  728.57   25.92
   2  -6  -3  717.84   25.18
   2  -6  -3  722.17   28.02
  -2   6   3  728.91   34.16
  -2   6   3  712.03   26.09
   1  -6  -3  15.622   1.503
   1  -6  -3  14.575   1.334
   1  -6  -3  12.721   1.485
   1  -6  -3  13.552   1.188
   1  -6  -3  15.376   2.073
  -1   6   3  15.590   1.848
  -1   6   3  14.905   1.856
  -1   6   3  13.702   1.960
  -1   6   3  8.8531  1.9028
  -1   6   3  11.371   1.349
   0  -6  -3  138.62    5.47
   0  -6  -3  134.87    4.89
   0  -6  -3  136.21    4.85
   0  -6  -3  129.89    6.81
   0  -6  -3  146.59    5.20
   0   6   3  137.39    7.10
   0   6   3  145.37    5.61
   0   6   3  139.85    6.61
   0   6   3  128.49    6.26
   0   6   3  133.55    5.38
   0   6   3  135.71    6.90
  -1  -6  -3  0.2003  0.6061
  -1  -6  -3  1.9812  0.7150
  -1  -6  -3  3.2536  1.5187
  -1  -6  -3  1.0125  0.9603
  -1  -6  -3  0.3547  0.5227
   1   6   3 -0.1674  0.9778
   1   6   3  0.7952  0.7119
   1   6   3  0.9090  0.8966
   1   6   3  0.8698  0.6697
   1   6   3  0.0000  0.9087
   1   6   3  1.2543  0.6289
   1   6   3  0.5769  0.4718
  -2  -6  -3  4.4489  1.4443
  -2  -6  -3  3.0298  0.7945
  -2  -6  -3  2.6302  1.0607
   2   6   3  3.7507  0.4586
   2   6   3  2.4445  0.8734
   2   6   3  4.1866  1.2040
   2   6   3  3.3444  0.4522
   2   6   3  3.3455  0.4601
   2   6   3  3.4175  0.4732
   2   6   3  2.9854  0.8325
  -3  -6  -3  12.285   1.610
  -3  -6  -3  11.712   1.569
  -3  -6  -3  9.6370  1.2135
   3   6   3  8.0021  1.1932
   3   6   3  9.2173  1.2675
   3   6   3  12.710   1.800
  -4  -6  -3  161.02    8.83
  -4  -6  -3  152.79    5.90
  -4  -6  -3  151.07    5.91
   4   6   3  149.65    5.51
   4   6   3  159.36    8.23
  -5  -6  -3  53.823   2.429
  -5  -6  -3  46.697   2.825
  -5  -6  -3  47.092   3.194
   5   6   3  51.615   1.837
   5   6   3  52.358   3.233
   5   6   3  50.505   2.059
   5   6   3  55.737   2.113
   5   6   3  45.239   3.064
   5   6   3  51.600   2.021
  -6  -6  -3  23.425   1.803
  -6  -6  -3  20.679   2.218
   6   6   3  23.761   1.501
   6   6   3  21.139   1.527
   6   6   3  21.344   1.404
   6   6   3  17.579   1.749
   6   6   3  23.550   1.186
   6   6   3  20.505   2.316
  -7  -6  -3  1.8489  0.8843
  -7  -6  -3  0.6511  0.6584
  -7  -6  -3  0.4893  0.6523
  -7  -6  -3  2.3531  1.8657
   7   6   3  0.7990  0.5735
   7   6   3  0.2238  0.6298
   7   6   3  1.2390  0.6511
   7   6   3  1.0203  0.6990
   7   6   3  0.0081  0.6634
   7   6   3  1.5919  1.3800
  -8  -6  -3  1.5007  1.2937
  -8  -6  -3 -0.4463  0.8155
  -8  -6  -3  0.7671  1.4369
   8   6   3  0.7763  1.1047
   8   6   3  1.3511  1.5549
   8   6   3  1.2322  0.8451
   8   6   3  1.6227  0.9247
   8   6   3  0.4550  0.9210
   8   6   3  1.3974  1.1024
  -9  -6  -3  199.02    7.82
  -9  -6  -3  170.35    8.55
   9   6   3  176.04   12.08
   9   6   3  185.64   10.34
   9   6   3  179.11    9.34
   9   6   3  176.04   12.69
   9   6   3  183.08   10.05
 -10  -6  -3  6.7912  3.0750
 -10  -6  -3  10.637   1.877
  10   6   3  10.221   1.883
  10   6   3  10.895   1.808
  10   6   3  10.391   2.485
  10   6   3  13.166   1.992
  10   6   3  6.5406  1.7370
 -11  -6  -3  1.2151  1.3709
 -11  -6  -3  3.5636  1.9718
  11   6   3  1.2928  1.5927
  11   6   3  1.7398  1.5247
  11   6   3  1.3961  1.5787
  11   6   3  2.6082  2.4355
  11   6   3 -0.4558  1.4336
 -12  -6  -3  5.2531  3.0099
  12   6   3  3.0849  1.7434
  12   6   3  4.9066  2.1695
  12   6   3  6.3249  2.8203
  12   6   3  6.6313  2.3608
  12   6   3  3.7532  1.9251
 -13  -6  -3  28.985   5.146
  13   6   3  26.483   3.829
  13   6   3  21.249   4.699
  13   6   3  31.866   8.274
  13   6   3  31.878   5.504
  13   6   3  23.777   3.827
   6  -7  -3  34.782   4.929
   6  -7  -3  29.946   4.343
   6  -7  -3  43.321   5.175
   6  -7  -3  29.456   4.004
  -6   7   3  25.769   4.321
  -6   7   3  25.528   4.709
   5  -7  -3  10.135   2.249
   5  -7  -3  13.848   2.926
   5  -7  -3  6.9056  2.4780
   5  -7  -3  8.7338  2.3837
  -5   7   3  11.384   3.444
  -5   7   3  7.7710  2.8207
   4  -7  -3  6.6375  1.9175
   4  -7  -3  9.3582  1.8419
   4  -7  -3  7.1988  2.3600
   4  -7  -3  7.5429  2.2195
  -4   7   3  4.8920  2.6002
   3  -7  -3  24.323   2.432
   3  -7  -3  20.000   2.423
   3  -7  -3  21.733   2.195
   3  -7  -3  23.149   2.535
  -3   7   3  16.925   2.690
   2  -7  -3  89.773   4.652
   2  -7  -3  89.691   4.701
   2  -7  -3  88.586   6.182
   2  -7  -3  96.682   4.448
   2  -7  -3  84.680   4.324
  -2   7   3  80.031   4.971
  -2   7   3  88.238   5.876
   1  -7  -3  50.090   4.020
   1  -7  -3  58.049   3.422
   1  -7  -3  58.930   3.125
  -1   7   3  51.546   3.272
  -1   7   3  54.644   4.062
  -1   7   3  54.305   3.899
   0  -7  -3  34.736   2.039
   0  -7  -3  36.592   3.122
   0  -7  -3  38.442   2.112
   0   7   3  33.357   2.580
   0   7   3  32.125   2.497
   0   7   3  28.725   2.345
   0   7   3  32.442   2.523
   0   7   3  37.111   2.693
   0   7   3  28.461   2.327
  -1  -7  -3  28.964   1.770
  -1  -7  -3  27.980   2.376
  -1  -7  -3  23.339   2.893
  -1  -7  -3  27.960   2.192
  -1  -7  -3  28.209   2.022
   1   7   3  25.631   1.678
   1   7   3  27.631   1.949
   1   7   3  28.272   2.545
   1   7   3  26.534   1.817
   1   7   3  25.784   1.949
   1   7   3  26.181   2.165
  -2  -7  -3  32.912   2.790
  -2  -7  -3  28.317   2.949
  -2  -7  -3  30.405   2.705
   2   7   3  34.776   2.012
   2   7   3  31.445   2.364
   2   7   3  31.626   2.713
   2   7   3  32.033   2.157
   2   7   3  31.964   1.476
   2   7   3  34.596   1.780
   2   7   3  34.523   1.994
  -3  -7  -3  164.12   10.55
  -3  -7  -3  165.43    6.83
  -3  -7  -3  169.98    7.11
   3   7   3  162.39    6.17
   3   7   3  182.46    5.95
   3   7   3  179.92    5.95
   3   7   3  178.57    7.45
   3   7   3  181.77    6.78
   3   7   3  183.37    6.74
   3   7   3  176.06   11.01
   3   7   3  171.11    8.17
   3   7   3  178.31    7.47
  -4  -7  -3  11.202   1.959
  -4  -7  -3  7.7549  1.6368
   4   7   3  8.9898  1.2947
   4   7   3  8.2102  1.2831
  -5  -7  -3  364.64   13.12
  -5  -7  -3  371.67   15.72
   5   7   3  398.85   14.34
   5   7   3  376.70   14.19
   5   7   3  398.69   16.86
   5   7   3  396.91   16.56
   5   7   3  408.78   14.14
   5   7   3  410.27   14.63
   5   7   3  392.84   19.12
   5   7   3  388.59   22.92
  -6  -7  -3  11.883   1.214
  -6  -7  -3  9.1811  1.8338
  -6  -7  -3  9.5503  1.5153
   6   7   3  10.586   1.861
   6   7   3  9.1037  1.3405
   6   7   3  10.422   0.911
   6   7   3  11.049   0.912
   6   7   3  11.344   1.003
   6   7   3  10.486   0.912
  -7  -7  -3  60.034   3.807
  -7  -7  -3  59.022   4.578
  -7  -7  -3  59.841   3.983
   7   7   3  61.396   3.045
   7   7   3  64.418   2.582
   7   7   3  54.927   4.518
   7   7   3  60.354   3.855
   7   7   3  62.519   2.909
   7   7   3  63.330   2.773
  -8  -7  -3  7.3717  1.9402
  -8  -7  -3  6.3913  1.1590
   8   7   3  6.6870  1.3823
   8   7   3  4.5147  1.5186
   8   7   3  6.1719  2.4672
   8   7   3  4.5284  1.0143
   8   7   3  5.9463  1.2668
  -9  -7  -3  14.274   1.706
  -9  -7  -3  18.362   2.872
   9   7   3  11.524   3.323
   9   7   3  12.540   1.639
   9   7   3  9.7042  1.6806
   9   7   3  10.875   1.756
   9   7   3  12.186   1.530
 -10  -7  -3  2.3023  1.9827
 -10  -7  -3  4.9456  1.0333
  10   7   3  3.5739  2.0531
  10   7   3  2.0354  1.3731
  10   7   3  2.8923  1.3829
  10   7   3  1.7785  1.3617
  10   7   3  1.2497  1.4338
 -11  -7  -3  0.0882  2.2240
  11   7   3  0.8901  1.5911
  11   7   3  2.0410  1.6674
  11   7   3 -0.4193  2.2519
  11   7   3  3.6257  1.6781
  11   7   3  0.6779  1.8939
 -12  -7  -3  54.696   5.084
  12   7   3  52.656   5.595
   5  -8  -3  6.9549  3.2930
   5  -8  -3  4.9272  3.5865
   5  -8  -3  4.3949  2.6966
   5  -8  -3  3.4452  2.5174
  -5   8   3  1.7989  2.2081
  -5   8   3  0.6766  2.9343
   4  -8  -3  30.243   3.138
   4  -8  -3  32.578   3.687
   4  -8  -3  39.552   4.348
   4  -8  -3  34.170   3.371
  -4   8   3  27.157   3.371
  -4   8   3  25.815   3.377
   3  -8  -3  24.127   2.943
   3  -8  -3  27.307   2.716
  -3   8   3  19.420   3.554
   2  -8  -3  47.279   3.357
   2  -8  -3  44.759   4.579
   2  -8  -3  44.382   3.837
  -2   8   3  38.435   3.111
   1  -8  -3  3.1886  2.0327
   1  -8  -3  2.1828  1.0219
   1  -8  -3  2.3480  0.9501
  -1   8   3  2.8169  1.5956
  -1   8   3  1.0246  0.9810
   0  -8  -3  43.040   4.334
   0  -8  -3  47.449   2.999
   0  -8  -3  45.118   3.274
   0   8   3  40.523   3.024
   0   8   3  41.304   3.672
  -1  -8  -3  3.4519  2.3217
  -1  -8  -3  4.1754  1.9126
   1   8   3  1.5115  1.4235
   1   8   3  1.4127  1.1269
   1   8   3  1.9531  1.1597
   1   8   3  2.0213  1.4992
   1   8   3  1.1897  1.0715
   1   8   3  1.1116  1.0287
  -2  -8  -3  148.94    8.47
  -2  -8  -3  138.48    7.37
   2   8   3  160.67    8.22
   2   8   3  141.44    7.52
   2   8   3  156.15    7.61
   2   8   3  166.05    9.18
   2   8   3  162.82    9.66
   2   8   3  145.71    8.07
   2   8   3  142.81    6.91
  -3  -8  -3  3.9465  1.6083
  -3  -8  -3  2.6585  1.3913
   3   8   3  2.1792  1.4373
   3   8   3  1.6486  0.4657
   3   8   3  1.9461  0.4725
   3   8   3  1.1631  0.4320
   3   8   3  2.0826  1.4249
   3   8   3  2.4782  1.4817
   3   8   3  1.2758  0.3977
  -4  -8  -3  273.14   12.10
  -4  -8  -3  270.11   11.63
   4   8   3  270.69   12.26
   4   8   3  284.31   12.46
   4   8   3  291.68   11.64
   4   8   3  290.15   12.22
   4   8   3  292.91   10.95
   4   8   3  292.49   11.70
   4   8   3  267.84   13.27
   4   8   3  301.46   12.27
  -5  -8  -3  290.69   11.40
  -5  -8  -3  283.80   11.30
   5   8   3  315.97   13.08
   5   8   3  318.81   14.31
   5   8   3  315.98   12.10
   5   8   3  301.93   12.28
   5   8   3  308.64   11.72
   5   8   3  308.75   12.37
   5   8   3  311.95   11.97
   5   8   3  308.30   18.57
   5   8   3  313.83   12.99
   5   8   3  321.24   15.20
  -6  -8  -3  2.2039  1.4957
  -6  -8  -3  0.3117  1.4616
   6   8   3  2.7921  1.3070
   6   8   3  1.2415  0.4824
   6   8   3  1.3753  0.4546
   6   8   3  0.5340  0.4665
   6   8   3  1.5000  0.4996
  -7  -8  -3  278.22   13.42
  -7  -8  -3  314.25   19.92
  -7  -8  -3  291.39   12.57
   7   8   3  318.85   10.58
   7   8   3  312.72   21.60
   7   8   3  309.76   10.58
   7   8   3  315.10   23.26
   7   8   3  312.07   13.13
  -8  -8  -3  70.075   4.453
  -8  -8  -3  58.587   4.599
  -8  -8  -3  66.488   5.143
   8   8   3  60.573   4.968
   8   8   3  68.604   5.314
   8   8   3  62.420   4.367
   8   8   3  66.048   5.145
   8   8   3  63.420   5.313
  -9  -8  -3  -1.163   1.510
   9   8   3  0.2667  1.9802
 -10  -8  -3  40.989   4.320
  10   8   3  40.020   4.241
 -11  -8  -3  5.1809  2.6746
  11   8   3  8.4259  3.0227
 -12  -8  -3  8.8309  3.1925
  12   8   3  8.1795  3.7931
   4  -9  -3  22.330   3.393
   4  -9  -3  15.040   3.467
  -4   9   3  12.712   3.530
  -4   9   3  13.934   3.313
   3  -9  -3  23.757   2.990
   3  -9  -3  27.311   3.963
  -3   9   3  18.215   4.045
  -3   9   3  18.601   2.720
   2  -9  -3  6.2527  1.6292
   2  -9  -3  3.4340  2.7170
   2  -9  -3  2.4050  1.7931
  -2   9   3  3.1398  1.9158
   1  -9  -3  3.6773  2.0183
   1  -9  -3  6.1203  2.5708
   1  -9  -3  7.0055  2.0672
  -1   9   3  3.8051  2.0078
   0  -9  -3  128.97   11.73
   0  -9  -3  125.65    8.15
   0  -9  -3  130.67   10.26
   0   9   3  121.86    7.19
   0   9   3  111.70    5.80
  -1  -9  -3  1.3287  1.6364
   1   9   3 -0.8209  1.4314
   1   9   3  1.2914  1.4926
  -2  -9  -3  54.518   3.820
  -2  -9  -3  55.284   5.130
   2   9   3  46.388   3.863
   2   9   3  52.218   3.543
  -3  -9  -3  3.9581  2.4028
  -3  -9  -3  4.5169  2.0677
   3   9   3  1.9208  1.6889
   3   9   3  3.5102  1.5916
  -4  -9  -3  78.912   5.380
  -4  -9  -3  92.387   5.610
   4   9   3  83.692   5.215
   4   9   3  83.443   5.072
  -5  -9  -3  542.72   20.92
  -5  -9  -3  529.71   26.26
   5   9   3  559.19   19.67
  -6  -9  -3  463.69   17.58
  -6  -9  -3  462.02   22.14
   6   9   3  493.34   24.08
  -7  -9  -3  29.792   3.452
  -7  -9  -3  34.750   4.133
   7   9   3  39.792   3.463
  -8  -9  -3  81.158   5.982
  -8  -9  -3  79.982   5.511
   8   9   3  82.686   5.309
  -9  -9  -3  49.578   4.246
  -9  -9  -3  47.555   4.988
   9   9   3  51.778   5.051
 -10  -9  -3  15.597   3.884
 -10  -9  -3  9.8736  3.1780
  10   9   3  10.070   3.393
 -11  -9  -3  27.361   4.298
  11   9   3  27.211   5.437
 -12  -9  -3  -3.268   2.807
  12   9   3  -2.702   3.098
  -3  10   3  6.5612  3.1023
  -3  10   3  8.4143  3.1895
   2 -10  -3  4.7186  2.5476
   2 -10  -3  9.3579  2.2060
   2 -10  -3  6.7321  2.4915
  -2  10   3  4.9057  2.5204
  -2  10   3  3.3137  2.0826
   1 -10  -3  -1.086   1.949
   1 -10  -3  3.0345  2.1222
   1 -10  -3  3.3588  2.9973
  -1  10   3  1.9772  2.1862
  -1  10   3  2.6135  1.6902
   0 -10  -3  13.908   3.130
   0  10   3  11.074   2.238
  -1 -10  -3  51.021   4.583
   1  10   3  45.628   3.752
   1  10   3  46.182   4.489
  -2 -10  -3  24.667   3.411
  -2 -10  -3  24.675   3.217
   2  10   3  24.275   2.958
   2  10   3  19.612   3.090
  -3 -10  -3  1.2722  2.8934
  -3 -10  -3  0.6182  1.7757
   3  10   3  1.8911  1.4287
   3  10   3  3.5669  2.0433
  -4 -10  -3  44.740   4.573
  -4 -10  -3  47.872   4.432
   4  10   3  38.974   4.253
   4  10   3  41.023   3.580
  -5 -10  -3  1.5169  1.7736
  -5 -10  -3  -1.873   2.729
   5  10   3 -0.2679  1.4866
   5  10   3 -0.0549  1.6870
  -6 -10  -3  0.0000  2.6479
  -6 -10  -3 -0.6720  1.9342
   6  10   3  -1.098   1.748
  -7 -10  -3  24.873   3.069
  -7 -10  -3  14.710   3.413
   7  10   3  20.136   2.772
  -8 -10  -3  210.04   11.86
  -8 -10  -3  185.93   13.48
   8  10   3  183.80   10.40
  -9 -10  -3  455.89   26.83
  -9 -10  -3  435.82   28.68
   9  10   3  447.64   25.52
 -10 -10  -3  0.8045  2.4303
 -10 -10  -3  -1.796   2.493
  10  10   3 -0.5946  4.0299
 -11 -10  -3  16.250   4.037
 -11 -10  -3  13.168   4.425
  11  10   3  21.967   4.980
  -2  11   3  44.553   6.138
  -2  11   3  33.320   4.353
   1 -11  -3  76.147   9.008
  -1  11   3  80.544   7.650
  -1  11   3  77.985   7.762
   0 -11  -3  87.593   8.757
   0  11   3  94.851   5.054
   0  11   3  90.094   8.293
  -1 -11  -3  13.552   3.562
   1  11   3  7.4335  2.8794
  -2 -11  -3  1.3939  2.6090
  -2 -11  -3  6.9413  2.3631
   2  11   3  6.4424  2.6702
   2  11   3  6.8543  2.5443
  -3 -11  -3 -0.7511  3.4753
  -3 -11  -3 -0.9038  2.6871
   3  11   3  2.2240  2.1101
   3  11   3  1.7364  1.6738
  -4 -11  -3  3.1326  2.2530
  -4 -11  -3  1.9776  2.1467
   4  11   3  0.6942  1.7083
   4  11   3  1.0146  2.0974
  -5 -11  -3  4.5015  2.5994
  -5 -11  -3  3.8525  2.6358
   5  11   3  1.0752  2.6184
   5  11   3  4.5877  2.2832
  -6 -11  -3  5.4555  2.0624
  -6 -11  -3  3.5262  2.2740
   6  11   3  3.7043  2.7968
  -7 -11  -3  12.759   2.871
  -7 -11  -3  13.819   3.554
   7  11   3  17.438   3.016
  -8 -11  -3  107.60    9.09
  -8 -11  -3  112.73   10.26
   8  11   3  116.07    8.74
  -9 -11  -3  5.7668  3.6833
  -9 -11  -3  6.7911  3.1204
   9  11   3  3.1336  2.9040
 -10 -11  -3  22.585   5.246
 -10 -11  -3  26.273   3.951
  10  11   3  17.704   3.880
   0 -12  -3  5.9984  4.3599
   0  12   3  2.1180  2.6071
  -1 -12  -3  8.4308  4.3186
   1  12   3  12.235   3.494
  -2 -12  -3  15.626   4.132
   2  12   3  15.384   3.335
  -3 -12  -3  92.424   7.313
  -3 -12  -3  96.338   7.845
   3  12   3  95.558   6.889
   3  12   3  98.051   6.113
  -4 -12  -3  16.985   3.908
  -4 -12  -3  15.818   2.866
   4  12   3  12.753   3.661
   4  12   3  16.918   3.065
  -5 -12  -3  21.079   4.173
  -5 -12  -3  14.920   3.375
   5  12   3  15.198   3.430
   5  12   3  16.304   3.747
  -6 -12  -3  2.1655  3.5727
  -6 -12  -3  7.3016  3.7556
   6  12   3  8.6132  4.0290
   6  12   3  2.9689  2.8404
  -7 -12  -3  10.474   3.768
  -7 -12  -3  17.873   3.876
   7  12   3  13.034   3.204
  -8 -12  -3  17.946   4.596
  -8 -12  -3  16.778   4.187
   8  12   3  21.311   4.641
  -9 -12  -3  1.5407  2.4730
  -9 -12  -3  5.5992  4.2900
   9  12   3  0.5649  3.0268
  -2 -13  -3  9.2351  3.7831
   2  13   3  9.2180  4.2757
  -3 -13  -3  50.686   6.742
   3  13   3  43.224   6.156
  -4 -13  -3  3.7113  3.9083
  -4 -13  -3  0.0073  5.3805
   4  13   3  -3.679   2.236
   4  13   3 -0.9342  4.3244
  -5 -13  -3  7.9689  5.0366
  -5 -13  -3  6.3383  4.1683
   5  13   3  3.4007  2.8257
   5  13   3  6.5622  4.8954
  -6 -13  -3  309.85   25.42
  -6 -13  -3  295.10   20.37
   6  13   3  321.22   26.60
   6  13   3  308.04   30.19
  -7 -13  -3 -0.7942  4.9383
  -7 -13  -3 -0.3580  3.2103
   7  13   3  0.8735  3.6126
   7  13   3  3.4286  3.6474
  -8 -13  -3  18.037   4.667
  -8 -13  -3  13.306   3.983
   8  13   3  15.159   4.141
   4  13  -4  -1.646   2.913
  -4 -13   4 -0.3134  3.0742
   3  13  -4  2.2871  4.9929
  -3 -13   4 -0.3476  2.4811
   2  13  -4 -0.2211  2.7528
  -2 -13   4  0.1770  2.8740
   7  12  -4  6.2217  3.5785
   7  12  -4  -1.439   3.138
   7  12  -4  -3.178   3.308
  -7 -12   4  2.8787  3.7137
   6  12  -4  1.9492  2.1443
   6  12  -4  7.3618  3.4345
   6  12  -4  3.9528  2.7248
  -6 -12   4  2.1042  3.1766
   5  12  -4  3.5660  2.4522
   5  12  -4  6.0604  2.9914
   5  12  -4  4.5191  2.5864
  -5 -12   4  0.7537  2.8326
   4  12  -4  5.7763  3.1677
  -4 -12   4  4.2777  4.0680
   3  12  -4  5.8581  2.7794
  -3 -12   4  3.0543  2.7147
   2  12  -4  11.970   2.425
  -2 -12   4  17.669   3.623
   1  12  -4  2.8523  2.5051
  -1 -12   4  3.0407  3.3011
   0  12  -4  3.2261  2.8091
   0  12  -4  3.0558  3.4916
   0 -12   4  7.2748  3.8298
  -1  12  -4  0.7039  2.3518
  -1  12  -4  1.5402  4.0603
   1 -12   4  1.2611  2.4745
  -2  12  -4  90.972   8.170
   8  11  -4  9.5958  2.9501
   8  11  -4  9.1813  3.6043
  -8 -11   4  14.267   4.245
   7  11  -4  0.8410  2.5352
   7  11  -4  2.5416  2.8986
   7  11  -4  1.8334  2.2976
  -7 -11   4  2.4458  2.6759
   6  11  -4  -2.362   2.825
   6  11  -4  -1.805   2.380
   6  11  -4  0.7531  2.1924
  -6 -11   4  -3.009   4.023
   5  11  -4  22.020   2.710
   5  11  -4  15.562   2.633
   5  11  -4  19.210   4.229
  -5 -11   4  20.558   3.462
   4  11  -4  1.8188  2.5212
  -4 -11   4  0.2210  2.3442
   3  11  -4  7.4923  2.5685
  -3 -11   4  5.0553  3.4590
   2  11  -4  17.897   3.285
  -2 -11   4  16.842   3.008
   1  11  -4  4.1476  2.1107
  -1 -11   4  3.2549  2.6745
   0  11  -4  28.262   3.721
   0 -11   4  36.438   4.434
  -1  11  -4  5.5242  2.6658
  -1  11  -4  5.5811  2.3328
   1 -11   4  9.3294  3.1001
  -2  11  -4  0.4763  3.0682
   2 -11   4 -0.1169  3.0215
  -3  11  -4  3.2611  2.4832
  -3  11  -4  2.0051  2.5182
   3 -11   4  2.1908  2.6826
   9  10  -4  83.848   8.494
   9  10  -4  112.43    9.46
   9  10  -4  96.911   9.375
  -9 -10   4  85.088   9.479
   8  10  -4 -0.7562  3.6711
   8  10  -4  2.2993  3.2166
   8  10  -4 -0.3513  3.1609
  -8 -10   4  2.2821  2.8433
   7  10  -4  0.3422  1.9210
   7  10  -4 -0.9903  2.5900
   7  10  -4  2.3149  2.7568
  -7 -10   4 -0.6804  2.2323
   6  10  -4  3.6165  2.0174
   6  10  -4  5.7363  2.4878
   6  10  -4  7.0184  2.9879
  -6 -10   4  0.9190  2.1457
   5  10  -4  1.6655  1.9988
   5  10  -4  1.9042  2.4364
   5  10  -4  1.5934  1.7597
  -5 -10   4  4.8439  1.2660
  -5 -10   4 -0.0522  2.0589
  -5 -10   4  4.1166  1.4397
   4  10  -4  208.51   13.10
  -4 -10   4  239.95   18.27
  -4 -10   4  244.04   14.68
  -4 -10   4  205.83   11.24
   3  10  -4  3.5640  2.1916
  -3 -10   4  0.9080  1.9591
  -3 -10   4  1.4671  1.3037
  -3 -10   4  1.6276  1.2432
   2  10  -4  0.7538  2.0056
  -2 -10   4 -0.0227  2.6174
  -2 -10   4 -0.7167  1.0867
   1  10  -4  80.187   5.882
  -1 -10   4  87.251   5.542
  -1 -10   4  112.55    6.70
   0  10  -4  63.174   5.056
   0  10  -4  61.787   4.976
   0 -10   4  62.874   5.859
  -1  10  -4  47.265   4.662
  -1  10  -4  44.952   4.215
  -1  10  -4  44.966   3.358
   1 -10   4  47.002   5.041
  -2  10  -4  11.641   2.147
  -2  10  -4  9.5516  2.5713
  -2  10  -4  7.9099  2.8634
   2 -10   4  17.381   3.005
  -3  10  -4  18.354   3.621
  -3  10  -4  14.252   2.645
   3 -10   4  21.050   4.167
  -4  10  -4  8.6676  2.7617
  -4  10  -4  7.9494  3.6318
  -5  10  -4  1.3812  2.9395
  -5  10  -4  2.1410  3.0109
  10   9  -4  47.147   5.939
  10   9  -4  45.264   5.280
   9   9  -4  27.422   4.621
   9   9  -4  23.871   4.122
   9   9  -4  21.021   4.007
  -9  -9   4  17.890   4.186
  -9  -9   4  27.887   4.528
   8   9  -4  6.4268  3.6243
   8   9  -4  2.5405  4.2928
   8   9  -4  1.3085  2.7067
  -8  -9   4  -1.684   2.597
  -8  -9   4  5.4904  2.3651
   7   9  -4  47.280   4.434
   7   9  -4  52.636   5.136
   7   9  -4  40.827   3.788
  -7  -9   4  61.503   5.097
  -7  -9   4  46.100   5.930
   6   9  -4  71.249   5.455
   6   9  -4  80.505   5.737
   6   9  -4  65.039   6.215
  -6  -9   4  85.597   4.870
  -6  -9   4  77.678   6.590
  -6  -9   4  72.390   6.107
   5   9  -4  94.038   6.769
   5   9  -4  86.194   5.635
   5   9  -4  81.824   4.801
  -5  -9   4  100.38    8.16
  -5  -9   4  81.628   6.294
  -5  -9   4  91.104   6.658
   4   9  -4  643.50   26.79
   4   9  -4  646.97   29.39
   4   9  -4  615.39   25.47
  -4  -9   4  613.80   33.42
  -4  -9   4  654.26   40.70
  -4  -9   4  653.21   29.97
   3   9  -4  218.81    9.56
  -3  -9   4  221.73   11.01
  -3  -9   4  199.51   11.20
  -3  -9   4  221.12   13.95
   2   9  -4  8.7899  2.1021
  -2  -9   4  12.731   1.656
  -2  -9   4  11.273   1.233
  -2  -9   4  8.9251  2.8474
   1   9  -4  167.28   10.86
   1   9  -4  165.45    7.48
  -1  -9   4  156.86    8.61
  -1  -9   4  181.90    8.75
   0   9  -4  12.284   2.407
   0   9  -4  9.6674  1.3585
   0  -9   4  14.249   3.152
   0  -9   4  15.571   1.770
  -1   9  -4 -0.5678  1.1294
  -1   9  -4  0.0818  1.6572
   1  -9   4 -0.4950  1.5551
  -2   9  -4  3.3870  1.8083
  -2   9  -4  5.0419  2.0052
  -2   9  -4  6.1601  1.6818
   2  -9   4  7.4541  2.0097
  -3   9  -4  1.3385  1.7953
  -3   9  -4  -3.133   1.705
  -3   9  -4 -0.9163  1.6044
   3  -9   4 -0.4056  1.8152
  -4   9  -4  1.8732  2.0848
  -4   9  -4  0.3442  1.8270
   4  -9   4  1.2916  1.6576
  -5   9  -4  57.851   5.071
  -5   9  -4  64.696   6.394
   5  -9   4  69.638   7.147
  -6   9  -4  1.8828  2.6610
  -6   9  -4  9.3999  3.0817
   6  -9   4  3.6513  3.6659
   6  -9   4  7.3391  3.2846
  10   8  -4  1.0545  2.8376
  10   8  -4  1.2021  2.6866
  10   8  -4  2.6879  4.9098
 -10  -8   4  -2.631   3.137
   9   8  -4  0.4949  3.4856
   9   8  -4 -0.9058  3.3966
   9   8  -4 -0.9690  3.4550
  -9  -8   4 -0.8961  1.9446
   8   8  -4  51.834   4.867
   8   8  -4  55.731   4.932
   8   8  -4  53.753   5.152
  -8  -8   4  41.911   4.452
  -8  -8   4  57.989   4.264
   7   8  -4  2.4304  2.0546
   7   8  -4  0.7384  3.0360
   7   8  -4  1.0524  1.7528
  -7  -8   4 -0.9279  1.9057
  -7  -8   4 -0.0598  2.6614
   6   8  -4 -0.3672  1.5788
   6   8  -4 -0.0394  1.5758
   6   8  -4  1.4676  1.6718
  -6  -8   4 -0.4520  1.6902
  -6  -8   4  2.3317  1.7945
   5   8  -4  280.76   12.16
   5   8  -4  282.68   12.45
   5   8  -4  273.56   12.97
  -5  -8   4  280.36   15.55
  -5  -8   4  275.78   18.01
  -5  -8   4  288.32   14.05
   4   8  -4 -0.0851  1.4847
   4   8  -4  0.4019  1.2588
   4   8  -4  0.3191  1.4007
  -4  -8   4  0.0701  0.8433
  -4  -8   4  -1.450   1.239
  -4  -8   4  1.9479  1.5838
   3   8  -4  234.05   10.72
   3   8  -4  208.61    8.56
  -3  -8   4  232.17   10.01
  -3  -8   4  223.44    7.73
  -3  -8   4  192.78   10.12
   2   8  -4  50.622   3.787
   2   8  -4  55.706   4.281
   2   8  -4  51.083   4.674
  -2  -8   4  57.398   3.703
  -2  -8   4  58.189   3.029
  -2  -8   4  54.918   3.897
  -2  -8   4  52.214   4.420
   1   8  -4  60.303   3.210
   1   8  -4  56.549   4.587
   1   8  -4  54.835   3.874
  -1  -8   4  58.914   3.629
  -1  -8   4  57.113   3.138
  -1  -8   4  51.245   4.104
   0   8  -4  61.111   3.001
   0   8  -4  46.182   3.457
   0  -8   4  51.699   3.626
   0  -8   4  61.135   3.552
   0  -8   4  61.039   4.231
  -1   8  -4  78.126   4.051
  -1   8  -4  79.627   4.168
   1  -8   4  85.934   5.330
   1  -8   4  75.712   4.823
  -2   8  -4  8.0924  1.6860
  -2   8  -4  7.5985  1.9546
  -2   8  -4  6.3661  2.0152
   2  -8   4  5.3850  1.7659
  -3   8  -4  1.5184  1.1564
  -3   8  -4 -0.1367  1.7202
  -3   8  -4 -0.2282  1.7758
   3  -8   4  2.3949  1.6366
  -4   8  -4  -1.188   1.011
  -4   8  -4  1.2563  2.3886
  -4   8  -4  2.9054  2.3319
   4  -8   4  -2.196   2.358
  -5   8  -4  1.6758  1.7165
  -5   8  -4  0.7864  1.9909
   5  -8   4 -0.1053  2.2850
   5  -8   4  0.3727  1.7861
   5  -8   4 -0.5643  2.2307
  -6   8  -4  99.472   8.146
  -6   8  -4  93.310   9.284
   6  -8   4  99.832   7.275
   6  -8   4  85.953   6.832
  -7   8  -4  7.0017  2.9080
   7  -8   4  7.3623  3.0696
   7  -8   4  6.6251  3.2998
  10   7  -4  -2.300   2.574
  10   7  -4  1.1494  2.8838
  10   7  -4 -0.3349  2.3648
 -10  -7   4 -0.3209  2.2302
   9   7  -4  0.2181  3.1375
   9   7  -4  4.7564  2.9596
   9   7  -4  1.0041  3.4666
  -9  -7   4  10.643   3.203
   8   7  -4  151.08   10.88
   8   7  -4  150.97    9.66
   8   7  -4  141.05    9.65
  -8  -7   4  149.87    8.23
  -8  -7   4  147.71   11.00
   7   7  -4  35.933   3.518
   7   7  -4  33.548   3.783
   7   7  -4  35.043   3.338
  -7  -7   4  31.063   3.630
  -7  -7   4  39.705   3.133
   6   7  -4  17.526   2.282
   6   7  -4  18.620   2.577
   6   7  -4  20.797   2.741
  -6  -7   4  20.629   2.855
  -6  -7   4  23.827   2.412
   5   7  -4  39.645   2.908
   5   7  -4  43.877   2.965
   5   7  -4  45.829   3.239
  -5  -7   4  40.528   3.028
  -5  -7   4  43.713   2.704
   4   7  -4  115.32    5.58
   4   7  -4  115.56    4.95
   4   7  -4  112.91    5.28
  -4  -7   4  123.21    4.95
  -4  -7   4  115.09    6.35
  -4  -7   4  115.90    5.48
  -4  -7   4  97.293   5.586
  -4  -7   4  103.51    6.27
   3   7  -4  13.070   2.373
   3   7  -4  13.361   0.927
  -3  -7   4  15.192   0.888
  -3  -7   4  8.6646  1.8970
  -3  -7   4  13.374   1.324
  -3  -7   4  13.054   1.344
  -3  -7   4  8.9621  1.5219
   2   7  -4  17.247   1.565
   2   7  -4  19.138   1.929
   2   7  -4  19.186   1.249
  -2  -7   4  18.664   1.426
  -2  -7   4  18.031   2.505
  -2  -7   4  18.213   2.182
  -2  -7   4  17.621   1.502
  -2  -7   4  18.113   1.444
   1   7  -4  228.82   12.45
   1   7  -4  229.23    9.12
   1   7  -4  231.80   10.41
  -1  -7   4  238.08   13.66
  -1  -7   4  231.34   10.90
  -1  -7   4  213.97    9.07
  -1  -7   4  214.84    9.26
   0   7  -4  5.0087  1.1387
   0   7  -4  5.7255  1.1827
   0   7  -4  1.9405  1.3565
   0  -7   4  7.5903  1.5700
   0  -7   4  6.4171  2.2358
   0  -7   4  5.4221  1.5806
   0  -7   4  6.4077  1.0118
  -1   7  -4  114.84    9.12
  -1   7  -4  106.43    5.66
  -1   7  -4  117.45    8.44
  -1   7  -4  119.84    6.19
  -1   7  -4  114.56    5.09
   1  -7   4  111.05    5.59
   1  -7   4  109.59    7.07
   1  -7   4  106.46    5.67
  -2   7  -4  4.1074  1.5354
  -2   7  -4  5.4251  1.7314
  -2   7  -4  7.0104  1.6192
  -2   7  -4  7.2761  1.4704
   2  -7   4  9.4292  2.1206
   2  -7   4  9.8357  1.9867
  -3   7  -4  13.084   1.603
  -3   7  -4  14.344   1.920
  -3   7  -4  9.3055  1.3047
   3  -7   4  10.835   2.279
   3  -7   4  10.390   2.360
  -4   7  -4  31.531   3.135
  -4   7  -4  34.468   2.653
   4  -7   4  40.599   3.027
   4  -7   4  39.615   2.811
   4  -7   4  40.013   2.839
  -5   7  -4  182.46   10.77
   5  -7   4  190.42    9.34
   5  -7   4  205.02   11.64
   5  -7   4  188.19    8.66
  -6   7  -4  26.642   3.889
   6  -7   4  28.645   3.753
   6  -7   4  26.530   3.484
   6  -7   4  31.024   4.249
  -7   7  -4  1.9022  2.5789
   7  -7   4  0.3011  3.3643
   7  -7   4  -1.600   3.745
  -8   7  -4  11.910   3.596
   8  -7   4  11.028   3.490
   8  -7   4  16.452   3.408
  10   6  -4  0.0614  2.8700
  10   6  -4  5.6468  2.6444
  10   6  -4  5.1169  2.5591
  10   6  -4  5.1304  3.8449
  10   6  -4  4.2364  4.1475
 -10  -6   4  2.9415  2.2855
 -10  -6   4  2.5737  2.7880
   9   6  -4  -3.275   2.060
   9   6  -4  1.7346  2.3499
   9   6  -4  0.3613  2.1096
  -9  -6   4  -1.524   2.364
  -9  -6   4  1.9990  1.9159
   8   6  -4  17.306   2.733
   8   6  -4  19.273   2.728
   8   6  -4  21.516   3.951
  -8  -6   4  22.719   2.974
  -8  -6   4  16.280   3.096
  -8  -6   4  15.308   2.072
   7   6  -4  26.447   2.702
   7   6  -4  23.515   3.075
   7   6  -4  35.214   3.116
  -7  -6   4  33.223   2.802
  -7  -6   4  30.737   2.760
  -7  -6   4  30.097   3.259
  -7  -6   4  28.993   3.043
   6   6  -4  8.9229  2.5156
   6   6  -4  9.0902  2.2770
   6   6  -4  14.024   2.435
  -6  -6   4  9.8854  1.2085
  -6  -6   4  10.271   1.575
  -6  -6   4  9.6999  1.2028
  -6  -6   4  9.5082  2.0220
  -6  -6   4  10.544   1.812
   5   6  -4  0.9556  1.4005
   5   6  -4  4.4007  1.3461
   5   6  -4  1.6806  1.3976
  -5  -6   4  1.4295  1.3094
  -5  -6   4  1.7190  1.1117
  -5  -6   4 -0.3538  1.1780
  -5  -6   4  3.4947  0.6254
   4   6  -4  169.94    8.82
   4   6  -4  155.85    6.31
   4   6  -4  155.95    6.25
  -4  -6   4  157.26    7.05
  -4  -6   4  167.79    6.83
  -4  -6   4  158.39    7.35
  -4  -6   4  159.12    6.74
   3   6  -4  57.400   3.333
  -3  -6   4  56.969   3.052
  -3  -6   4  56.422   3.479
  -3  -6   4  58.755   3.305
  -3  -6   4  55.079   3.459
  -3  -6   4  59.297   3.490
   2   6  -4  0.3590  1.0587
   2   6  -4 -0.6513  0.4776
  -2  -6   4  0.1809  0.6354
  -2  -6   4 -0.3367  0.5502
  -2  -6   4  1.1565  1.2021
  -2  -6   4  0.6052  0.5787
  -2  -6   4 -0.1439  1.0298
   1   6  -4  12.073   1.173
   1   6  -4  11.658   1.495
   1   6  -4  12.968   0.958
   1   6  -4  9.1794  1.8202
  -1  -6   4  12.493   1.065
  -1  -6   4  14.965   1.873
  -1  -6   4  11.510   1.917
  -1  -6   4  15.918   1.016
  -1  -6   4  15.746   1.241
   0   6  -4  236.65    8.02
   0   6  -4  255.39    9.52
   0   6  -4  244.96   10.53
   0   6  -4  231.50    8.42
   0  -6   4  214.05    8.90
   0  -6   4  241.10   12.48
   0  -6   4  237.11   10.21
   0  -6   4  245.74   10.32
  -1   6  -4  14.791   1.586
  -1   6  -4  12.046   1.485
  -1   6  -4  13.652   1.401
  -1   6  -4  11.593   1.446
  -1   6  -4  11.349   1.386
   1  -6   4  15.895   1.862
   1  -6   4  16.783   1.820
   1  -6   4  11.176   1.288
  -2   6  -4  17.383   2.151
  -2   6  -4  19.376   2.002
  -2   6  -4  15.741   1.746
  -2   6  -4  16.050   2.154
  -2   6  -4  18.409   2.026
   2  -6   4  17.850   2.081
   2  -6   4  16.773   2.382
  -3   6  -4  93.717   6.952
  -3   6  -4  91.138   4.638
  -3   6  -4  89.706   3.838
  -3   6  -4  88.865   6.627
   3  -6   4  95.532   4.510
   3  -6   4  91.786   4.405
  -4   6  -4  334.40   12.82
  -4   6  -4  330.01   19.54
   4  -6   4  336.41   12.49
   4  -6   4  343.91   15.32
   4  -6   4  345.95   15.61
   4  -6   4  352.57   13.05
  -5   6  -4  43.869   3.703
  -5   6  -4  41.905   3.476
   5  -6   4  40.517   2.933
   5  -6   4  41.993   3.532
   5  -6   4  48.020   3.677
   5  -6   4  43.376   3.441
  -6   6  -4  2.6397  1.6061
   6  -6   4  6.0385  1.4738
   6  -6   4  5.7318  2.1512
   6  -6   4  5.4128  2.2646
  -7   6  -4  1.5377  2.0804
   7  -6   4  2.9653  2.0786
   7  -6   4  -2.821   2.280
  -8   6  -4  16.382   3.195
   8  -6   4  15.382   3.755
   8  -6   4  16.658   3.962
  -9   6  -4  2.8765  4.1921
   9  -6   4  1.4628  3.0759
   9  -6   4  -1.586   2.524
  10   5  -4  8.9540  2.4875
  10   5  -4  7.8555  2.6616
  10   5  -4  10.978   3.126
  10   5  -4  5.9240  2.8769
  10   5  -4  16.339   3.740
 -10  -5   4  11.669   3.250
[truncated: 466,962 more chars]
