# Supplementary material for: Crystal structure of 4,5-bis­(3,4,5-tri­meth­oxy­phen­yl)-2H-1,2,3-triazole methanol monosolvate
Source: Acta Crystallogr Sect E Struct Rep Online. 2014 Sep 24;70(Pt 10):o1128–9. doi: 10.1107/S1600536814020911 (PMC4257191; doi:10.1107/S1600536814020911)
Supplement: Supplementary file 2 [file e-70-o1128-Isup2.hkl]

#
# h,k,l, Fc-squared, Fo-squared, sigma(Fo-squared), status flag
#
data_I
_shelx_title ' k13162: P1bar'
_shelx_refln_list_code          4
_shelx_F_calc_maximum      139.12
_exptl_crystal_F_000       460.00
_reflns_d_resolution_high  0.7697

loop_
 _space_group_symop_operation_xyz
 'x, y, z'
 '-x, -y, -z'

_cell_length_a    10.1458
_cell_length_b    10.6090
_cell_length_c    11.0435
_cell_angle_alpha  89.571
_cell_angle_beta   72.590
_cell_angle_gamma  70.715

_shelx_F_squared_multiplier     1.000

loop_
 _refln_index_h
 _refln_index_k
 _refln_index_l
 _refln_F_squared_calc
 _refln_F_squared_meas
 _refln_F_squared_sigma
 _refln_observed_status
   1   0   0        530.49        504.24         4.60 o
   2   0   0       1374.84       1312.23        10.88 o
   3   0   0       1097.50       1000.18         9.62 o
   4   0   0         55.94         56.58         0.98 o
   5   0   0        183.06        156.03         1.96 o
   6   0   0         49.23         55.45         1.36 o
   7   0   0         45.34         49.21         1.56 o
   8   0   0        270.21        271.58         4.85 o
   9   0   0          2.43          3.74         1.26 o
  10   0   0         73.72         64.39         3.58 o
  11   0   0        142.15        146.18         5.39 o
 -11   1   0         46.97         43.39         3.25 o
 -10   1   0         10.35          8.10         2.27 o
  -9   1   0         13.36         10.88         1.74 o
  -8   1   0          0.55         -0.30         1.11 o
  -7   1   0        882.63        927.69        14.15 o
  -6   1   0        485.84        476.91         6.33 o
  -5   1   0        875.89        862.49         9.96 o
  -4   1   0       2022.20       2152.89        25.22 o
  -3   1   0        126.79         95.16         1.17 o
  -2   1   0        518.72        457.60         4.20 o
  -1   1   0       3309.40       3127.96        35.94 o
   0   1   0         83.50         80.02         1.05 o
   1   1   0       1395.11       1282.10        12.25 o
   2   1   0        657.68        605.47         5.66 o
   3   1   0        291.00        294.29         3.28 o
   4   1   0       2509.78       2593.07        25.08 o
   5   1   0         28.00         37.69         0.80 o
   6   1   0          0.02          0.17         0.30 o
   7   1   0          4.23          4.58         0.68 o
   8   1   0        554.73        539.90         8.27 o
   9   1   0         52.22         46.55         1.90 o
  10   1   0          3.54          2.60         1.47 o
  11   1   0         33.03         35.13         2.67 o
  12   1   0          4.87          1.33         2.31 o
 -11   2   0        103.11        105.28         5.49 o
 -10   2   0         11.90          9.10         2.17 o
  -9   2   0        152.15        157.20         4.60 o
  -8   2   0        426.48        403.93         8.32 o
  -7   2   0         37.94         31.13         1.56 o
  -6   2   0         25.42         23.48         1.08 o
  -5   2   0        873.53        883.70        11.48 o
  -4   2   0        302.80        358.91         4.48 o
  -3   2   0        606.40        630.22         6.02 o
  -2   2   0         12.35         13.81         0.37 o
  -1   2   0          4.44          5.15         0.27 o
   0   2   0        280.41        253.25         2.16 o
   1   2   0        502.86        469.39         7.09 o
   2   2   0       5750.42       5416.84        78.28 o
   3   2   0        735.68        721.96         7.55 o
   4   2   0          0.54          0.31         0.28 o
   5   2   0        443.62        413.91         4.35 o
   6   2   0        741.75        796.08         9.36 o
   7   2   0        237.97        212.45         3.34 o
   8   2   0         64.20         67.21         2.11 o
   9   2   0         41.43         42.41         2.93 o
  10   2   0        319.23        354.07         7.01 o
  11   2   0          5.26          5.31         1.45 o
  12   2   0          7.56          8.55         2.48 o
 -10   3   0          9.40         12.47         2.88 o
  -9   3   0          0.43          2.40         1.79 o
  -8   3   0         60.97         46.99         2.45 o
  -7   3   0        117.27        101.32         3.08 o
  -6   3   0          4.83          5.51         1.03 o
  -5   3   0        108.73        101.85         2.30 o
  -4   3   0        123.35        117.41         1.65 o
  -3   3   0       1071.46       1119.97        11.43 o
  -2   3   0        515.65        501.68         4.84 o
  -1   3   0        152.18        141.99         1.45 o
   0   3   0         12.87          5.94         0.25 o
   1   3   0       2817.40       2593.90        25.86 o
   2   3   0        263.78        199.68         2.57 o
   3   3   0        180.70        163.92         1.95 o
   4   3   0         37.04         23.76         0.59 o
   5   3   0        256.68        271.10         4.10 o
   6   3   0       1261.32       1300.70        13.59 o
   7   3   0        885.75        917.99        10.90 o
   8   3   0         77.12         80.63         2.03 o
   9   3   0         32.16         29.13         1.45 o
  10   3   0         55.84         57.43         2.08 o
  11   3   0         19.75         17.26         1.72 o
  12   3   0         14.05         13.52         2.33 o
 -10   4   0          0.06          3.80         3.39 o
  -9   4   0         66.16         68.36         3.15 o
  -8   4   0         87.29         87.39         3.71 o
  -7   4   0         18.53          6.93         1.68 o
  -6   4   0          0.42         -0.78         0.96 o
  -5   4   0         11.39          7.94         0.90 o
  -4   4   0         47.70         47.90         1.22 o
  -3   4   0        120.82        101.82         1.76 o
  -2   4   0        249.38        245.48         2.53 o
  -1   4   0       2908.07       3191.78        30.31 o
   0   4   0       1606.91       1724.83        17.31 o
   1   4   0       1254.76       1222.21        13.30 o
   2   4   0        720.39        769.99        10.13 o
   3   4   0         14.58         24.42         1.06 o
   4   4   0         54.95         45.65         0.82 o
   5   4   0          3.03          1.13         0.41 o
   6   4   0        254.12        307.69         4.27 o
   7   4   0        147.96        158.93         3.03 o
   8   4   0        258.09        297.62         4.17 o
   9   4   0        133.20        122.75         3.51 o
  10   4   0         13.24         13.28         1.62 o
  11   4   0         29.93         32.25         2.22 o
  12   4   0        147.27        150.85         9.75 o
  -9   5   0          0.11         -2.02         2.35 o
  -8   5   0         67.95         67.29         3.51 o
  -7   5   0        138.42        144.03         4.04 o
  -6   5   0        276.52        293.37         5.98 o
  -5   5   0        118.92         99.16         2.53 o
  -4   5   0        898.95        925.22        12.34 o
  -3   5   0         12.44         13.57         1.01 o
  -2   5   0        754.71        868.58         9.08 o
  -1   5   0        849.18        930.43         9.12 o
   0   5   0         28.21         41.78         0.75 o
   1   5   0       1699.42       1875.44        21.37 o
   2   5   0        259.54        274.26         3.80 o
   3   5   0         22.24         24.77         0.63 o
   4   5   0        345.88        370.87         4.57 o
   5   5   0        149.37        165.12         3.05 o
   6   5   0         22.51         22.99         0.93 o
   7   5   0        309.51        350.76         5.30 o
   8   5   0        217.28        211.68         3.95 o
   9   5   0         27.91         24.30         1.63 o
  10   5   0         11.34         10.31         1.41 o
  11   5   0         67.69         70.69         3.23 o
  12   5   0         59.65         61.98         3.57 o
  -8   6   0          2.50          2.44         2.57 o
  -7   6   0        130.92        133.62         4.14 o
  -6   6   0        144.59        142.60         4.01 o
  -5   6   0         17.59         18.49         1.53 o
  -4   6   0         60.42         53.17         1.96 o
  -3   6   0        963.52       1031.38        16.39 o
  -2   6   0        615.61        634.01         7.80 o
  -1   6   0         29.79         29.42         0.80 o
   0   6   0         37.32         30.26         0.99 o
   1   6   0        892.03        962.24        12.07 o
   2   6   0         37.99         37.86         0.89 o
   3   6   0        110.48         97.55         1.66 o
   4   6   0        840.67        845.05        11.48 o
   5   6   0        132.89        152.69         3.45 o
   6   6   0        101.20        108.92         2.51 o
   7   6   0         58.14         51.76         2.86 o
   8   6   0         51.93         53.02         1.70 o
   9   6   0         36.40         30.11         2.18 o
  10   6   0          5.79          5.81         1.68 o
  11   6   0        132.30        137.77         5.12 o
  12   6   0        392.69        491.50        15.22 o
  -7   7   0         15.00         29.10         3.78 o
  -6   7   0         27.25         23.80         2.29 o
  -5   7   0         12.59          6.66         1.54 o
  -4   7   0        118.77        111.18         3.15 o
  -3   7   0       1073.06       1136.10        18.42 o
  -2   7   0          0.93          0.46         0.80 o
  -1   7   0         63.96         69.78         1.61 o
   0   7   0        155.97        148.26         2.48 o
   1   7   0         37.87         34.68         0.96 o
   2   7   0        896.27       1025.96        13.73 o
   3   7   0         24.99         17.53         0.73 o
   4   7   0        102.66        101.07         2.10 o
   5   7   0        173.40        169.82         3.19 o
   6   7   0         17.15         16.04         1.44 o
   7   7   0          4.38          2.88         1.40 o
   8   7   0          0.15          0.49         1.10 o
   9   7   0          8.93          4.52         1.40 o
  10   7   0         78.34         67.95         4.76 o
  11   7   0         66.76         61.67         2.96 o
  12   7   0         42.18         39.73         3.90 o
  -7   8   0         80.96         92.60         8.99 o
  -6   8   0         10.81          9.81         2.72 o
  -5   8   0         30.19         26.75         2.33 o
  -4   8   0          5.80          4.88         1.43 o
  -3   8   0         46.15         42.42         3.21 o
  -2   8   0        105.13         86.77         3.52 o
  -1   8   0          0.00          0.47         0.80 o
   0   8   0         48.86         42.60         1.79 o
   1   8   0        318.76        326.56         4.97 o
   2   8   0         38.63         28.83         1.22 o
   3   8   0       1618.00       1754.36        24.23 o
   4   8   0        132.59        127.85         3.19 o
   5   8   0        243.61        233.08         4.60 o
   6   8   0         17.00         17.42         1.54 o
   7   8   0          7.29          4.44         1.29 o
   8   8   0         52.01         33.41         2.33 o
   9   8   0        169.02        155.72         4.11 o
  10   8   0         97.34         91.93         3.53 o
  11   8   0         20.65         21.87         2.38 o
  12   8   0         39.09         27.66         4.14 o
  -6   9   0          0.01          1.62         3.09 o
  -5   9   0          3.13          2.95         2.28 o
  -4   9   0        138.15        135.34         5.18 o
  -3   9   0         92.44         85.52         3.41 o
  -2   9   0        151.81        130.06         4.82 o
  -1   9   0          1.42          1.01         1.26 o
   0   9   0        324.25        307.30         9.00 o
   1   9   0         72.36         49.09         2.18 o
   2   9   0         38.57         40.39         1.92 o
   3   9   0        102.87         98.84         2.99 o
   4   9   0       2268.05       2483.10        56.55 o
   5   9   0        156.95        156.30         4.09 o
   6   9   0         33.28         26.08         2.38 o
   7   9   0        173.46        177.57         4.44 o
   8   9   0        155.49        172.35         4.88 o
   9   9   0          9.15          6.22         3.25 o
  10   9   0          0.32         -1.27         1.44 o
  11   9   0        107.54        132.21        10.08 o
  -4  10   0          0.11          2.16         2.07 o
  -3  10   0          4.89          8.60         2.02 o
  -2  10   0         14.02          5.06         2.36 o
  -1  10   0         23.23          7.40         2.07 o
   0  10   0         21.09         15.08         2.13 o
   1  10   0         46.26         40.46         2.41 o
   2  10   0          0.04          0.87         1.12 o
   3  10   0        186.65        208.74         6.88 o
   4  10   0         23.30         21.81         2.32 o
   5  10   0          5.51          0.95         1.45 o
   6  10   0         63.67         65.33         2.60 o
   7  10   0          4.58          5.53         1.97 o
   8  10   0         32.79         31.38         3.40 o
   9  10   0         40.69         39.90         3.80 o
  10  10   0          0.01         -1.54         3.24 o
  11  10   0         22.47         16.70         4.71 o
  -3  11   0         95.59         74.73         7.12 o
  -2  11   0        103.83        127.64         6.99 o
  -1  11   0          0.83         -0.56         1.98 o
   0  11   0         23.75         21.23         2.22 o
   1  11   0          8.62          1.04         2.02 o
   2  11   0         65.17         62.05         3.44 o
   3  11   0          7.80          4.84         2.17 o
   4  11   0         13.18         17.04         2.51 o
   5  11   0         21.75         18.13         2.82 o
   6  11   0         20.58         17.90         2.60 o
   7  11   0         47.46         52.54         4.24 o
   8  11   0          0.78          3.32         2.68 o
   9  11   0         49.74         53.81         4.75 o
  10  11   0         51.45         57.13         5.74 o
  -2  12   0          8.39         12.67         6.27 o
  -1  12   0         30.24         24.60         3.87 o
   0  12   0         16.44         17.07         3.26 o
   1  12   0          5.49          4.27         2.56 o
   2  12   0        227.19        277.30         9.91 o
   3  12   0          5.29          2.90         2.28 o
   4  12   0          6.95          9.73         3.44 o
   5  12   0          3.25          2.39         2.71 o
   6  12   0         21.05         23.25         3.19 o
   7  12   0         59.91         67.60         5.00 o
   8  12   0         11.14          9.41         4.63 o
   9  12   0         59.25         83.18         6.07 o
   1  13   0          0.38          0.35         3.22 o
   2  13   0         21.96         24.96         4.84 o
   3  13   0         92.57        103.25         6.50 o
   4  13   0         84.25        116.36        11.76 o
   5  13   0        118.09        143.09         8.67 o
   6  13   0          0.17         -0.46         2.58 o
   7  13   0          4.64          4.89         3.50 o
   8  13   0          3.22         -2.33         4.90 o
  -7 -13   1          7.50         14.24         8.68 o
  -6 -13   1         55.12         57.45         6.03 o
  -5 -13   1         14.44         13.87         3.38 o
  -4 -13   1          6.36          5.01         3.41 o
  -3 -13   1         96.59        108.71         6.52 o
  -2 -13   1          4.44          2.10         4.57 o
  -1 -13   1         36.78         29.12         4.92 o
  -9 -12   1         25.85         31.03         4.18 o
  -8 -12   1          0.03          1.08         2.88 o
  -7 -12   1         73.04         99.76         6.27 o
  -6 -12   1          0.23         -2.16         2.42 o
  -5 -12   1         28.25         28.37         4.16 o
  -4 -12   1         27.99         26.67         3.48 o
  -3 -12   1         16.44         13.48         3.56 o
  -2 -12   1          4.91          4.68         2.81 o
  -1 -12   1         73.48         72.31         5.05 o
   0 -12   1         50.05         56.94         6.49 o
   1 -12   1         70.74         71.76         6.24 o
   2 -12   1         20.45          8.97         4.06 o
 -10 -11   1          0.98          4.30         3.66 o
  -9 -11   1          1.69          5.94         3.75 o
  -8 -11   1          7.85          3.03         2.60 o
  -7 -11   1         16.05         14.19         2.87 o
  -6 -11   1         81.18         85.38         4.25 o
  -5 -11   1          4.94          4.48         1.29 o
  -4 -11   1          9.82          9.39         2.49 o
  -3 -11   1         38.07         40.95         3.44 o
  -2 -11   1         52.27         51.08         4.39 o
  -1 -11   1         12.07          7.57         2.49 o
   0 -11   1         15.55         12.30         2.20 o
   1 -11   1          3.08          1.79         2.02 o
   2 -11   1          5.93          4.48         2.59 o
   3 -11   1         45.11         44.29         4.27 o
 -10 -10   1         50.59         57.84         6.97 o
  -9 -10   1         79.28         93.80         4.59 o
  -8 -10   1          2.29         -1.36         1.52 o
  -7 -10   1         85.30         90.26         3.36 o
  -6 -10   1         28.79         30.58         2.00 o
  -5 -10   1         21.16         19.64         1.52 o
  -4 -10   1         37.51         32.94         2.53 o
  -3 -10   1         21.65         15.82         1.86 o
  -2 -10   1          0.97          2.42         2.01 o
  -1 -10   1        587.25        551.61        15.24 o
   0 -10   1         13.69          7.58         1.54 o
   1 -10   1         18.60         14.56         2.00 o
   2 -10   1        196.43        184.10         7.27 o
   3 -10   1          0.00          2.31         2.01 o
   4 -10   1         48.37         42.18         5.57 o
   5 -10   1         20.85         23.77         3.73 o
 -11  -9   1          7.95          7.85         2.06 o
 -10  -9   1         58.77         54.81         2.88 o
  -9  -9   1         58.81         47.91         3.35 o
  -8  -9   1        237.29        252.05         8.04 o
  -7  -9   1         22.06         17.39         1.79 o
  -6  -9   1          0.55          0.03         1.00 o
  -5  -9   1       1346.23       1482.73        22.70 o
  -4  -9   1        848.20        926.62        18.43 o
  -3  -9   1        463.48        495.40         9.90 o
  -2  -9   1        680.77        766.69        16.23 o
  -1  -9   1         61.63         61.58         3.21 o
   0  -9   1        132.66        109.65         4.93 o
   1  -9   1        224.19        252.21         6.16 o
   2  -9   1         16.73         11.31         2.01 o
   3  -9   1          1.55         -0.17         1.74 o
   4  -9   1          0.92          0.84         1.78 o
   5  -9   1         22.96         20.27         2.64 o
   6  -9   1          0.09         -2.95         3.44 o
 -11  -8   1         61.20         61.97         4.77 o
 -10  -8   1         13.75          6.97         1.72 o
  -9  -8   1        247.89        278.66         7.57 o
  -8  -8   1         28.35         28.28         3.16 o
  -7  -8   1        225.80        205.64         5.52 o
  -6  -8   1        822.40        861.17        15.97 o
  -5  -8   1        197.21        198.95         3.79 o
  -4  -8   1       1093.46       1127.90        16.49 o
  -3  -8   1         28.21         18.99         0.84 o
  -2  -8   1        379.41        389.12         5.65 o
  -1  -8   1        256.95        261.82         5.00 o
   0  -8   1        123.10        131.43         3.38 o
   1  -8   1          2.68          1.05         0.96 o
   2  -8   1        158.05        147.98         3.40 o
   3  -8   1        142.47        132.00         3.93 o
   4  -8   1        292.88        305.77         7.05 o
   5  -8   1          6.77          7.27         1.67 o
   6  -8   1          6.53          5.26         3.13 o
   7  -8   1         15.62         16.47         3.11 o
 -12  -7   1         21.32         22.78         2.90 o
 -11  -7   1         18.32         11.51         2.28 o
 -10  -7   1          0.68          0.53         1.83 o
  -9  -7   1        274.68        265.29         6.95 o
  -8  -7   1         34.73         32.89         2.31 o
  -7  -7   1        278.50        282.17         7.54 o
  -6  -7   1        269.55        281.20         5.46 o
  -5  -7   1        223.26        231.93         3.93 o
  -4  -7   1        113.22         99.27         2.10 o
  -3  -7   1         34.36         36.05         0.96 o
  -2  -7   1         84.19         63.97         1.49 o
  -1  -7   1         81.49         70.43         1.87 o
   0  -7   1          0.78          0.53         0.71 o
   1  -7   1          0.10         -0.09         0.78 o
   2  -7   1         14.15          8.72         1.11 o
   3  -7   1        202.70        197.30         4.11 o
   4  -7   1        136.66        135.34         3.74 o
   5  -7   1        163.49        155.54         6.32 o
   6  -7   1          4.02          0.61         1.79 o
   7  -7   1         33.37         35.21         3.69 o
   8  -7   1         20.01         20.00         4.25 o
 -12  -6   1          0.01          0.10         2.17 o
 -11  -6   1          0.73         -0.19         1.73 o
 -10  -6   1         38.67         32.07         2.22 o
  -9  -6   1         40.73         42.99         2.42 o
  -8  -6   1         71.53         59.35         2.36 o
  -7  -6   1         31.41         20.48         1.73 o
  -6  -6   1        507.94        530.72         7.75 o
  -5  -6   1          2.03          1.80         0.70 o
  -4  -6   1        381.47        403.76         6.05 o
  -3  -6   1        494.61        558.14         8.58 o
  -2  -6   1        834.10        899.61        12.43 o
  -1  -6   1          0.39          0.51         0.40 o
   0  -6   1         77.20         93.37         1.71 o
   1  -6   1        373.22        404.92         4.68 o
   2  -6   1         36.43         36.67         1.15 o
   3  -6   1         35.63         26.79         1.36 o
   4  -6   1        990.77       1042.23        20.19 o
   5  -6   1        160.29        160.51         5.18 o
   6  -6   1         37.94         27.90         2.20 o
   7  -6   1          4.47          4.89         2.52 o
   8  -6   1          0.55          0.38         3.40 o
 -12  -5   1        127.44        139.78         5.96 o
 -11  -5   1         28.86         24.90         2.47 o
 -10  -5   1        120.22        115.34         3.28 o
  -9  -5   1        331.07        333.92         6.55 o
  -8  -5   1         57.52         52.26         1.67 o
  -7  -5   1        136.82        139.31         3.43 o
  -6  -5   1         38.71         39.07         1.91 o
  -5  -5   1        511.64        547.14         9.46 o
  -4  -5   1        121.60        119.98         1.94 o
  -3  -5   1       1476.15       1663.22        17.85 o
  -2  -5   1        315.25        308.37         4.12 o
  -1  -5   1          5.05          5.07         0.43 o
   0  -5   1       2620.16       2927.25        33.63 o
   1  -5   1        586.36        661.68         6.45 o
   2  -5   1         37.67         37.33         0.93 o
   3  -5   1          9.98         11.68         0.78 o
   4  -5   1         43.92         47.65         2.08 o
   5  -5   1         73.65         75.54         2.15 o
   6  -5   1          1.98          1.60         1.16 o
   7  -5   1        221.73        251.25         6.32 o
   8  -5   1        192.24        220.05         6.36 o
   9  -5   1        418.16        499.03        14.65 o
 -12  -4   1          1.18          1.24         2.70 o
 -11  -4   1        247.19        266.08         6.41 o
 -10  -4   1        318.11        342.09         7.00 o
  -9  -4   1         39.07         38.88         1.94 o
  -8  -4   1          0.02         -0.08         0.83 o
  -7  -4   1        115.67        117.82         4.28 o
  -6  -4   1        404.63        456.26         7.63 o
  -5  -4   1        337.99        378.25         4.66 o
  -4  -4   1       5355.08       5760.73        79.03 o
  -3  -4   1          4.28          1.22         0.41 o
  -2  -4   1          2.61          2.64         0.33 o
  -1  -4   1        558.46        515.79         6.55 o
   0  -4   1         13.17          8.42         0.43 o
   1  -4   1          6.40          4.52         0.33 o
   2  -4   1       1089.71       1122.78        12.91 o
   3  -4   1        136.89        124.49         1.65 o
   4  -4   1         36.28         30.79         1.02 o
   5  -4   1         58.78         52.94         1.38 o
   6  -4   1         15.18         14.03         1.42 o
   7  -4   1         12.90         18.02         1.49 o
   8  -4   1         56.71         62.30         2.79 o
   9  -4   1        254.54        273.18         8.02 o
  10  -4   1         28.13         20.88         3.00 o
 -12  -3   1        130.18        138.26         6.04 o
 -11  -3   1        233.94        252.12         6.76 o
 -10  -3   1        199.70        213.26         4.87 o
  -9  -3   1        736.39        798.66        10.94 o
  -8  -3   1       1485.03       1571.70        21.69 o
  -7  -3   1         26.38         22.10         1.29 o
  -6  -3   1         20.47         11.36         0.68 o
  -5  -3   1         13.05         11.75         0.54 o
  -4  -3   1        138.95        143.26         1.91 o
  -3  -3   1          0.00          0.40         0.25 o
  -2  -3   1        287.91        242.29         2.64 o
  -1  -3   1       3508.85       3284.65        35.62 o
   0  -3   1       1709.53       1671.31        14.70 o
   1  -3   1         56.55         50.13         0.76 o
   2  -3   1        680.30        712.12         7.16 o
   3  -3   1        705.47        713.83         6.79 o
   4  -3   1         14.29         22.58         0.63 o
   5  -3   1          0.24         -0.36         0.36 o
   6  -3   1          0.02          0.66         0.46 o
   7  -3   1        135.31        118.84         3.37 o
   8  -3   1        109.99        119.18         3.60 o
   9  -3   1         22.09         22.75         2.48 o
  10  -3   1          6.87          5.84         2.25 o
 -12  -2   1         41.33         43.05         8.66 o
 -11  -2   1         43.89         49.66         2.76 o
 -10  -2   1          1.80          0.38         1.33 o
  -9  -2   1        135.50        131.07         3.25 o
  -8  -2   1        403.68        393.23         5.80 o
  -7  -2   1        147.12        143.40         4.04 o
  -6  -2   1          4.18          2.18         0.49 o
  -5  -2   1        179.25        165.56         1.91 o
  -4  -2   1         54.99         34.07         0.72 o
  -3  -2   1         15.73         14.59         0.49 o
  -2  -2   1        400.84        371.22         3.84 o
  -1  -2   1        533.65        517.38         5.46 o
   0  -2   1         45.59         44.36         0.81 o
   1  -2   1        442.94        370.28         3.49 o
   2  -2   1        131.76        107.79         1.19 o
   3  -2   1        183.26        201.02         2.07 o
   4  -2   1          0.93          0.06         0.25 o
   5  -2   1        102.35        109.00         1.73 o
   6  -2   1        255.05        232.62         3.92 o
   7  -2   1        193.32        184.01         3.87 o
   8  -2   1        340.15        316.67         7.34 o
   9  -2   1          5.48          1.45         1.38 o
  10  -2   1         13.90          9.96         2.45 o
  11  -2   1         30.87         24.90         3.28 o
 -11  -1   1          0.62          1.68         1.95 o
 -10  -1   1          0.88          0.10         1.32 o
  -9  -1   1        154.12        157.94         3.78 o
  -8  -1   1         44.67         41.01         2.77 o
  -7  -1   1          2.09          1.16         0.83 o
  -6  -1   1          4.85          7.79         0.70 o
  -5  -1   1          2.65          4.28         0.49 o
  -4  -1   1         35.90         20.84         0.51 o
  -3  -1   1        584.10        619.80         7.01 o
  -2  -1   1        179.56        142.88         1.70 o
  -1  -1   1          1.34          0.40         0.15 o
   0  -1   1        314.73        298.54         3.77 o
   1  -1   1       5256.59       5088.16       119.39 o
   2  -1   1         65.13         67.75         1.14 o
   3  -1   1        870.68        784.44         7.12 o
   4  -1   1        690.55        717.36         6.74 o
   5  -1   1        125.87        145.90         1.92 o
   6  -1   1         22.37         14.67         0.85 o
   7  -1   1        116.81        125.99         2.88 o
   8  -1   1         70.87         50.86         1.91 o
   9  -1   1         43.29         37.58         2.03 o
  10  -1   1         10.59         11.89         2.29 o
  11  -1   1          3.30          6.10         2.73 o
 -11   0   1         19.29         21.86         2.77 o
 -10   0   1        106.21        111.03         3.94 o
  -9   0   1         15.55         15.42         1.72 o
  -8   0   1         47.06         44.86         1.61 o
  -7   0   1         37.49         27.87         1.54 o
  -6   0   1        218.28        231.30         3.52 o
  -5   0   1        478.76        514.58         5.76 o
  -4   0   1       3067.34       3246.62        35.40 o
  -3   0   1        135.83        139.69         2.08 o
  -2   0   1       3849.85       3569.58        41.86 o
  -1   0   1        672.19        600.92         6.14 o
   0   0   1         49.11         43.74         1.25 o
   1   0   1        149.38        131.93         1.34 o
   2   0   1        450.17        391.91         3.48 o
   3   0   1       2115.27       1974.16        18.47 o
   4   0   1         67.47         49.29         0.74 o
   5   0   1        358.80        398.34         3.74 o
   6   0   1         83.08         86.11         1.68 o
   7   0   1        320.51        327.38         5.36 o
   8   0   1         90.83         78.24         2.79 o
   9   0   1         52.40         51.22         2.14 o
  10   0   1         22.62         24.37         1.93 o
  11   0   1         27.56         25.17         2.55 o
  12   0   1         32.54         34.85         3.31 o
 -11   1   1          0.00          1.74         2.52 o
 -10   1   1        148.11        162.60         5.44 o
  -9   1   1         56.05         53.09         2.38 o
  -8   1   1        311.72        290.06         6.45 o
  -7   1   1         28.90         22.99         1.42 o
  -6   1   1        230.18        240.01         3.92 o
  -5   1   1        455.11        475.02         5.51 o
  -4   1   1        110.32        108.33         1.56 o
  -3   1   1        177.83        196.03         2.04 o
  -2   1   1        551.04        488.46         5.72 o
  -1   1   1        136.29        125.66         1.44 o
   0   1   1         12.71         12.38         0.26 o
   1   1   1        308.67        264.56         2.43 o
   2   1   1       2431.35       2256.66        19.58 o
   3   1   1      10201.19       9655.09       121.02 o
   4   1   1         53.97         38.42         0.69 o
   5   1   1        113.39        139.64         1.61 o
   6   1   1        379.86        391.33         4.42 o
   7   1   1        104.76        114.77         2.25 o
   8   1   1          1.49          1.04         0.83 o
   9   1   1          0.01          0.41         1.07 o
  10   1   1         11.74          9.57         1.30 o
  11   1   1         83.24         80.29         3.74 o
  12   1   1         91.76        106.31         5.03 o
 -10   2   1         22.17         22.79         3.08 o
  -9   2   1          1.13          0.36         1.50 o
  -8   2   1         15.46         10.75         1.48 o
  -7   2   1         71.16         50.86         2.02 o
  -6   2   1        224.54        219.07         3.77 o
  -5   2   1         27.07         24.84         1.06 o
  -4   2   1        535.46        551.09         6.16 o
  -3   2   1       1066.98       1079.21        11.25 o
  -2   2   1        181.43        175.60         1.92 o
  -1   2   1       6141.21       5807.83       105.75 o
   0   2   1       3365.35       3133.79        27.54 o
   1   2   1       1162.29       1124.00        10.96 o
   2   2   1        165.31        162.03         1.82 o
   3   2   1        108.74         93.54         1.09 o
   4   2   1        362.98        346.24         3.37 o
   5   2   1          1.38          0.74         0.31 o
   6   2   1         18.55         12.05         0.58 o
   7   2   1        708.33        766.56        11.25 o
   8   2   1       1227.47       1300.36        14.99 o
   9   2   1         90.53         92.20         2.77 o
  10   2   1         58.41         59.75         3.63 o
  11   2   1        126.43        132.27         4.30 o
  12   2   1          9.16         10.63         2.06 o
 -10   3   1          1.64         -0.44         2.58 o
  -9   3   1          0.55         -1.72         1.72 o
  -8   3   1        289.19        314.60         7.12 o
  -7   3   1        274.38        243.41         5.82 o
  -6   3   1         25.49         31.82         1.66 o
  -5   3   1        102.27        107.55         1.82 o
  -4   3   1         96.19        101.97         1.73 o
  -3   3   1          1.31          0.77         0.35 o
  -2   3   1        482.71        442.78         4.34 o
  -1   3   1        258.74        266.41         2.66 o
   0   3   1        104.02         85.56         0.90 o
   1   3   1        586.12        527.98         5.13 o
   2   3   1        228.50        201.77         2.46 o
   3   3   1       2624.98       2555.96        28.58 o
   4   3   1       1945.65       1935.56        18.41 o
   5   3   1        248.67        246.77         2.78 o
   6   3   1          0.17          0.28         0.42 o
   7   3   1         23.30         25.75         1.26 o
   8   3   1        304.52        315.15         6.23 o
   9   3   1        540.58        583.55         8.24 o
  10   3   1          7.78          7.43         1.36 o
  11   3   1          5.43          2.69         1.69 o
  12   3   1         41.15         34.42         2.33 o
  -9   4   1          0.28          0.06         2.63 o
  -8   4   1          6.97          5.49         1.79 o
  -7   4   1        138.17        147.56         4.09 o
  -6   4   1        344.56        348.74         6.22 o
  -5   4   1        223.36        209.21         3.86 o
  -4   4   1         18.83         22.13         0.88 o
  -3   4   1        305.02        331.79         3.93 o
  -2   4   1        284.18        300.64         3.25 o
  -1   4   1        230.82        245.02         2.38 o
   0   4   1       1103.64       1139.06        11.12 o
   1   4   1         23.59         19.92         0.51 o
   2   4   1         54.05         31.91         0.82 o
   3   4   1        111.01        110.16         1.51 o
   4   4   1       1934.70       1972.10        20.68 o
   5   4   1        148.73        184.82         2.28 o
   6   4   1         27.46         26.63         0.85 o
   7   4   1        745.93        773.33         9.72 o
   8   4   1         36.69         39.29         1.78 o
   9   4   1        166.63        156.23         3.33 o
  10   4   1         77.02         86.56         2.62 o
  11   4   1          6.30          4.85         1.49 o
  12   4   1        241.37        277.53         8.56 o
  -9   5   1         85.42         84.57         4.69 o
  -8   5   1          7.49          6.95         2.13 o
  -7   5   1        706.74        808.59        15.34 o
  -6   5   1        541.60        612.58        11.82 o
  -5   5   1        212.43        222.39         4.51 o
  -4   5   1         99.47         97.69         2.28 o
  -3   5   1        398.31        393.82         6.41 o
  -2   5   1         13.32          5.91         0.53 o
  -1   5   1        131.20        113.82         1.66 o
   0   5   1       1004.86       1191.96        11.59 o
   1   5   1       1053.48       1153.39        11.70 o
   2   5   1        337.02        356.13         4.20 o
   3   5   1         33.64         46.49         0.97 o
   4   5   1       1212.57       1237.68        15.37 o
   5   5   1         15.03         19.65         0.65 o
   6   5   1        557.02        617.55         7.66 o
   7   5   1        394.75        454.25         6.25 o
   8   5   1        343.24        372.93         6.30 o
   9   5   1         80.58         80.92         2.35 o
  10   5   1          0.13          0.24         1.01 o
  11   5   1         40.30         32.37         2.17 o
  12   5   1         32.73         27.30         2.83 o
  -8   6   1         36.62         35.70         2.97 o
  -7   6   1          4.44         10.01         1.90 o
  -6   6   1         94.99        102.22         3.38 o
  -5   6   1        139.52        140.82         3.62 o
  -4   6   1        278.49        277.26         5.32 o
  -3   6   1          5.18          3.47         0.73 o
  -2   6   1       1139.83       1200.83        15.04 o
  -1   6   1         31.25         30.58         0.94 o
   0   6   1          0.16          1.18         0.39 o
   1   6   1        183.73        197.04         2.54 o
   2   6   1        380.30        459.46         5.98 o
   3   6   1        303.15        260.62         4.22 o
   4   6   1        654.61        651.41         8.42 o
   5   6   1        249.26        279.57         4.16 o
   6   6   1        143.26        165.26         3.11 o
   7   6   1          0.74          0.42         0.88 o
   8   6   1          0.62         -0.18         0.65 o
   9   6   1         74.95         88.51         2.50 o
  10   6   1         21.09         13.86         1.55 o
  11   6   1         98.26        101.03         4.20 o
  12   6   1          4.39          1.76         1.95 o
  -7   7   1         14.93         19.12         2.77 o
  -6   7   1        300.27        347.27        11.11 o
  -5   7   1        127.48        132.42         4.03 o
  -4   7   1         30.96         27.31         1.99 o
  -3   7   1       1061.84       1091.75        20.86 o
  -2   7   1          2.02          2.52         0.94 o
  -1   7   1        418.67        433.04         5.72 o
   0   7   1         62.26         53.46         1.39 o
   1   7   1        638.91        714.99         9.81 o
   2   7   1        453.03        446.64         6.11 o
   3   7   1         67.38         79.23         1.80 o
   4   7   1         26.96         37.54         1.46 o
   5   7   1        168.08        169.40         3.04 o
   6   7   1         41.03         28.04         1.67 o
   7   7   1         64.10         70.35         3.84 o
   8   7   1         80.14         73.18         2.55 o
   9   7   1        333.99        326.10         7.25 o
  10   7   1          3.88          0.92         1.25 o
  11   7   1          0.94          3.00         1.66 o
  12   7   1         12.53          8.44         2.58 o
  -6   8   1          1.53          3.46         3.15 o
  -5   8   1         23.00         20.35         2.34 o
  -4   8   1          1.89          1.72         1.55 o
  -3   8   1         27.68         30.99         2.43 o
  -2   8   1          6.87          2.09         1.32 o
  -1   8   1        100.71         90.22         3.28 o
   0   8   1         42.63         39.84         1.47 o
   1   8   1         31.62         27.14         1.18 o
   2   8   1        329.90        338.68         6.10 o
   3   8   1         91.42         91.10         2.27 o
   4   8   1          1.44          0.00         0.68 o
   5   8   1       2218.82       2363.28        42.31 o
   6   8   1         10.97         13.20         1.18 o
   7   8   1          8.63          2.34         0.99 o
   8   8   1         64.40         57.67         2.29 o
   9   8   1         44.95         41.92         3.11 o
  10   8   1         41.91         28.78         2.07 o
  11   8   1          2.57          2.27         1.64 o
  12   8   1         57.90         58.18         6.80 o
  -5   9   1          2.36          2.73         2.19 o
  -4   9   1        123.52        117.69         5.64 o
  -3   9   1         48.50         48.69         4.35 o
  -2   9   1         92.34         84.63         2.78 o
  -1   9   1        455.52        441.50        10.49 o
   0   9   1         44.98         37.29         3.05 o
   1   9   1         36.46         32.08         1.92 o
   2   9   1         14.92         14.74         1.07 o
   3   9   1        128.80        118.34         3.09 o
   4   9   1        204.27        193.20         3.68 o
   5   9   1       2042.58       2205.36        45.18 o
   6   9   1        203.85        226.74         4.96 o
   7   9   1        970.18       1081.07        25.45 o
   8   9   1          8.56          7.40         1.44 o
   9   9   1          2.35          0.81         1.07 o
  10   9   1         75.18         92.12         7.26 o
  11   9   1         16.15         10.78         3.87 o
  12   9   1          3.62         -0.41         7.54 o
  -4  10   1          9.70          5.78         2.51 o
  -3  10   1        120.95        129.92         5.59 o
  -2  10   1         20.22         16.46         2.43 o
  -1  10   1         18.61         15.30         2.26 o
   0  10   1        458.72        471.68        12.39 o
   1  10   1         39.06         23.77         3.57 o
   2  10   1          7.84          3.38         1.38 o
   3  10   1         28.85         18.70         1.95 o
   4  10   1         31.04         26.48         1.65 o
   5  10   1         97.64        103.17         3.11 o
   6  10   1        645.98        745.71        21.28 o
   7  10   1        629.29        691.46        17.01 o
   8  10   1         37.83         37.14         3.40 o
   9  10   1          0.07         -0.25         3.58 o
  10  10   1         30.91         27.38         3.96 o
  11  10   1         34.24         29.73         5.46 o
  -3  11   1         17.24         16.13         3.14 o
  -2  11   1         59.85         50.96         5.04 o
  -1  11   1         62.94         55.04         5.52 o
   0  11   1          0.34         -1.42         1.42 o
   1  11   1         25.31         17.99         3.59 o
   2  11   1        151.05        151.04         5.62 o
   3  11   1        194.31        224.02         7.07 o
   4  11   1         86.34         92.37         4.76 o
   5  11   1          3.78          0.18         2.06 o
   6  11   1          6.71          3.30         2.82 o
   7  11   1         56.31         61.37         7.56 o
   8  11   1        154.33        154.48         7.89 o
   9  11   1         25.72         22.30         4.30 o
  10  11   1         24.43         29.59         3.88 o
  -1  12   1          0.15         -3.70         6.24 o
   0  12   1          1.57         -3.40         5.11 o
   1  12   1         76.15         80.32         8.63 o
   2  12   1         41.45         40.93         3.81 o
   3  12   1        111.08        131.45         5.62 o
   4  12   1        114.92        131.85         8.60 o
   5  12   1        183.94        208.35        12.05 o
   6  12   1          4.88          5.31         2.62 o
   7  12   1         48.11         53.46         4.89 o
   8  12   1         31.02         30.94         5.88 o
   9  12   1          3.11          1.35         3.08 o
   1  13   1          2.51          2.26        10.07 o
   2  13   1         41.48         38.88         4.29 o
   3  13   1         95.94        100.12         8.06 o
   4  13   1          0.45          0.37         3.10 o
   5  13   1         22.90         32.41         5.99 o
   6  13   1          0.38          3.67         2.88 o
   7  13   1          6.25          3.23         3.05 o
   8  13   1         33.77         32.92         4.62 o
  -7 -13   2         15.93         15.57         7.48 o
  -6 -13   2          7.90          7.67         5.99 o
  -5 -13   2          3.63          6.55         7.50 o
  -4 -13   2         59.42         69.75         8.82 o
  -3 -13   2         42.48         38.63         5.85 o
  -2 -13   2          2.27         -2.13         4.40 o
  -1 -13   2         16.50         18.44         5.69 o
  -8 -12   2         46.28         38.17         7.87 o
  -7 -12   2          1.64         -2.35         5.56 o
  -6 -12   2          3.71          3.90         3.59 o
  -5 -12   2          6.89         10.05         2.69 o
  -4 -12   2         60.94         65.69         4.05 o
  -3 -12   2         28.91         28.74         2.85 o
  -2 -12   2          1.67          1.29         2.58 o
  -1 -12   2         10.05         13.28         2.56 o
   0 -12   2         80.01         87.42         6.48 o
   1 -12   2          9.46          5.24         4.06 o
   2 -12   2          2.11         -1.21         6.34 o
  -9 -11   2        161.55        191.83        12.89 o
  -8 -11   2          0.18         -0.03         1.99 o
  -7 -11   2         34.15         33.16         2.32 o
  -6 -11   2          8.45          7.56         1.56 o
  -5 -11   2         19.15         16.00         1.67 o
  -4 -11   2         55.03         51.06         3.34 o
  -3 -11   2         32.10         40.09         4.09 o
  -2 -11   2         62.56         63.27         4.18 o
  -1 -11   2         82.10         58.42         4.10 o
   0 -11   2         40.02         33.72         3.30 o
   1 -11   2         44.42         33.43         2.84 o
   2 -11   2          1.39          1.08         2.24 o
   3 -11   2          2.81          4.05         3.17 o
 -10 -10   2         23.34         12.24         3.45 o
  -9 -10   2          0.02         -0.22         2.05 o
  -8 -10   2         91.38        105.33         5.26 o
  -7 -10   2         42.67         41.31         2.82 o
  -6 -10   2          3.62          3.21         1.63 o
  -5 -10   2        153.20        166.03         3.95 o
  -4 -10   2        611.48        667.47        16.47 o
  -3 -10   2          4.73          3.87         1.59 o
  -2 -10   2         19.55         14.88         2.05 o
  -1 -10   2        227.85        228.86         9.57 o
   0 -10   2        169.27        167.05         5.30 o
   1 -10   2         83.69         84.81         3.63 o
   2 -10   2         28.55         30.18         2.70 o
   3 -10   2         41.22         36.17         3.85 o
   4 -10   2         33.71         21.14         4.19 o
   5 -10   2          9.12          7.18         3.17 o
 -11  -9   2         79.16         72.11         7.33 o
 -10  -9   2         10.52          5.38         2.45 o
  -9  -9   2         14.91          5.30         1.85 o
  -8  -9   2         15.45         14.69         2.55 o
  -7  -9   2         10.37         10.95         1.48 o
  -6  -9   2        417.84        467.44         9.24 o
  -5  -9   2          9.31          7.72         1.25 o
  -4  -9   2        897.54        967.33        22.62 o
  -3  -9   2        901.18        984.46        19.44 o
  -2  -9   2        115.10        100.48         3.06 o
  -1  -9   2         30.79         29.58         1.94 o
   0  -9   2         72.16         79.44         2.98 o
   1  -9   2         33.75         28.79         1.79 o
   2  -9   2          0.32         -0.54         1.33 o
   3  -9   2          5.58          4.18         1.78 o
   4  -9   2          0.22          1.43         1.50 o
   5  -9   2        245.45        258.43         8.84 o
   6  -9   2          1.91          2.30         2.27 o
 -11  -8   2         85.92        106.11         4.73 o
 -10  -8   2        152.60        167.08         5.95 o
  -9  -8   2         54.80         50.85         5.03 o
  -8  -8   2        418.64        425.71        13.01 o
  -7  -8   2          0.77          0.93         1.31 o
  -6  -8   2        200.62        202.05         4.94 o
  -5  -8   2         55.44         56.71         1.92 o
  -4  -8   2          2.68          3.80         0.82 o
  -3  -8   2        121.44        136.03         3.24 o
  -2  -8   2       2164.92       2331.49        41.67 o
  -1  -8   2        212.72        238.21         4.87 o
   0  -8   2        309.41        356.06         7.13 o
   1  -8   2        735.46        751.53        13.74 o
   2  -8   2        249.23        269.14         6.76 o
   3  -8   2          0.14          0.04         1.01 o
   4  -8   2          3.19          0.71         1.29 o
   5  -8   2         86.34         72.70         3.45 o
   6  -8   2          0.09          1.76         2.09 o
   7  -8   2        208.55        233.05        10.77 o
 -11  -7   2         76.10         74.17         5.24 o
 -10  -7   2         23.55         25.15         2.15 o
  -9  -7   2         32.50         26.25         2.47 o
  -8  -7   2        189.94        169.06         5.02 o
  -7  -7   2         17.31         18.92         1.75 o
  -6  -7   2         11.60          9.03         1.36 o
  -5  -7   2        138.37        143.56         3.26 o
  -4  -7   2        162.54        159.99         3.05 o
  -3  -7   2          1.04          3.51         0.90 o
  -2  -7   2         71.77         60.03         1.87 o
  -1  -7   2        338.80        330.43         5.00 o
   0  -7   2         60.37         63.59         1.83 o
   1  -7   2         62.25         55.70         1.80 o
   2  -7   2         53.41         54.00         2.85 o
   3  -7   2        186.39        180.86         5.54 o
   4  -7   2         41.26         37.05         1.93 o
   5  -7   2         45.61         37.21         2.06 o
   6  -7   2          0.53          2.73         2.03 o
   7  -7   2        179.49        200.18         9.21 o
   8  -7   2         39.39         51.29         7.23 o
 -11  -6   2          2.17          1.19         1.97 o
 -10  -6   2          7.71          9.46         2.12 o
  -9  -6   2         11.07         10.99         1.62 o
  -8  -6   2        184.85        194.49         5.04 o
  -7  -6   2        149.15        151.05         3.22 o
  -6  -6   2        105.02         94.73         2.12 o
  -5  -6   2        107.26         95.02         2.56 o
  -4  -6   2         54.12         57.47         1.64 o
  -3  -6   2        290.74        287.97         5.63 o
  -2  -6   2        187.39        206.52         3.28 o
  -1  -6   2         57.97         40.39         1.23 o
   0  -6   2        753.18        879.89        10.86 o
   1  -6   2          3.38          0.72         0.50 o
   2  -6   2        639.90        682.29         9.84 o
   3  -6   2        778.51        842.92        13.71 o
   4  -6   2       1556.93       1640.70        29.34 o
   5  -6   2          4.63          4.15         1.14 o
   6  -6   2          8.18          6.04         2.12 o
   7  -6   2         63.44         59.90         4.20 o
   8  -6   2         50.21         40.43         5.42 o
   9  -6   2         30.93         25.79         4.53 o
 -11  -5   2         24.17         21.75         2.35 o
 -10  -5   2          7.64          3.19         1.46 o
  -9  -5   2         57.57         57.26         2.60 o
  -8  -5   2         58.69         55.16         2.02 o
  -7  -5   2         18.15         13.09         1.01 o
  -6  -5   2          7.33          9.41         0.67 o
  -5  -5   2          1.32          0.69         0.35 o
  -4  -5   2        192.40        175.32         2.65 o
  -3  -5   2         83.11         83.43         1.51 o
  -2  -5   2          0.15         -0.28         0.28 o
  -1  -5   2        532.23        575.21         7.83 o
   0  -5   2         66.11         68.93         1.24 o
   1  -5   2         25.24         24.17         0.77 o
   2  -5   2          0.68          2.12         0.42 o
   3  -5   2        254.91        287.58         4.23 o
   4  -5   2        545.81        588.07         9.29 o
   5  -5   2         74.16         69.03         1.90 o
   6  -5   2          7.77          6.32         1.15 o
   7  -5   2         16.22         18.53         2.51 o
   8  -5   2        216.34        236.74         9.99 o
   9  -5   2        126.37        124.72        10.60 o
 -11  -4   2         48.15         42.81         2.72 o
 -10  -4   2        464.64        544.16         9.97 o
  -9  -4   2        703.05        832.86        12.80 o
  -8  -4   2        494.57        509.17         7.72 o
  -7  -4   2          0.80          0.28         0.63 o
  -6  -4   2         47.21         50.24         1.81 o
  -5  -4   2         56.58         60.67         1.50 o
  -4  -4   2          4.32          2.33         0.43 o
  -3  -4   2       1089.71       1168.54        14.96 o
  -2  -4   2         32.79         25.47         0.54 o
  -1  -4   2        192.26        181.66         2.49 o
   0  -4   2         39.90         45.77         0.82 o
   1  -4   2         99.09         85.86         1.30 o
   2  -4   2        290.96        290.10         3.08 o
   3  -4   2        523.80        595.83         6.55 o
   4  -4   2       1059.26       1194.05        15.89 o
   5  -4   2        333.62        361.70         7.66 o
   6  -4   2          0.03          1.25         0.74 o
   7  -4   2         88.08         80.40         2.68 o
   8  -4   2         10.01          5.40         2.04 o
   9  -4   2         31.77         32.54         2.79 o
  10  -4   2          8.06          5.19         2.83 o
 -11  -3   2         35.09         34.79         2.29 o
 -10  -3   2          2.81          2.92         1.43 o
  -9  -3   2        130.53        144.11         3.11 o
  -8  -3   2        159.83        166.09         3.30 o
  -7  -3   2        771.06        800.43        11.49 o
  -6  -3   2          0.85          0.77         0.53 o
  -5  -3   2        515.36        529.06         6.60 o
  -4  -3   2         42.92         40.23         0.83 o
  -3  -3   2        157.60        159.81         2.36 o
  -2  -3   2       1211.65       1197.79        15.11 o
  -1  -3   2        293.65        272.77         3.30 o
   0  -3   2         21.09         16.54         0.46 o
   1  -3   2        791.46        787.91         9.81 o
   2  -3   2         52.18         39.36         0.72 o
   3  -3   2        411.20        406.57         4.62 o
   4  -3   2        103.52        116.95         1.48 o
   5  -3   2        360.63        381.49         5.26 o
   6  -3   2         23.51         19.27         0.90 o
   7  -3   2         15.85         13.77         1.02 o
   8  -3   2        177.50        148.72         4.21 o
   9  -3   2        206.95        213.17         5.93 o
  10  -3   2         17.67         13.46         2.43 o
  11  -3   2          0.17         -1.56         3.41 o
 -11  -2   2         45.41         61.55         5.13 o
 -10  -2   2         11.79         10.22         1.64 o
  -9  -2   2         45.92         45.79         2.11 o
  -8  -2   2        175.94        177.89         3.78 o
  -7  -2   2        459.44        468.83        10.18 o
  -6  -2   2         62.36         63.37         1.39 o
  -5  -2   2        127.28        127.65         2.69 o
  -4  -2   2        493.04        492.13         5.50 o
  -3  -2   2        876.04        870.02         8.58 o
  -2  -2   2          5.56          6.00         0.35 o
  -1  -2   2        178.70        183.75         2.85 o
   0  -2   2        301.71        244.09         2.80 o
   1  -2   2        779.50        687.43         7.92 o
   2  -2   2       5975.53       5578.67        96.45 o
   3  -2   2          1.02          0.68         0.31 o
   4  -2   2        770.89        819.19         7.31 o
   5  -2   2          6.53          5.88         0.44 o
   6  -2   2          5.70          3.95         0.43 o
   7  -2   2         11.47         13.68         0.86 o
   8  -2   2         10.95          2.83         1.17 o
   9  -2   2         33.40         44.01         2.50 o
  10  -2   2          0.00          2.40         1.98 o
  11  -2   2         17.19         14.52         2.69 o
 -11  -1   2          9.25          9.34         2.13 o
 -10  -1   2         28.14         29.27         2.32 o
  -9  -1   2         47.26         45.68         2.13 o
  -8  -1   2        131.67        127.19         2.88 o
  -7  -1   2        144.99        147.38         3.93 o
  -6  -1   2        240.39        241.86         3.47 o
  -5  -1   2        830.08        793.28         9.05 o
  -4  -1   2          0.31          0.09         0.34 o
  -3  -1   2        396.92        345.90         3.82 o
  -2  -1   2       5686.54       5149.75        78.87 o
  -1  -1   2         40.15         41.53         0.63 o
   0  -1   2       7753.34       7496.46        99.59 o
   1  -1   2       1330.79       1244.37        14.79 o
   2  -1   2        290.56        252.12         2.47 o
   3  -1   2        146.28        129.68         1.38 o
   4  -1   2        492.15        561.87         6.87 o
   5  -1   2        722.84        764.42         7.65 o
   6  -1   2        507.06        564.35         7.36 o
   7  -1   2         62.45         63.10         1.63 o
   8  -1   2        200.54        198.86         4.49 o
   9  -1   2        299.72        292.80         6.28 o
  10  -1   2         43.56         41.86         2.92 o
  11  -1   2         75.17         73.32         3.95 o
 -11   0   2         41.69         36.17         3.36 o
 -10   0   2         56.40         47.52         3.65 o
  -9   0   2        117.57        125.89         3.66 o
  -8   0   2          1.00          2.02         1.08 o
  -7   0   2        105.90        100.88         2.33 o
  -6   0   2         22.01         13.83         1.12 o
  -5   0   2        256.57        301.96         4.00 o
  -4   0   2          1.43         -0.26         0.26 o
  -3   0   2          6.67          6.08         0.32 o
  -2   0   2        172.30        156.48         1.87 o
  -1   0   2        484.75        454.46         4.70 o
   0   0   2       5605.53       5642.04        68.63 o
   1   0   2        324.23        301.78         3.60 o
   2   0   2      11467.78      11128.85       110.03 o
   3   0   2       5427.06       5237.80        59.88 o
   4   0   2        166.04        183.75         1.89 o
   5   0   2       1225.34       1327.19        13.42 o
   6   0   2         54.45         56.78         1.15 o
   7   0   2          9.08          9.96         0.64 o
   8   0   2        554.14        578.15         9.15 o
   9   0   2        284.54        301.75         6.98 o
  10   0   2          0.46         -0.07         1.55 o
  11   0   2          5.57          5.50         1.91 o
  12   0   2          5.92          4.63         2.45 o
 -10   1   2          5.47          5.41         1.91 o
  -9   1   2         57.67         53.45         2.89 o
  -8   1   2         17.94         15.28         1.68 o
  -7   1   2        192.30        164.93         3.79 o
  -6   1   2         38.23         30.27         1.42 o
  -5   1   2         91.12        105.25         2.07 o
  -4   1   2          4.98          4.80         0.34 o
  -3   1   2         89.70        101.08         1.29 o
  -2   1   2       3553.79       3530.21        40.61 o
  -1   1   2         32.54         24.92         0.53 o
   0   1   2        245.34        210.65         2.21 o
   1   1   2      12626.48      12162.77       175.92 o
   2   1   2       6304.18       6317.72        86.94 o
   3   1   2       7513.54       6977.35       179.44 o
   4   1   2        424.84        418.30         4.03 o
   5   1   2         33.20         39.98         0.73 o
   6   1   2        556.20        574.16         5.56 o
   7   1   2          2.52          1.35         0.45 o
   8   1   2         19.42         18.82         0.82 o
   9   1   2          6.81          5.64         1.07 o
  10   1   2         98.81         92.83         2.89 o
  11   1   2          0.89         -0.68         1.77 o
  12   1   2         16.55         17.40         2.66 o
 -10   2   2         10.00          8.79         2.67 o
  -9   2   2          5.59          3.07         1.69 o
  -8   2   2          0.01          1.77         1.41 o
  -7   2   2        116.10        128.21         3.50 o
  -6   2   2          0.64         -0.15         0.88 o
  -5   2   2         35.06         30.06         1.38 o
  -4   2   2        220.58        250.97         3.43 o
  -3   2   2         18.92         31.91         0.79 o
  -2   2   2         24.99         19.59         0.55 o
  -1   2   2         43.99         46.56         0.73 o
   0   2   2       1065.60       1006.53         8.44 o
   1   2   2       2252.66       2146.63        25.65 o
   2   2   2        877.12        842.02         7.19 o
   3   2   2        508.08        458.42         4.50 o
   4   2   2        747.39        747.32         6.74 o
   5   2   2          0.60          0.67         0.35 o
   6   2   2         49.49         51.37         1.09 o
   7   2   2         70.63         62.58         1.31 o
   8   2   2          8.38          5.21         0.70 o
   9   2   2        513.26        550.37         9.08 o
  10   2   2          1.98          0.77         1.06 o
  11   2   2         33.03         28.37         2.18 o
  12   2   2         78.38         93.68         4.16 o
  -9   3   2         14.23         12.34         2.14 o
  -8   3   2          2.27          3.28         1.59 o
  -7   3   2        472.64        490.35        10.65 o
  -6   3   2          1.50          0.27         1.02 o
  -5   3   2        197.39        188.62         3.03 o
  -4   3   2        118.45        125.35         2.35 o
  -3   3   2        242.13        229.32         3.00 o
  -2   3   2        521.29        575.89         6.13 o
  -1   3   2        277.04        296.29         3.14 o
   0   3   2          2.84          0.72         0.16 o
   1   3   2        107.02         91.28         1.00 o
   2   3   2       2198.20       2036.83        27.13 o
   3   3   2         96.95         87.52         1.07 o
   4   3   2         30.43         22.84         0.70 o
   5   3   2        598.83        705.06         7.22 o
   6   3   2          1.70          1.37         0.39 o
   7   3   2        198.57        205.45         2.69 o
   8   3   2        480.82        504.40         7.65 o
   9   3   2         46.90         48.96         1.56 o
  10   3   2         70.31         55.84         2.25 o
  11   3   2          0.10          1.00         1.49 o
  12   3   2        156.28        176.21         5.93 o
  -9   4   2         28.21         30.69         2.90 o
  -8   4   2         12.21          9.36         1.84 o
  -7   4   2          9.70          6.05         1.68 o
  -6   4   2        232.48        236.99         5.20 o
  -5   4   2        193.58        208.15         4.04 o
  -4   4   2         14.97         15.05         0.87 o
  -3   4   2         60.38         77.35         1.45 o
  -2   4   2        150.84        152.70         1.90 o
  -1   4   2        133.23        134.80         1.53 o
   0   4   2         19.16         14.21         0.39 o
   1   4   2       1332.28       1354.46        12.50 o
   2   4   2        571.52        576.74         6.24 o
   3   4   2          0.02         -0.40         0.40 o
   4   4   2        134.25        131.27         1.62 o
   5   4   2        631.79        703.43         7.73 o
   6   4   2        179.59        189.03         2.42 o
   7   4   2        202.52        199.35         2.86 o
   8   4   2        113.04        104.64         2.11 o
   9   4   2          1.85          1.03         1.01 o
  10   4   2          4.69          4.62         1.22 o
  11   4   2          0.51         -0.19         1.39 o
  12   4   2          1.45          1.80         1.62 o
  -8   5   2         97.87         96.32         4.49 o
  -7   5   2          0.51         -0.30         1.74 o
  -6   5   2        117.50        110.65         3.20 o
  -5   5   2         91.60         95.28         2.63 o
  -4   5   2         36.52         26.59         1.52 o
  -3   5   2        860.17        920.97        11.73 o
  -2   5   2         89.63        108.61         1.69 o
  -1   5   2          0.66          1.29         0.39 o
   0   5   2        292.94        299.44         4.25 o
   1   5   2       3398.49       3744.05        48.60 o
   2   5   2        708.61        745.86         8.12 o
   3   5   2        337.68        349.59         4.08 o
   4   5   2         24.84         20.52         0.60 o
   5   5   2        616.42        639.78         6.99 o
   6   5   2         11.63          9.50         0.54 o
   7   5   2        155.16        167.61         2.68 o
   8   5   2        281.31        288.37         4.59 o
   9   5   2         11.12          8.10         1.18 o
  10   5   2         78.01         84.20         2.56 o
  11   5   2         68.16         71.34         3.04 o
  12   5   2          4.77          1.35         2.10 o
  -8   6   2         18.51         23.96         3.08 o
  -7   6   2         28.97         27.28         2.60 o
  -6   6   2        160.95        179.13         4.92 o
  -5   6   2         72.40         72.04         4.11 o
  -4   6   2       1377.05       1450.98        24.08 o
  -3   6   2        490.54        494.09         7.33 o
  -2   6   2         41.69         43.41         1.29 o
  -1   6   2        628.29        727.88         8.57 o
   0   6   2         13.90         14.03         0.73 o
   1   6   2        157.85        203.00         2.42 o
   2   6   2        179.00        240.39         2.81 o
   3   6   2         36.97         22.86         0.58 o
   4   6   2         48.65         43.24         1.04 o
   5   6   2        860.24        944.28        14.58 o
   6   6   2         19.54         15.36         0.74 o
   7   6   2        701.09        790.92        11.25 o
   8   6   2          6.62          9.38         0.99 o
   9   6   2         13.74          9.41         1.30 o
  10   6   2          0.14         -1.21         1.21 o
  11   6   2         16.87          8.52         1.58 o
  12   6   2         47.24         50.22         2.93 o
  -7   7   2        119.22        146.63         5.68 o
  -6   7   2          0.95          0.73         1.90 o
  -5   7   2          3.66          1.35         1.54 o
  -4   7   2          7.53          5.68         1.28 o
  -3   7   2          9.25          7.14         1.15 o
  -2   7   2         83.90         83.24         2.51 o
  -1   7   2         91.54         92.58         2.07 o
   0   7   2        727.15        766.74        11.99 o
   1   7   2         21.18         20.75         0.87 o
   2   7   2        363.12        406.42         4.94 o
   3   7   2         95.17         93.82         1.66 o
   4   7   2        338.34        364.95         5.21 o
   5   7   2        235.77        233.10         4.42 o
   6   7   2         40.72         39.97         1.21 o
   7   7   2         20.22         16.47         0.82 o
   8   7   2        208.14        192.66         3.93 o
   9   7   2        250.73        235.37         5.13 o
  10   7   2          5.87          4.20         1.40 o
  11   7   2          6.98          6.94         1.69 o
  12   7   2        214.07        234.82         8.16 o
  -6   8   2          4.96          5.71         3.19 o
  -5   8   2        103.43        120.73         5.94 o
  -4   8   2          2.99          2.49         1.97 o
  -3   8   2         17.25         11.37         1.77 o
  -2   8   2          0.68          0.14         0.93 o
  -1   8   2         40.02         38.01         2.19 o
   0   8   2          1.61          0.30         0.74 o
   1   8   2          1.07          1.96         0.72 o
   2   8   2        337.44        356.06         6.18 o
   3   8   2          3.78          2.20         0.45 o
   4   8   2        164.79        173.56         2.70 o
   5   8   2        134.26        136.32         2.71 o
   6   8   2        782.29        826.92        16.94 o
   7   8   2         10.62          8.37         0.97 o
   8   8   2         88.02         75.24         2.30 o
   9   8   2         48.42         30.12         1.72 o
  10   8   2         31.36         27.53         2.07 o
  11   8   2        147.99        174.93        18.66 o
  12   8   2         14.78         10.61         4.19 o
  -5   9   2         14.38          9.78         2.39 o
  -4   9   2          6.52          7.35         2.32 o
  -3   9   2        183.99        199.47        10.50 o
  -2   9   2         92.85         96.76         3.77 o
  -1   9   2        154.03        155.05         4.00 o
   0   9   2          2.47          3.21         2.46 o
   1   9   2        223.41        174.92         6.03 o
   2   9   2          0.29          0.95         1.47 o
   3   9   2        490.24        492.77        10.45 o
   4   9   2        257.84        251.08         7.33 o
   5   9   2        208.16        199.49         5.08 o
   6   9   2        485.98        535.74         9.54 o
   7   9   2        105.37        104.83         4.67 o
   8   9   2        550.56        601.09        17.80 o
   9   9   2        144.15        168.85         6.60 o
  10   9   2         65.66         72.86         7.49 o
  11   9   2         82.15         65.08         7.06 o
  12   9   2          5.73          4.14         7.84 o
  -4  10   2         33.89         33.94         3.62 o
  -3  10   2         32.11         32.09         4.23 o
  -2  10   2          7.66          8.10         1.85 o
  -1  10   2          2.88          0.92         1.21 o
   0  10   2          1.66          2.24         1.89 o
   1  10   2        344.25        325.46        10.29 o
   2  10   2        644.60        625.42        16.26 o
   3  10   2         17.75         14.24         1.87 o
   4  10   2         55.76         55.58         3.27 o
   5  10   2         85.63         82.62         5.72 o
   6  10   2         12.76         11.94         2.37 o
   7  10   2          3.20          2.10         2.15 o
   8  10   2         26.94         27.12         3.29 o
   9  10   2          5.66          8.84         2.70 o
  10  10   2         18.26         15.41         3.18 o
  11  10   2          3.86          1.47         3.36 o
  -2  11   2          9.17         14.59         4.05 o
  -1  11   2         17.78         13.87         3.02 o
   0  11   2          1.04          0.77         1.79 o
   1  11   2          7.72          7.32         2.03 o
   2  11   2          1.38          1.96         1.58 o
   3  11   2         52.61         44.81         4.22 o
   4  11   2          4.32          3.34         2.13 o
   5  11   2         55.18         47.05         4.02 o
   6  11   2         26.46         31.05         3.15 o
   7  11   2         19.23         21.60         3.91 o
   8  11   2         28.44         27.95         3.83 o
   9  11   2          3.43          3.05         4.82 o
  10  11   2         33.18         34.13         4.31 o
  -1  12   2          1.61          4.90         3.38 o
   0  12   2         14.87          8.75         4.88 o
   1  12   2          0.71         -1.31         3.50 o
   2  12   2         35.54         33.30         5.26 o
   3  12   2         18.07         25.95         2.77 o
   4  12   2         54.42         52.20         3.65 o
   5  12   2          2.15         -0.84         2.79 o
   6  12   2          0.15         -1.14         2.57 o
   7  12   2         38.26         41.02         4.54 o
   8  12   2          0.01         -2.32         2.90 o
   9  12   2         64.97         87.27         6.67 o
   2  13   2          8.16          1.74         3.67 o
   3  13   2         39.04         36.62         4.85 o
   4  13   2          0.13         -2.67         2.67 o
   5  13   2          3.72          4.29         2.81 o
   6  13   2         61.09         74.05         4.90 o
   7  13   2         65.82         60.86         5.66 o
   8  13   2          2.93          6.94         4.06 o
  -6 -13   3          5.80          9.54         7.05 o
  -5 -13   3         46.05         41.76         6.19 o
  -4 -13   3          0.97          0.37         3.82 o
  -3 -13   3          4.54          4.79         4.52 o
  -2 -13   3         11.69         12.12         4.87 o
  -1 -13   3        283.31        312.94        15.41 o
  -8 -12   3          0.16          4.27         6.72 o
  -7 -12   3         78.30         86.49         7.74 o
  -6 -12   3        102.26        116.90         6.28 o
  -5 -12   3         85.52         89.04         4.66 o
  -4 -12   3         97.56        110.54         8.78 o
  -3 -12   3          0.39         -0.08         3.10 o
  -2 -12   3         17.79         18.36         4.71 o
  -1 -12   3          0.02         -2.48         2.85 o
   0 -12   3          1.60         -0.50         2.73 o
   1 -12   3          4.92          5.18         3.79 o
   2 -12   3         48.74         54.86        10.83 o
  -9 -11   3         13.79         10.05         3.67 o
  -8 -11   3         17.36         17.34         4.69 o
  -7 -11   3         16.05          9.60         2.38 o
  -6 -11   3          2.16         -1.10         1.90 o
  -5 -11   3         27.54         28.64         3.19 o
  -4 -11   3          1.99          1.40         1.45 o
  -3 -11   3         13.06         11.33         2.43 o
  -2 -11   3          9.86         10.78         2.24 o
  -1 -11   3         71.08         53.18         3.64 o
   0 -11   3          2.14          2.66         2.27 o
   1 -11   3          2.54          0.11         2.60 o
   2 -11   3         11.71         10.80         4.10 o
   3 -11   3         93.63        109.28        10.43 o
   4 -11   3        198.67        223.71        18.55 o
 -10 -10   3          6.47          1.10         5.40 o
  -9 -10   3         37.52         24.67         3.21 o
  -8 -10   3          8.85          7.07         1.84 o
  -7 -10   3          0.57          0.57         1.45 o
  -6 -10   3          4.83          2.85         1.41 o
  -5 -10   3        109.31        108.98         4.16 o
  -4 -10   3         30.10         29.50         3.82 o
  -3 -10   3         47.18         48.02         2.50 o
  -2 -10   3        193.35        188.11        10.55 o
  -1 -10   3         10.70          5.94         1.96 o
   0 -10   3         20.23         25.63         2.09 o
   1 -10   3          1.07          0.16         1.41 o
   2 -10   3         47.62         42.91         3.35 o
   3 -10   3         24.78         18.31         2.38 o
   4 -10   3         62.13         61.23         4.72 o
   5 -10   3         58.21         33.34         5.07 o
 -10  -9   3          7.54          5.07         2.53 o
  -9  -9   3         12.07          7.93         2.32 o
  -8  -9   3         31.34         35.76         2.53 o
  -7  -9   3         26.34         24.03         2.13 o
  -6  -9   3        180.24        179.72         4.95 o
  -5  -9   3        322.09        361.81         8.21 o
  -4  -9   3          0.08          2.07         1.06 o
  -3  -9   3        129.32        137.31         4.18 o
  -2  -9   3        356.40        380.02         9.39 o
  -1  -9   3        780.38        826.22        18.36 o
   0  -9   3        553.22        547.58        13.36 o
   1  -9   3         80.88         74.74         3.28 o
   2  -9   3         24.05         26.11         2.26 o
   3  -9   3        123.18        128.98         6.30 o
   4  -9   3         31.65         23.36         3.40 o
   5  -9   3          1.99          2.38         2.05 o
   6  -9   3         35.21         33.44         4.62 o
 -10  -8   3          0.22          0.42         2.11 o
  -9  -8   3         59.66         58.44         3.70 o
  -8  -8   3         40.12         35.91         2.70 o
  -7  -8   3        382.00        341.94         9.52 o
  -6  -8   3        256.71        241.91         6.36 o
  -5  -8   3         34.16         27.26         2.30 o
  -4  -8   3        206.71        213.81         4.78 o
  -3  -8   3         69.54         67.43         2.50 o
  -2  -8   3         10.06          8.39         0.96 o
  -1  -8   3        870.64        922.06        18.41 o
   0  -8   3       1136.17       1206.35        26.92 o
   1  -8   3         98.85         97.61         3.47 o
   2  -8   3          2.09         -0.14         1.30 o
   3  -8   3        357.58        353.80         8.81 o
   4  -8   3          3.43          2.08         1.34 o
   5  -8   3         76.16         74.50         4.37 o
   6  -8   3         34.69         30.06         3.30 o
   7  -8   3         16.65          7.74         3.03 o
 -11  -7   3        139.19        162.57         6.78 o
 -10  -7   3         16.57          7.95         2.06 o
  -9  -7   3         20.44         20.00         2.86 o
  -8  -7   3          1.93          1.24         1.46 o
  -7  -7   3        283.57        291.02         7.77 o
  -6  -7   3         86.43         69.96         4.22 o
  -5  -7   3         16.37         21.20         1.58 o
  -4  -7   3        220.54        239.70         5.02 o
  -3  -7   3         17.01          7.95         1.10 o
  -2  -7   3          6.27          4.86         0.62 o
  -1  -7   3        336.40        378.45         5.97 o
   0  -7   3          1.32          0.39         0.69 o
   1  -7   3        349.97        346.95         8.53 o
   2  -7   3        104.58        104.46         2.96 o
   3  -7   3          8.13          3.92         0.96 o
   4  -7   3       1603.94       1756.50        30.65 o
   5  -7   3        250.75        271.89         6.90 o
   6  -7   3          1.50         -1.46         2.09 o
   7  -7   3          1.19          4.55         2.92 o
   8  -7   3          0.23         -0.05         2.82 o
 -11  -6   3        213.89        253.79         9.11 o
 -10  -6   3        102.61        106.37         5.16 o
  -9  -6   3          2.16          0.66         1.69 o
  -8  -6   3        116.00        129.19         3.88 o
  -7  -6   3          4.86          4.48         0.94 o
  -6  -6   3         47.01         39.87         1.43 o
  -5  -6   3        239.73        241.19         5.78 o
  -4  -6   3         29.26         17.60         1.55 o
  -3  -6   3        515.55        538.75         8.71 o
  -2  -6   3         59.35         53.15         1.69 o
  -1  -6   3         21.79         19.42         0.73 o
   0  -6   3       1863.31       2003.86        26.03 o
   1  -6   3        283.65        290.83         5.26 o
   2  -6   3         15.33         13.53         0.91 o
   3  -6   3        130.44        126.79         2.56 o
   4  -6   3        282.17        285.45         5.74 o
   5  -6   3         92.13         98.26         3.21 o
   6  -6   3          1.84         -1.41         1.55 o
   7  -6   3         15.22         12.21         2.36 o
   8  -6   3          4.81          3.61         3.06 o
   9  -6   3        185.43        216.64         9.99 o
 -11  -5   3          9.58          9.16         2.23 o
 -10  -5   3         70.91         61.43         2.82 o
  -9  -5   3          4.18          4.01         1.26 o
  -8  -5   3          0.24          0.01         0.98 o
  -7  -5   3        402.27        399.20         6.24 o
  -6  -5   3        281.15        297.62         6.25 o
  -5  -5   3          0.03          0.47         0.45 o
  -4  -5   3       1174.26       1292.25        15.85 o
  -3  -5   3        108.18        105.97         2.15 o
  -2  -5   3         34.80         43.54         0.92 o
  -1  -5   3        654.30        749.92         9.02 o
   0  -5   3        316.39        340.09         3.92 o
   1  -5   3        115.86        123.82         1.97 o
   2  -5   3          2.99          4.96         0.71 o
   3  -5   3         62.30         57.82         1.41 o
   4  -5   3        317.05        344.44         5.67 o
   5  -5   3        202.30        193.34         3.94 o
   6  -5   3         72.08         71.67         2.86 o
   7  -5   3        166.75        173.20         5.79 o
   8  -5   3          0.15          2.48         2.45 o
   9  -5   3          2.59          3.59         2.63 o
 -11  -4   3         35.12         40.53         2.95 o
 -10  -4   3        182.68        206.26         5.56 o
  -9  -4   3         79.84         74.31         2.60 o
  -8  -4   3        397.80        390.88         6.76 o
  -7  -4   3        351.86        391.45         6.32 o
  -6  -4   3          0.44         -0.33         0.71 o
  -5  -4   3        286.50        292.70         4.22 o
  -4  -4   3        959.96       1086.87        16.03 o
  -3  -4   3         16.26          9.82         0.55 o
  -2  -4   3       2372.85       2521.87        31.90 o
  -1  -4   3       1159.98       1260.86        14.33 o
   0  -4   3        198.34        212.61         2.64 o
   1  -4   3        948.03       1012.89        13.13 o
   2  -4   3        711.14        682.29         8.04 o
   3  -4   3         74.82         62.44         1.36 o
   4  -4   3         44.39         45.16         1.66 o
   5  -4   3         51.95         41.40         1.65 o
   6  -4   3         23.34         17.29         1.06 o
   7  -4   3          6.38          5.74         1.70 o
   8  -4   3         40.37         45.51         3.39 o
   9  -4   3         22.96         18.87         3.15 o
  10  -4   3         55.06         53.43         4.86 o
 -11  -3   3          2.30          1.53         1.79 o
 -10  -3   3         66.77         67.80         2.94 o
  -9  -3   3        603.85        667.81        13.20 o
  -8  -3   3         10.99          6.71         1.28 o
  -7  -3   3       1711.55       1820.45        30.65 o
  -6  -3   3        163.85        155.20         3.18 o
  -5  -3   3        444.78        458.13         8.32 o
  -4  -3   3        147.66        144.87         1.99 o
  -3  -3   3        812.67        942.28         9.89 o
  -2  -3   3        771.58        794.24         7.66 o
  -1  -3   3        173.05        219.14         2.72 o
   0  -3   3          3.30          5.67         0.31 o
   1  -3   3          4.18          9.03         0.37 o
   2  -3   3        363.68        368.38         4.42 o
   3  -3   3          0.56          0.44         0.30 o
   4  -3   3        328.55        351.40         4.92 o
   5  -3   3        156.19        165.74         2.90 o
   6  -3   3         21.16         19.18         1.45 o
   7  -3   3         78.48         61.19         2.20 o
   8  -3   3         15.42         17.32         2.05 o
   9  -3   3          1.20          0.46         1.91 o
  10  -3   3         49.68         39.80         3.34 o
  11  -3   3          2.20          5.59         2.64 o
 -11  -2   3          0.80          0.71         2.24 o
 -10  -2   3        129.87        131.16         5.90 o
  -9  -2   3         27.11         30.70         2.11 o
  -8  -2   3        387.92        418.94         7.98 o
  -7  -2   3        419.88        426.86         6.06 o
  -6  -2   3          5.54          4.78         1.09 o
  -5  -2   3        564.23        611.84         8.98 o
  -4  -2   3        363.09        322.46         3.86 o
  -3  -2   3        222.43        236.87         2.68 o
  -2  -2   3        489.64        470.61         5.04 o
  -1  -2   3       1147.24       1125.26        13.53 o
   0  -2   3        469.18        407.39         5.25 o
   1  -2   3         25.62         25.67         0.52 o
   2  -2   3        126.72        128.81         1.73 o
   3  -2   3        155.83        164.91         1.99 o
   4  -2   3          2.24          0.01         0.31 o
   5  -2   3       1161.31       1289.75        15.57 o
   6  -2   3        163.56        176.90         3.03 o
   7  -2   3         13.31         12.17         0.70 o
   8  -2   3         93.67         84.16         2.36 o
   9  -2   3         16.64         15.59         1.82 o
  10  -2   3         88.02         89.52         3.96 o
  11  -2   3         50.03         48.54         3.74 o
 -11  -1   3         60.14         63.29         5.02 o
 -10  -1   3          1.07          3.60         2.32 o
  -9  -1   3        175.64        199.99         4.96 o
  -8  -1   3         12.45          7.63         1.32 o
  -7  -1   3         16.85         14.09         1.35 o
  -6  -1   3         27.52         26.70         1.17 o
  -5  -1   3        709.82        688.90        10.96 o
  -4  -1   3        282.22        256.78         4.09 o
  -3  -1   3          8.85          4.46         0.40 o
  -2  -1   3        704.30        685.28         7.07 o
  -1  -1   3       1529.63       1444.50        15.20 o
   0  -1   3        675.48        642.59         7.79 o
   1  -1   3      10719.59      10457.01       137.27 o
   2  -1   3       1046.08        930.44        10.81 o
   3  -1   3       4313.24       4365.94        43.82 o
   4  -1   3         55.74         59.45         1.06 o
   5  -1   3        196.94        183.24         2.33 o
   6  -1   3        149.39        139.73         2.25 o
   7  -1   3         37.67         31.09         1.03 o
   8  -1   3         29.08         28.45         1.31 o
   9  -1   3         48.97         38.03         2.22 o
  10  -1   3         30.75         34.97         2.58 o
  11  -1   3          3.52          0.48         1.99 o
  12  -1   3          0.17          1.94         3.17 o
 -10   0   3        309.52        377.13        11.01 o
  -9   0   3          0.40          0.48         1.93 o
  -8   0   3        107.21        105.10         3.17 o
  -7   0   3        231.43        233.58         4.26 o
  -6   0   3        366.00        381.36         6.24 o
  -5   0   3         22.56         16.39         0.70 o
  -4   0   3        150.90        160.71         2.36 o
  -3   0   3        261.04        298.83         3.43 o
  -2   0   3          1.42          0.28         0.25 o
  -1   0   3        911.20        864.00         8.81 o
   0   0   3        189.04        178.89         3.12 o
   1   0   3      19353.46      18343.23       247.79 o
   2   0   3       5852.86       5952.92        86.71 o
   3   0   3       4262.91       4098.07        42.41 o
   4   0   3       1171.78       1165.10        10.76 o
   5   0   3         23.29         20.55         0.55 o
   6   0   3          1.10          1.55         0.51 o
   7   0   3         28.03         26.13         1.62 o
   8   0   3        139.86        149.19         2.86 o
   9   0   3          0.61          1.99         1.18 o
  10   0   3         20.16         18.23         1.88 o
  11   0   3         16.65         11.98         2.10 o
  12   0   3          0.85          0.73         2.37 o
 -10   1   3          7.29          4.98         2.39 o
  -9   1   3         40.34         37.99         2.81 o
  -8   1   3          5.97          7.16         1.53 o
  -7   1   3        413.09        419.85         7.99 o
  -6   1   3       1008.33       1018.58        16.68 o
  -5   1   3          0.03          0.17         0.39 o
  -4   1   3          0.00          0.65         0.42 o
  -3   1   3       5246.94       5546.88        74.98 o
  -2   1   3         14.10         31.35         1.02 o
  -1   1   3       1391.01       1443.91        17.76 o
   0   1   3          0.09         -0.20         0.20 o
   1   1   3       5566.48       5302.75        65.33 o
   2   1   3          3.45          0.52         0.65 o
   3   1   3        189.24        178.02         1.90 o
   4   1   3        892.30        886.37         7.74 o
   5   1   3       3300.81       3260.93        29.97 o
   6   1   3        706.69        714.84         8.77 o
   7   1   3        193.11        193.95         2.81 o
   8   1   3          9.17         10.30         0.78 o
   9   1   3         96.95         85.31         2.28 o
  10   1   3          0.10          0.24         1.30 o
  11   1   3          0.12         -0.53         1.99 o
  12   1   3        224.95        259.40         9.34 o
  -9   2   3         62.70         54.87         3.32 o
  -8   2   3        290.63        288.28         6.75 o
  -7   2   3        395.78        394.63         7.81 o
  -6   2   3         21.53         21.31         1.73 o
  -5   2   3          8.14          3.33         0.54 o
  -4   2   3        152.59        163.90         2.95 o
  -3   2   3        316.33        345.97         5.19 o
  -2   2   3         78.69         76.94         1.16 o
  -1   2   3        194.42        168.93         2.08 o
   0   2   3        189.50        178.41         1.94 o
   1   2   3        131.94        120.17         1.58 o
   2   2   3       1412.27       1279.26        15.89 o
   3   2   3       2367.60       2263.23        23.42 o
   4   2   3        197.89        193.32         2.04 o
   5   2   3        835.14        927.49         8.07 o
   6   2   3         86.46         81.29         1.53 o
   7   2   3         37.52         32.07         0.91 o
   8   2   3        711.56        713.41         9.53 o
   9   2   3       1185.24       1245.91        18.90 o
  10   2   3         13.00         11.58         1.57 o
  11   2   3         81.26         79.93         3.66 o
  12   2   3         21.15         21.14         2.73 o
  -9   3   3          5.99          4.84         2.05 o
  -8   3   3          0.49          1.17         1.66 o
  -7   3   3          2.10          0.15         1.71 o
  -6   3   3        321.87        307.48         6.62 o
  -5   3   3        145.60        156.52         3.51 o
  -4   3   3        817.42        847.75        11.27 o
  -3   3   3         51.77         47.95         1.18 o
  -2   3   3          0.73          0.32         0.31 o
  -1   3   3        323.71        330.41         4.04 o
   0   3   3         16.31         13.69         0.36 o
   1   3   3        273.74        290.51         2.89 o
   2   3   3        158.61        169.16         2.37 o
   3   3   3        188.76        199.19         2.50 o
   4   3   3        787.33        842.74         9.33 o
   5   3   3        431.26        436.30         4.27 o
   6   3   3         11.12         11.25         0.56 o
   7   3   3       1102.89       1199.12        17.96 o
   8   3   3        295.63        299.73         4.45 o
   9   3   3        500.90        540.55         8.00 o
  10   3   3         29.48         23.79         1.47 o
  11   3   3         55.86         47.65         3.26 o
  12   3   3          3.39          2.69         1.62 o
  13   3   3         39.10         35.19         3.49 o
  -8   4   3          7.55          5.14         1.91 o
  -7   4   3          0.10         -0.53         1.52 o
  -6   4   3          0.78         -0.71         1.22 o
  -5   4   3          0.18          2.06         1.12 o
  -4   4   3          0.17         -0.39         0.59 o
  -3   4   3          0.35          1.48         0.53 o
  -2   4   3        393.22        409.11         4.50 o
  -1   4   3        156.22        123.65         1.73 o
   0   4   3       1339.68       1443.25        13.77 o
   1   4   3        159.91        150.53         1.59 o
   2   4   3       2176.69       2305.19        30.52 o
   3   4   3        614.16        679.54         9.00 o
   4   4   3        971.39        987.20        10.23 o
   5   4   3        271.89        299.51         3.35 o
   6   4   3         41.95         26.83         0.71 o
   7   4   3         10.53          9.15         0.64 o
   8   4   3          0.29          1.29         0.70 o
   9   4   3         22.95         24.01         1.32 o
  10   4   3         16.77         16.28         1.52 o
  11   4   3         47.29         48.52         2.31 o
  12   4   3         44.18         41.07         2.49 o
  13   4   3          2.89          3.99         2.31 o
  -8   5   3          1.14          5.80         2.42 o
  -7   5   3         15.90         11.50         2.72 o
  -6   5   3          0.08          0.89         1.48 o
  -5   5   3        137.36        141.34         4.14 o
  -4   5   3       1622.08       1707.14        30.06 o
  -3   5   3        837.10        889.32        12.40 o
  -2   5   3          5.65          3.96         0.90 o
  -1   5   3        160.94        146.13         1.94 o
   0   5   3         14.93         20.18         0.60 o
   1   5   3         82.90         74.97         1.36 o
   2   5   3         94.98         91.98         1.56 o
   3   5   3        239.86        240.40         3.50 o
   4   5   3         17.36         13.73         0.42 o
   5   5   3         35.76         28.12         0.72 o
   6   5   3         11.44          6.45         0.43 o
   7   5   3        171.21        160.08         2.52 o
   8   5   3        282.66        285.82         4.63 o
   9   5   3        325.51        352.06         6.52 o
  10   5   3        544.08        610.80        13.16 o
  11   5   3         25.99         24.25         1.76 o
  12   5   3         65.69         64.66         3.00 o
  13   5   3         73.88         67.82         3.74 o
  -7   6   3          4.12         -1.02         2.07 o
  -6   6   3         26.07         22.42         2.16 o
  -5   6   3         76.26         92.33         3.03 o
  -4   6   3        177.05        177.10         4.39 o
  -3   6   3        829.37        871.05        13.44 o
  -2   6   3       1226.50       1334.89        18.53 o
  -1   6   3         25.54         25.52         0.98 o
   0   6   3        237.87        253.91         3.20 o
   1   6   3          1.48          1.50         0.37 o
   2   6   3          4.32          6.28         0.37 o
   3   6   3         18.62         19.14         1.36 o
   4   6   3        308.48        283.05         5.38 o
   5   6   3         97.03         94.87         1.76 o
   6   6   3         38.66         40.70         1.18 o
   7   6   3          2.37          1.58         0.42 o
   8   6   3          1.92          1.67         0.64 o
   9   6   3        332.89        338.31         6.80 o
  10   6   3         22.07         19.11         1.41 o
  11   6   3          4.23          2.72         1.13 o
  12   6   3         10.48          8.85         1.67 o
  13   6   3         49.11         49.28         3.57 o
  -6   7   3         49.25         58.73         4.27 o
  -5   7   3         18.02         18.41         1.99 o
  -4   7   3         10.97         13.90         1.76 o
  -3   7   3         39.21         39.98         2.01 o
  -2   7   3        170.34        163.73         3.42 o
  -1   7   3        107.87        101.78         2.69 o
   0   7   3         73.61         62.50         1.86 o
   1   7   3         64.34         50.05         1.14 o
   2   7   3         54.80         60.48         1.25 o
   3   7   3        303.76        323.83         3.80 o
   4   7   3         23.60         16.48         1.36 o
   5   7   3        667.04        721.42         9.10 o
   6   7   3         25.49         19.70         0.70 o
   7   7   3        112.30        113.85         2.06 o
   8   7   3         12.84         10.87         0.96 o
   9   7   3         38.00         23.37         1.48 o
  10   7   3         13.17          5.55         0.99 o
  11   7   3          4.44          2.36         1.38 o
  12   7   3         78.91         99.31         6.95 o
  -5   8   3          5.51          6.48         2.08 o
  -4   8   3         57.88         58.20         3.18 o
  -3   8   3         53.34         45.58         3.68 o
  -2   8   3         77.98         80.46         3.33 o
  -1   8   3          4.38          3.98         0.95 o
   0   8   3         73.81         80.95         2.78 o
   1   8   3          9.33          3.46         0.85 o
   2   8   3        241.97        277.96         5.72 o
   3   8   3          2.93          3.33         0.42 o
   4   8   3        461.52        524.99         7.01 o
   5   8   3        517.20        567.40         6.80 o
   6   8   3          4.28          2.38         0.48 o
   7   8   3        537.84        565.56         9.00 o
   8   8   3        112.20        119.35         3.18 o
   9   8   3          0.18         -1.01         2.22 o
  10   8   3         89.37         74.77         5.59 o
  11   8   3          8.40         12.38         3.70 o
  12   8   3         10.10         15.75         4.51 o
  -4   9   3         32.59         31.26         3.87 o
  -3   9   3         49.02         40.88         3.80 o
  -2   9   3          6.90          7.57         1.76 o
  -1   9   3         15.76          9.50         1.97 o
   0   9   3        243.89        223.27         6.49 o
   1   9   3          0.18          1.03         1.61 o
   2   9   3        110.03         95.97         3.67 o
   3   9   3         13.65          6.25         1.72 o
   4   9   3        156.23        156.31         4.90 o
   5   9   3        924.81       1009.32        23.22 o
   6   9   3        818.68        869.29        22.07 o
   7   9   3         59.31         65.17         4.59 o
   8   9   3        150.97        150.16         5.95 o
   9   9   3         91.36         91.69         5.03 o
  10   9   3         22.48         22.11         3.68 o
  11   9   3         44.70         50.41         6.22 o
  12   9   3          0.03         -3.84         3.84 o
  -3  10   3          9.79         13.80         4.11 o
  -2  10   3         12.92         11.25         1.94 o
  -1  10   3          0.24          3.47         1.72 o
   0  10   3         23.28         22.49         3.36 o
   1  10   3        111.84         87.57         4.50 o
   2  10   3         56.39         43.27         2.91 o
   3  10   3          6.10          3.39         1.71 o
   4  10   3         77.69         79.49         3.83 o
   5  10   3          0.17         -0.04         1.65 o
   6  10   3          0.14         -1.23         2.15 o
   7  10   3         41.40         38.77         4.80 o
   8  10   3        309.36        357.43        14.76 o
   9  10   3        696.98        825.37        28.69 o
  10  10   3          0.03         -0.93         2.95 o
  11  10   3         38.65         32.14         4.72 o
  -2  11   3         74.32         69.85        10.37 o
  -1  11   3        129.91        144.89         8.61 o
   0  11   3        162.81        170.76         7.15 o
   1  11   3         17.25         19.44         5.65 o
   2  11   3         11.71         10.06         2.34 o
   3  11   3          2.68          1.64         2.06 o
   4  11   3          6.08          3.00         1.86 o
   5  11   3          5.14          6.54         2.33 o
   6  11   3          7.92          7.95         2.48 o
   7  11   3         35.97         27.66         3.31 o
   8  11   3        182.04        207.35         9.91 o
   9  11   3         13.44          9.51         3.40 o
  10  11   3         36.53         41.93         4.52 o
   0  12   3          7.93          6.59         4.13 o
   1  12   3         27.43         19.71         5.01 o
   2  12   3         33.27         28.58         4.79 o
   3  12   3        149.80        176.96         6.42 o
   4  12   3         29.08         29.32         3.04 o
   5  12   3         25.72         31.04         3.36 o
   6  12   3          5.54          9.23         3.19 o
   7  12   3         28.42         26.17         3.81 o
   8  12   3         35.36         34.59         4.75 o
   9  12   3          0.26          4.03         3.23 o
   2  13   3         11.90         17.03         5.23 o
   3  13   3         74.32         86.61         8.39 o
   4  13   3          0.36         -1.50         3.11 o
   5  13   3         18.31         10.46         3.59 o
   6  13   3        454.66        566.49        22.95 o
   7  13   3          0.62          1.58         3.43 o
   8  13   3         23.35         28.59         4.51 o
  -4 -13   4          2.43         -1.84         3.90 o
  -3 -13   4          2.65          0.97         4.10 o
  -2 -13   4          1.61         -0.05         3.67 o
  -7 -12   4          3.14          1.73         3.66 o
  -6 -12   4          3.83          6.63         2.52 o
  -5 -12   4          6.41          6.84         2.48 o
  -4 -12   4         11.04          9.45         4.61 o
  -3 -12   4          9.05          8.20         3.59 o
  -2 -12   4         39.28         26.29         5.26 o
  -1 -12   4          6.30          5.42         3.68 o
   0 -12   4          4.81          8.02         3.51 o
   1 -12   4          4.94          2.04         2.90 o
   2 -12   4        178.12        167.95        15.08 o
  -8 -11   4         35.12         19.99         3.71 o
  -7 -11   4          7.98          3.48         2.38 o
  -6 -11   4          0.59         -2.44         2.44 o
  -5 -11   4         44.48         36.05         2.85 o
  -4 -11   4          0.23          1.83         3.17 o
  -3 -11   4         22.65         11.91         3.81 o
  -2 -11   4         27.71         32.01         4.10 o
  -1 -11   4         12.07          6.93         3.06 o
   0 -11   4         83.93         59.36         7.55 o
   1 -11   4         20.70         12.25         2.82 o
   2 -11   4          0.17          0.33         3.97 o
   3 -11   4          2.19          4.61         2.73 o
  -9 -10   4        172.76        176.07        10.77 o
  -8 -10   4         10.09          1.77         2.94 o
  -7 -10   4          0.34          0.36         2.13 o
  -6 -10   4         12.43          7.47         2.19 o
  -5 -10   4          5.60          5.15         1.30 o
  -4 -10   4        341.19        407.93        18.56 o
  -3 -10   4          3.08          3.29         1.41 o
  -2 -10   4          0.00         -0.30         1.66 o
  -1 -10   4        160.86        172.41        16.75 o
   0 -10   4        127.23        115.54         5.60 o
   1 -10   4         86.51         84.54         3.85 o
   2 -10   4         24.68         22.59         3.40 o
   3 -10   4         35.09         31.86         3.51 o
   4 -10   4         28.31         15.44         4.06 o
   5 -10   4          0.64          3.24         3.88 o
 -10  -9   4         75.82         85.13         7.28 o
  -9  -9   4         48.46         44.12         3.53 o
  -8  -9   4          4.16          4.95         2.40 o
  -7  -9   4         88.99         91.42         5.44 o
  -6  -9   4        142.66        141.88         4.83 o
  -5  -9   4        140.71        162.13         4.94 o
  -4  -9   4       1086.06       1175.40        22.55 o
  -3  -9   4        371.14        397.91        10.27 o
  -2  -9   4         21.27         20.72         1.68 o
  -1  -9   4        289.27        310.34         8.03 o
   0  -9   4         20.91         23.41         2.10 o
   1  -9   4          1.21         -0.67         1.48 o
   2  -9   4          9.43         10.37         1.72 o
   3  -9   4          0.18         -1.50         1.59 o
   4  -9   4          3.39          2.11         1.95 o
   5  -9   4        110.28        116.36         6.41 o
   6  -9   4         15.19         10.13         2.99 o
 -10  -8   4          1.57          0.78         2.90 o
  -9  -8   4          0.18         -1.15         2.57 o
  -8  -8   4        110.90         97.48         3.88 o
  -7  -8   4          1.38          1.22         1.77 o
  -6  -8   4          4.47          1.01         1.37 o
  -5  -8   4        512.31        517.93        10.41 o
  -4  -8   4          0.22          0.24         0.92 o
  -3  -8   4        378.76        404.14        12.80 o
  -2  -8   4        110.36        101.54         2.70 o
  -1  -8   4        102.35        105.37         2.76 o
   0  -8   4        107.19        105.15         5.25 o
   1  -8   4        144.21        146.91         4.16 o
   2  -8   4         17.91         13.04         1.70 o
   3  -8   4          1.68          1.81         1.39 o
   4  -8   4          0.00         -0.27         2.01 o
   5  -8   4          0.02          0.93         1.62 o
   6  -8   4        166.90        174.60         7.13 o
   7  -8   4         21.13         12.93         3.28 o
 -10  -7   4          0.55         -0.90         2.29 o
  -9  -7   4         14.88          8.08         3.78 o
  -8  -7   4        253.10        273.70         8.02 o
  -7  -7   4         79.12         65.76         2.85 o
  -6  -7   4         45.84         37.79         2.10 o
  -5  -7   4         85.96         78.96         2.44 o
  -4  -7   4        194.64        209.53         3.87 o
  -3  -7   4         25.62         24.80         1.28 o
  -2  -7   4         33.21         33.88         1.05 o
  -1  -7   4        407.72        416.23         7.22 o
   0  -7   4          8.43         10.50         0.92 o
   1  -7   4        206.29        207.03         4.08 o
   2  -7   4         14.56         13.51         1.39 o
   3  -7   4         24.25         21.60         1.59 o
   4  -7   4         60.21         69.46         3.07 o
   5  -7   4        323.82        352.48         9.14 o
   6  -7   4         57.63         51.91         3.52 o
   7  -7   4          1.87          0.78         3.32 o
   8  -7   4         30.79         25.20         3.73 o
 -10  -6   4          8.51          6.67         1.99 o
  -9  -6   4          1.79         -0.22         1.77 o
  -8  -6   4         34.37         34.03         2.09 o
  -7  -6   4         50.88         55.66         2.18 o
  -6  -6   4         21.38         18.81         1.09 o
  -5  -6   4          3.87          4.35         1.03 o
  -4  -6   4        293.64        295.45         4.84 o
  -3  -6   4        117.70        105.89         2.52 o
  -2  -6   4          0.18          0.10         0.47 o
  -1  -6   4         22.25         25.11         1.27 o
   0  -6   4        414.65        438.86         6.23 o
   1  -6   4         21.76         24.50         1.30 o
   2  -6   4         44.01         32.17         1.43 o
   3  -6   4        173.14        169.45         3.63 o
   4  -6   4        599.93        629.98        10.78 o
   5  -6   4         85.33         79.64         2.58 o
   6  -6   4          9.48          9.24         1.65 o
   7  -6   4          0.44          1.22         2.90 o
   8  -6   4         26.46         29.85         3.83 o
   9  -6   4          2.39          1.03         3.27 o
 -10  -5   4         20.15         17.63         2.16 o
  -9  -5   4         85.85         83.04         4.05 o
  -8  -5   4        102.82         89.79         2.96 o
  -7  -5   4          1.13          2.38         1.02 o
  -6  -5   4         46.57         39.23         1.68 o
  -5  -5   4          0.00          0.06         0.59 o
  -4  -5   4         41.99         44.98         1.32 o
  -3  -5   4        444.25        473.56         6.33 o
  -2  -5   4         59.68         56.40         1.24 o
  -1  -5   4          1.08          1.28         0.44 o
   0  -5   4         95.37        122.48         2.43 o
   1  -5   4        118.94        129.75         2.16 o
   2  -5   4        471.21        455.83         6.70 o
   3  -5   4         50.06         43.05         1.59 o
   4  -5   4        405.45        420.69         6.44 o
   5  -5   4        214.27        202.85         3.96 o
   6  -5   4          0.01         -1.14         1.14 o
   7  -5   4          6.31          4.36         1.92 o
   8  -5   4         36.04         37.15         5.35 o
   9  -5   4         53.98         57.66         4.61 o
  10  -5   4         12.03          5.92         4.91 o
 -10  -4   4         20.83         18.90         2.74 o
  -9  -4   4          0.02          1.92         1.22 o
  -8  -4   4        390.97        448.86         9.59 o
  -7  -4   4         23.33         17.95         1.99 o
  -6  -4   4        520.78        547.59         8.19 o
  -5  -4   4          2.71          1.87         0.58 o
  -4  -4   4          1.00          2.18         0.50 o
  -3  -4   4        350.85        358.66         4.51 o
  -2  -4   4         22.27         20.50         0.66 o
  -1  -4   4        371.85        383.32         4.60 o
   0  -4   4         43.95         41.51         1.10 o
   1  -4   4        564.64        613.03         6.92 o
   2  -4   4          2.17          1.09         0.55 o
   3  -4   4        542.12        571.74         7.27 o
   4  -4   4        317.48        333.15         4.99 o
   5  -4   4        124.18        131.96         2.70 o
   6  -4   4        722.87        770.98        14.31 o
   7  -4   4        577.21        633.12        15.34 o
   8  -4   4          7.48         10.61         2.61 o
   9  -4   4          7.05          6.09         3.37 o
  10  -4   4          0.70         -0.29         2.86 o
 -10  -3   4         36.42         37.25         2.78 o
  -9  -3   4          1.39          1.15         1.38 o
  -8  -3   4          6.51          9.18         1.51 o
  -7  -3   4       3973.72       4344.04        77.09 o
  -6  -3   4        241.88        238.33         4.54 o
  -5  -3   4          2.00          1.28         0.61 o
  -4  -3   4        295.78        286.31         4.30 o
  -3  -3   4        100.33        111.97         1.96 o
  -2  -3   4        291.27        323.97         3.52 o
  -1  -3   4         72.77         53.04         0.99 o
   0  -3   4        179.21        164.92         2.49 o
   1  -3   4        163.01        157.83         2.08 o
   2  -3   4        117.69        106.67         1.66 o
   3  -3   4         74.12         73.03         1.37 o
   4  -3   4        185.28        216.15         3.16 o
   5  -3   4        104.13        117.79         2.92 o
   6  -3   4        765.04        819.75        11.89 o
   7  -3   4         54.83         51.99         2.19 o
   8  -3   4        232.17        247.02         6.94 o
   9  -3   4        159.10        152.87         9.15 o
  10  -3   4         10.68          9.00         2.82 o
  11  -3   4         23.13         24.32         3.99 o
 -10  -2   4          0.00          0.49         1.94 o
  -9  -2   4          6.54          1.24         1.64 o
  -8  -2   4         43.18         38.85         2.09 o
  -7  -2   4          0.98          2.62         1.11 o
  -6  -2   4          4.97          4.89         0.72 o
  -5  -2   4          0.63          0.73         0.54 o
  -4  -2   4        551.96        542.51         6.50 o
  -3  -2   4        525.79        540.98         6.20 o
  -2  -2   4        139.83        135.03         2.06 o
  -1  -2   4         75.63         80.43         1.41 o
   0  -2   4        132.00        128.47         1.88 o
   1  -2   4       1898.04       1926.89        25.43 o
   2  -2   4        438.58        454.64         5.91 o
   3  -2   4        326.07        349.72         6.13 o
   4  -2   4         19.65         22.04         0.73 o
   5  -2   4        570.65        648.23        10.29 o
   6  -2   4        146.68        148.40         3.19 o
   7  -2   4         54.65         52.38         1.93 o
   8  -2   4        190.08        189.34         4.16 o
   9  -2   4        199.30        192.29         5.72 o
  10  -2   4         15.81         11.64         1.94 o
  11  -2   4         15.46         15.56         2.68 o
 -10  -1   4          5.15          7.12         2.13 o
  -9  -1   4        124.11        138.74         4.73 o
  -8  -1   4         19.21         21.81         2.22 o
  -7  -1   4         10.75         10.34         2.02 o
  -6  -1   4         14.78         14.40         0.76 o
  -5  -1   4         80.50         79.13         1.75 o
  -4  -1   4          5.69          1.70         0.53 o
  -3  -1   4          0.67          0.94         0.43 o
  -2  -1   4         75.95         67.69         1.08 o
  -1  -1   4        252.91        260.80         2.94 o
   0  -1   4       3377.86       3336.36        47.75 o
   1  -1   4       1054.35        970.98        12.30 o
   2  -1   4        254.22        222.06         2.86 o
   3  -1   4        844.50        819.73         9.04 o
   4  -1   4        346.43        357.78         4.82 o
   5  -1   4        387.68        396.56         6.50 o
   6  -1   4         12.11         15.09         1.11 o
   7  -1   4         45.01         43.57         1.57 o
   8  -1   4         97.27        105.22         2.33 o
   9  -1   4         23.60         22.04         2.36 o
  10  -1   4        249.93        276.57         7.32 o
  11  -1   4          0.03          1.13         1.93 o
  12  -1   4        151.50        159.45         6.36 o
 -10   0   4          1.40          2.71         2.39 o
  -9   0   4          1.36          6.30         2.43 o
  -8   0   4         11.24          5.88         1.41 o
  -7   0   4         11.70          8.15         1.30 o
  -6   0   4         33.74         31.55         1.28 o
  -5   0   4         61.65         62.36         1.45 o
  -4   0   4        167.84        180.04         2.94 o
  -3   0   4         89.66        108.10         1.65 o
  -2   0   4       2330.46       2469.76        25.86 o
  -1   0   4        605.91        569.51         6.65 o
   0   0   4       2147.30       2064.47        22.81 o
   1   0   4       4133.76       4034.83        48.49 o
   2   0   4         12.70         10.86         0.40 o
   3   0   4         12.82         11.61         0.43 o
   4   0   4       1046.17       1025.80         9.01 o
   5   0   4        192.00        208.41         2.46 o
   6   0   4        185.56        192.78         2.86 o
   7   0   4         99.24         97.21         2.07 o
   8   0   4         31.82         26.64         1.08 o
   9   0   4        461.13        497.55         8.47 o
  10   0   4         71.56         59.34         3.03 o
  11   0   4        131.69        121.61         4.32 o
  12   0   4         13.57          6.99         2.41 o
  -9   1   4          0.06          1.82         1.83 o
  -8   1   4        251.35        256.38         6.82 o
  -7   1   4        172.70        161.79         4.46 o
  -6   1   4          7.44          7.26         1.56 o
  -5   1   4        246.53        265.53         3.88 o
  -4   1   4         57.25         54.03         1.78 o
  -3   1   4        610.54        660.31         9.08 o
  -2   1   4          1.06          2.38         0.27 o
  -1   1   4          2.07          2.73         0.27 o
   0   1   4        355.93        371.18         4.14 o
   1   1   4        320.93        265.12         3.27 o
   2   1   4       1330.58       1200.05        15.96 o
   3   1   4        200.99        216.35         2.81 o
   4   1   4       1492.49       1544.70        15.93 o
   5   1   4       1547.58       1663.42        23.17 o
   6   1   4       3139.12       3251.31        35.97 o
   7   1   4        133.70        134.77         2.40 o
   8   1   4        321.91        347.50         4.95 o
   9   1   4        482.41        495.41         8.95 o
  10   1   4          9.63          7.23         1.49 o
  11   1   4         17.41         16.15         1.95 o
  12   1   4         83.36         84.88         3.97 o
  -9   2   4          0.03          1.45         2.01 o
  -8   2   4         50.86         58.53         3.08 o
  -7   2   4         33.23         24.03         2.44 o
  -6   2   4        287.30        266.39         6.34 o
  -5   2   4          0.47          0.76         0.67 o
  -4   2   4          0.07          0.59         0.56 o
  -3   2   4        259.59        295.58         4.38 o
  -2   2   4          5.48          4.00         0.47 o
  -1   2   4        640.12        710.89         9.01 o
   0   2   4       1934.46       2008.54        21.25 o
   1   2   4        138.97        139.09         1.68 o
   2   2   4       1461.84       1485.86        17.73 o
   3   2   4        253.04        268.33         3.09 o
   4   2   4        181.30        214.22         2.10 o
   5   2   4         15.60         17.23         0.59 o
   6   2   4         28.92         32.95         0.76 o
   7   2   4          0.89          0.68         0.49 o
   8   2   4         15.75         14.81         1.26 o
   9   2   4        757.45        832.70        12.63 o
  10   2   4         69.44         62.15         2.70 o
  11   2   4         49.53         45.40         2.39 o
  12   2   4          0.69          1.48         2.00 o
  -9   3   4         92.17         94.99         4.96 o
  -8   3   4          6.76          4.90         1.90 o
  -7   3   4         50.41         59.61         2.85 o
  -6   3   4         37.49         26.92         2.35 o
  -5   3   4        228.58        227.69         4.36 o
  -4   3   4         11.91          7.02         0.70 o
  -3   3   4         31.96         27.72         0.75 o
  -2   3   4        264.10        240.00         3.20 o
  -1   3   4         22.22         19.21         0.80 o
   0   3   4         31.88         27.83         0.52 o
   1   3   4        797.17        833.30         9.49 o
   2   3   4        428.27        412.72         4.61 o
   3   3   4         12.47         14.20         0.38 o
   4   3   4       1112.19       1071.17        10.57 o
   5   3   4       1312.54       1348.75        20.77 o
   6   3   4          6.24          4.27         0.42 o
   7   3   4          1.86          0.87         0.47 o
   8   3   4        190.11        205.07         3.43 o
   9   3   4         57.41         52.15         1.65 o
  10   3   4        113.20        109.32         3.11 o
  11   3   4         19.51         16.82         1.93 o
  12   3   4         16.65         11.52         2.37 o
  13   3   4          1.70          1.46         2.16 o
  -8   4   4         45.68         46.54         3.26 o
  -7   4   4         12.47         14.70         2.07 o
  -6   4   4          5.42          5.19         1.83 o
  -5   4   4        146.50        137.46         4.65 o
  -4   4   4         10.69         11.95         1.52 o
  -3   4   4        678.11        730.35        10.16 o
  -2   4   4          0.39          0.80         0.61 o
  -1   4   4          1.24          0.22         0.19 o
   0   4   4        112.81        102.08         1.40 o
   1   4   4        191.14        230.43         2.48 o
   2   4   4         23.24         17.94         0.43 o
   3   4   4        779.50        762.12         9.71 o
   4   4   4         76.60         86.48         1.46 o
   5   4   4        144.34        154.40         2.59 o
   6   4   4        548.12        620.48         7.80 o
   7   4   4         79.96         66.38         1.68 o
   8   4   4        285.65        292.59         4.72 o
   9   4   4        101.69         98.21         2.46 o
  10   4   4        108.25        111.31         3.42 o
  11   4   4          0.09         -0.45         1.39 o
  12   4   4         10.34         10.27         1.87 o
  13   4   4         22.82         18.71         2.71 o
  -7   5   4         14.30          9.97         2.25 o
  -6   5   4        258.07        288.57         7.53 o
  -5   5   4          1.02          3.17         1.75 o
  -4   5   4        503.60        547.40        10.40 o
  -3   5   4        133.05        133.00         2.89 o
  -2   5   4        160.99        172.27         2.62 o
  -1   5   4         77.44         73.81         1.72 o
   0   5   4        224.01        215.64         2.81 o
   1   5   4        794.92        885.16         8.87 o
   2   5   4       1429.61       1506.68        20.03 o
   3   5   4        242.44        274.91         4.09 o
   4   5   4         97.27         88.39         2.15 o
   5   5   4        510.99        532.85         6.63 o
   6   5   4          0.08          0.19         0.30 o
   7   5   4        316.87        327.71         4.69 o
   8   5   4         17.94         15.50         0.91 o
   9   5   4          0.26         -0.47         0.80 o
  10   5   4         24.18         17.79         1.48 o
  11   5   4        115.91        108.03         3.48 o
  12   5   4         39.45         37.29         3.14 o
  13   5   4         20.71         11.08         2.96 o
  -7   6   4         53.95         67.32         3.74 o
  -6   6   4         46.72         55.54         3.11 o
  -5   6   4         26.92         28.95         2.51 o
  -4   6   4        202.00        209.39         5.27 o
  -3   6   4       1008.58       1082.01        20.80 o
  -2   6   4       1637.79       1758.83        22.99 o
  -1   6   4        406.78        460.08         6.54 o
   0   6   4         41.82         37.72         1.00 o
   1   6   4        598.24        677.59         9.00 o
   2   6   4         97.90        114.91         2.18 o
   3   6   4        238.58        237.18         4.53 o
   4   6   4        319.45        336.87         5.52 o
   5   6   4        199.19        214.17         4.17 o
   6   6   4        185.09        190.30         3.58 o
   7   6   4        264.72        254.42         4.61 o
   8   6   4          0.60          0.03         0.57 o
   9   6   4        100.79         89.03         2.37 o
  10   6   4          0.00          0.86         1.02 o
  11   6   4          3.02          3.89         1.35 o
  12   6   4         50.83         43.00         3.06 o
  13   6   4         15.33         14.34         5.57 o
  -6   7   4          0.02         -0.25         2.12 o
  -5   7   4         61.39         62.62         3.00 o
  -4   7   4         53.37         58.25         2.86 o
  -3   7   4         89.18         92.81         3.12 o
  -2   7   4         58.86         58.59         2.15 o
  -1   7   4        177.01        172.66         3.40 o
   0   7   4          0.26          1.07         0.50 o
   1   7   4          4.58          2.80         0.50 o
   2   7   4          2.43          4.08         0.94 o
   3   7   4         96.86         92.90         2.58 o
   4   7   4        106.30        103.63         2.84 o
   5   7   4          0.19          1.00         1.01 o
   6   7   4         29.56         30.30         0.89 o
   7   7   4         75.13         69.17         1.85 o
   8   7   4         16.70         20.49         1.01 o
   9   7   4         18.70         11.60         0.93 o
  10   7   4        212.08        226.09        12.37 o
  11   7   4         47.87         52.68        10.33 o
  12   7   4          9.61          4.61         5.24 o
  -5   8   4          5.29          4.29         2.15 o
  -4   8   4          6.42          8.00         2.13 o
  -3   8   4          1.21         -0.38         1.46 o
  -2   8   4        377.06        447.08        10.72 o
  -1   8   4          8.76         10.14         1.58 o
   0   8   4        357.02        377.92         9.38 o
   1   8   4          5.98          2.81         0.78 o
   2   8   4         81.82         77.65         2.89 o
   3   8   4        312.65        310.16         7.26 o
   4   8   4         63.93         54.81         2.47 o
   5   8   4          1.10         -0.21         0.97 o
   6   8   4        854.26        891.17        20.24 o
   7   8   4        122.57        112.79         4.23 o
   8   8   4        133.68        135.10         4.57 o
   9   8   4         15.25          8.96         1.80 o
  10   8   4        129.75        135.68         8.03 o
  11   8   4          0.49         -3.09         3.09 o
  12   8   4         41.35         46.01         5.43 o
  -4   9   4        102.79        104.28         6.27 o
  -3   9   4         42.49         46.60         3.74 o
  -2   9   4         31.40         34.10         2.86 o
  -1   9   4         72.69         78.14         6.57 o
   0   9   4        310.38        320.01         9.51 o
   1   9   4         36.17         34.34         5.63 o
   2   9   4        136.95        113.90         4.13 o
   3   9   4        155.68        159.64         6.26 o
   4   9   4         11.81          9.54         1.68 o
   5   9   4          8.56          7.45         1.69 o
   6   9   4          2.18          3.18         1.63 o
   7   9   4         46.64         36.67         2.85 o
   8   9   4        324.44        348.32        10.36 o
   9   9   4        238.85        250.61         8.54 o
  10   9   4        261.98        282.26        10.60 o
  11   9   4         51.76         61.74         6.75 o
  12   9   4          5.32          8.60         5.44 o
  -3  10   4         99.63        107.28        10.93 o
  -2  10   4        189.47        215.62        10.96 o
  -1  10   4          6.15          5.81         3.34 o
   0  10   4          4.14         -0.51         3.43 o
   1  10   4          0.00          1.49         3.10 o
   2  10   4        197.00        174.62         5.50 o
   3  10   4         68.93         62.07         2.91 o
   4  10   4        223.59        196.26         6.04 o
   5  10   4         34.31         28.61         2.76 o
   6  10   4          9.14          6.41         2.17 o
   7  10   4         19.26         16.50         2.58 o
   8  10   4         52.83         56.59         6.76 o
   9  10   4        187.42        210.70         8.69 o
  10  10   4         79.64         81.97         5.71 o
  11  10   4         38.71         35.61         4.21 o
  -1  11   4         74.74         96.57         6.08 o
   0  11   4         34.27         35.32         5.28 o
   1  11   4         37.22         30.18         5.16 o
   2  11   4          4.78         -2.93         2.93 o
   3  11   4         72.23         58.05         3.75 o
   4  11   4        205.58        210.53         6.52 o
   5  11   4         55.31         56.50         3.34 o
   6  11   4          7.08          3.60         2.36 o
   7  11   4          6.36          6.95         2.40 o
   8  11   4         11.56         11.16         2.98 o
   9  11   4         39.20         34.53         4.32 o
  10  11   4         12.56          5.56         3.22 o
   1  12   4          0.03          0.71         4.86 o
   2  12   4         72.15         76.17        11.76 o
   3  12   4        137.94        139.70         7.55 o
   4  12   4          9.23          6.73         2.85 o
   5  12   4        120.53        118.88         6.17 o
   6  12   4         33.20         27.48         3.13 o
   7  12   4          0.07          0.52         2.46 o
   8  12   4          7.73          6.60         2.80 o
   9  12   4        403.16        509.64        26.35 o
   3  13   4          0.38         -2.83        12.75 o
   4  13   4         43.98         45.70         5.24 o
   5  13   4          8.52          9.09         3.36 o
   6  13   4          7.23          6.90         3.23 o
   7  13   4          7.44          4.30         3.35 o
  -6 -12   5          6.62          4.94         2.86 o
  -5 -12   5          9.29          8.09         3.01 o
  -4 -12   5         66.47         75.29         4.66 o
  -3 -12   5          1.77         -0.24         4.41 o
  -2 -12   5          2.01          0.27         4.16 o
  -1 -12   5          6.11          7.03         6.85 o
   0 -12   5          3.30         -1.02         4.56 o
   1 -12   5         21.18         18.99         4.91 o
  -7 -11   5          0.31          2.43         2.81 o
  -6 -11   5         70.61         77.01         5.10 o
  -5 -11   5          0.73          1.78         2.32 o
  -4 -11   5          3.01          7.64         2.28 o
  -3 -11   5         66.80         66.89         6.44 o
  -2 -11   5         83.04         76.88         6.52 o
  -1 -11   5          0.00         -0.71         6.38 o
   0 -11   5        176.83        196.52        11.77 o
   1 -11   5         80.42         66.39         9.05 o
   2 -11   5          0.24          3.85         3.24 o
   3 -11   5         26.40         27.98         5.39 o
  -8 -10   5         48.59         57.31         4.53 o
  -7 -10   5         28.71         21.83         2.73 o
  -6 -10   5         21.28         22.93         2.61 o
  -5 -10   5          0.23         -0.96         2.42 o
  -4 -10   5         61.09         53.99         3.73 o
  -3 -10   5        491.42        539.04        22.00 o
  -2 -10   5         33.36         29.48         4.31 o
  -1 -10   5          0.07          0.81         3.10 o
   0 -10   5        552.77        597.57        25.20 o
   1 -10   5         19.00         12.77         2.15 o
   2 -10   5          8.14          6.77         1.88 o
   3 -10   5         56.00         47.36         5.32 o
   4 -10   5          0.97         -0.06         3.39 o
   5 -10   5         60.89         56.50         8.79 o
  -9  -9   5         30.30         22.41         4.18 o
  -8  -9   5         17.72          9.02         2.77 o
  -7  -9   5        237.28        245.93         9.26 o
  -6  -9   5         52.38         45.63         4.38 o
  -5  -9   5        115.50        117.26         4.22 o
  -4  -9   5        265.98        296.82         7.11 o
  -3  -9   5         13.97         15.53         1.82 o
  -2  -9   5         36.53         34.64         2.65 o
  -1  -9   5         16.69         13.41         1.49 o
   0  -9   5        158.28        156.78         5.55 o
   1  -9   5        170.98        180.88         6.70 o
   2  -9   5         96.93         97.48         4.03 o
   3  -9   5         91.02         99.39         5.15 o
   4  -9   5         12.16         11.56         2.93 o
   5  -9   5          0.00         -0.90         2.62 o
   6  -9   5          1.34          1.88         3.95 o
  -9  -8   5         41.08         27.49         3.66 o
  -8  -8   5          7.15          5.89         1.99 o
  -7  -8   5         62.91         59.05         3.22 o
  -6  -8   5         11.69          9.55         2.73 o
  -5  -8   5        187.73        185.10         4.20 o
  -4  -8   5         17.35         11.40         1.16 o
  -3  -8   5        375.42        402.78        12.31 o
  -2  -8   5          5.04          3.39         0.68 o
  -1  -8   5        186.41        196.73         5.30 o
   0  -8   5        452.93        477.87        10.29 o
   1  -8   5        960.82        998.78        21.21 o
   2  -8   5       2170.57       2426.77        51.74 o
   3  -8   5         57.93         52.43         2.50 o
   4  -8   5         74.10         75.12         4.08 o
   5  -8   5          0.01         -0.61         2.02 o
   6  -8   5          3.90          7.69         2.86 o
   7  -8   5         18.66         14.19         3.56 o
 -10  -7   5          0.00          0.48         3.66 o
  -9  -7   5         13.39          9.49         2.51 o
  -8  -7   5        233.89        269.87        10.24 o
  -7  -7   5         20.54         14.67         2.08 o
  -6  -7   5          2.35          0.42         1.42 o
  -5  -7   5       1301.59       1342.33        25.17 o
  -4  -7   5          1.56          3.38         0.81 o
  -3  -7   5          0.73          0.80         0.51 o
  -2  -7   5         57.46         58.37         2.01 o
  -1  -7   5          1.63          1.28         0.62 o
   0  -7   5         69.93         60.12         1.93 o
   1  -7   5          3.76          1.59         0.74 o
   2  -7   5        287.80        288.88         6.54 o
   3  -7   5        236.23        242.76         7.34 o
   4  -7   5        549.31        598.78        15.23 o
   5  -7   5        139.37        147.31         9.33 o
   6  -7   5        441.53        507.84        14.03 o
   7  -7   5          5.40          0.64         3.38 o
   8  -7   5          0.84         -1.44         3.26 o
 -10  -6   5          0.10          0.59         2.14 o
  -9  -6   5         70.24         77.83         4.57 o
  -8  -6   5         32.57         30.18         2.25 o
  -7  -6   5        125.39        122.77         3.55 o
  -6  -6   5        206.19        212.18         4.60 o
  -5  -6   5         25.98         23.80         1.25 o
  -4  -6   5        128.27        146.21         3.08 o
  -3  -6   5         78.88         83.35         2.92 o
  -2  -6   5        128.62        127.90         3.51 o
  -1  -6   5         77.54         79.78         2.35 o
   0  -6   5        188.23        206.33         3.70 o
   1  -6   5         17.15         15.40         1.04 o
   2  -6   5         20.26         19.07         1.05 o
   3  -6   5          1.51          1.09         0.77 o
   4  -6   5        259.34        279.47         6.63 o
   5  -6   5        871.23        951.48        17.54 o
   6  -6   5          1.46         -0.70         1.42 o
   7  -6   5         77.63         82.35         3.61 o
   8  -6   5         16.04         17.36         3.75 o
   9  -6   5          4.50         -2.25         3.82 o
 -10  -5   5          6.80          4.58         2.18 o
  -9  -5   5          5.29          2.55         1.92 o
  -8  -5   5         37.81         35.20         2.30 o
  -7  -5   5         18.76         13.86         1.93 o
  -6  -5   5         29.12         26.87         1.55 o
  -5  -5   5          1.11          0.30         0.74 o
  -4  -5   5         54.23         52.71         1.54 o
  -3  -5   5        148.88        132.95         3.44 o
  -2  -5   5        401.11        405.27         7.48 o
  -1  -5   5          5.37          6.09         0.78 o
   0  -5   5        107.19         92.89         2.27 o
   1  -5   5       1027.71       1139.13        16.25 o
   2  -5   5         96.64        104.59         2.29 o
   3  -5   5         96.82         88.40         2.54 o
   4  -5   5          4.22          2.60         0.68 o
   5  -5   5          5.22          1.42         0.81 o
   6  -5   5         26.32         25.49         2.50 o
   7  -5   5          7.25          5.18         1.66 o
   8  -5   5         12.20          7.94         2.61 o
   9  -5   5        117.44        125.99         6.81 o
 -10  -4   5          1.17         -0.18         2.16 o
  -9  -4   5          0.01          1.12         1.63 o
  -8  -4   5          9.06          8.36         1.73 o
  -7  -4   5         60.74         60.63         2.36 o
  -6  -4   5        235.23        261.89         5.26 o
  -5  -4   5         15.02         14.51         1.30 o
  -4  -4   5         21.73         21.14         1.08 o
  -3  -4   5        498.84        549.35         7.38 o
  -2  -4   5         42.73         49.59         1.51 o
  -1  -4   5         75.81         87.51         1.95 o
   0  -4   5        584.21        629.04         9.74 o
   1  -4   5        445.51        461.14         7.86 o
   2  -4   5         85.24         77.52         1.57 o
   3  -4   5          3.89          4.63         0.67 o
   4  -4   5        361.44        363.05         5.26 o
   5  -4   5         15.28         14.49         0.90 o
   6  -4   5         18.01         13.41         1.48 o
   7  -4   5        121.49        132.23         3.98 o
   8  -4   5          5.38          6.29         1.52 o
   9  -4   5         60.97         42.42         5.03 o
  10  -4   5          0.17          2.03         2.87 o
 -10  -3   5          0.10          0.67         2.81 o
  -9  -3   5          2.81          3.22         1.58 o
  -8  -3   5          2.93          1.58         1.62 o
  -7  -3   5        235.23        215.34         5.40 o
  -6  -3   5        706.77        734.75        12.68 o
  -5  -3   5        224.67        238.86         5.41 o
  -4  -3   5        315.43        300.19         4.57 o
  -3  -3   5        353.16        380.95         5.20 o
  -2  -3   5         42.78         35.11         0.89 o
  -1  -3   5        684.55        760.18         9.28 o
   0  -3   5        128.69        144.10         2.46 o
   1  -3   5        176.26        180.38         2.94 o
   2  -3   5          3.11          1.90         0.47 o
   3  -3   5        209.07        221.28         3.83 o
   4  -3   5          0.66          0.72         0.26 o
   5  -3   5          3.80          2.67         0.83 o
   6  -3   5          4.26          3.83         0.96 o
   7  -3   5          0.20          1.82         1.37 o
   8  -3   5        229.36        248.02         6.38 o
   9  -3   5         24.98         16.28         2.30 o
  10  -3   5         15.55          9.80         2.71 o
  11  -3   5          3.73         -0.94         2.76 o
 -10  -2   5         38.97         41.74         3.30 o
  -9  -2   5         37.11         38.04         2.74 o
  -8  -2   5         69.35         62.90         2.65 o
  -7  -2   5         56.99         57.33         2.63 o
  -6  -2   5        392.96        435.35         6.97 o
  -5  -2   5        109.42        116.58         2.53 o
  -4  -2   5       1170.15       1182.97        17.36 o
  -3  -2   5         46.12         54.20         1.39 o
  -2  -2   5         60.02         76.98         2.13 o
  -1  -2   5         16.83         12.21         0.66 o
   0  -2   5          2.92          6.62         0.41 o
   1  -2   5          0.28          1.38         0.41 o
   2  -2   5          0.07          0.81         0.34 o
   3  -2   5        267.37        260.87         3.78 o
   4  -2   5         47.18         47.29         1.13 o
   5  -2   5        756.97        775.13        11.21 o
   6  -2   5         32.70         29.54         1.37 o
   7  -2   5         11.06         16.44         1.23 o
   8  -2   5         35.65         36.83         2.05 o
   9  -2   5         14.22          8.07         1.93 o
  10  -2   5         23.94         31.32         3.17 o
  11  -2   5          0.00          0.72         2.79 o
  -9  -1   5          2.92          3.28         2.20 o
  -8  -1   5         32.73         29.66         2.40 o
  -7  -1   5          3.04          1.43         1.24 o
  -6  -1   5        417.32        432.96         8.36 o
  -5  -1   5          8.54          5.68         0.69 o
  -4  -1   5        685.81        736.57        10.83 o
  -3  -1   5        156.34        176.22         3.49 o
  -2  -1   5         74.48         71.37         2.15 o
  -1  -1   5        489.09        454.74         6.48 o
   0  -1   5         94.99         91.89         1.47 o
   1  -1   5       4276.21       4381.51        60.42 o
   2  -1   5         24.20         28.40         0.66 o
   3  -1   5        215.92        219.05         4.02 o
   4  -1   5         87.26         91.77         1.72 o
   5  -1   5          8.02          7.25         0.81 o
   6  -1   5        823.48        913.08        14.14 o
   7  -1   5         43.80         46.40         1.75 o
   8  -1   5        120.27        112.22         2.88 o
   9  -1   5         14.36         12.35         1.28 o
  10  -1   5          2.21          2.14         2.07 o
  11  -1   5          8.01          5.93         2.85 o
  12  -1   5         18.15         12.53         3.07 o
  -9   0   5         38.25         39.41         4.05 o
  -8   0   5        262.43        282.52         7.94 o
  -7   0   5         31.04         24.82         1.93 o
  -6   0   5          1.17         -0.40         1.03 o
  -5   0   5          0.96          0.00         0.54 o
  -4   0   5        105.05        114.83         2.45 o
  -3   0   5         59.49         66.62         1.48 o
  -2   0   5        156.98        155.03         2.38 o
  -1   0   5        616.64        673.54         7.53 o
   0   0   5        136.31        128.25         1.68 o
   1   0   5        898.56        926.25        11.21 o
   2   0   5       1732.24       1691.00        20.58 o
   3   0   5        414.23        390.48         4.41 o
   4   0   5        282.28        284.39         4.32 o
   5   0   5       2513.28       2582.25        50.14 o
   6   0   5        661.38        680.96        10.48 o
   7   0   5        153.18        147.19         4.05 o
   8   0   5          4.13          3.17         1.16 o
   9   0   5         17.96         15.82         1.17 o
  10   0   5         50.37         46.31         2.39 o
  11   0   5         75.14         84.21         3.67 o
  12   0   5         30.18         30.66         2.76 o
  -9   1   5         72.15         76.87         4.05 o
  -8   1   5         69.18         66.41         3.55 o
  -7   1   5          6.49          4.68         1.81 o
  -6   1   5          2.81          1.87         1.62 o
  -5   1   5         28.44         22.07         1.15 o
  -4   1   5         69.87         68.18         1.58 o
  -3   1   5        369.83        402.13         6.53 o
  -2   1   5         82.50        101.37         1.88 o
  -1   1   5         98.68        111.98         1.73 o
   0   1   5       1275.40       1404.99        15.98 o
   1   1   5        790.26        850.13        10.20 o
   2   1   5        856.18        904.93        10.72 o
   3   1   5        687.20        689.23         8.91 o
   4   1   5         92.26        109.28         1.80 o
   5   1   5        386.22        388.30         4.28 o
   6   1   5        413.68        415.78         6.75 o
   7   1   5        164.27        158.27         2.87 o
   8   1   5         16.42         15.00         0.90 o
   9   1   5        360.98        406.52         7.61 o
  10   1   5         48.59         45.41         2.99 o
  11   1   5          0.15          0.54         1.70 o
  12   1   5         36.04         37.82         3.25 o
  -8   2   5         64.29         59.73         3.40 o
  -7   2   5          1.51          1.41         1.78 o
  -6   2   5        759.47        783.62        16.71 o
  -5   2   5         30.84         33.65         1.73 o
  -4   2   5          1.65          1.61         0.48 o
  -3   2   5         59.70         65.39         1.76 o
  -2   2   5          7.22          6.18         0.77 o
  -1   2   5        223.13        222.40         3.51 o
   0   2   5          0.86          0.18         0.30 o
   1   2   5        252.72        280.42         3.15 o
   2   2   5       1258.87       1296.09        15.24 o
   3   2   5         26.70         29.22         0.71 o
   4   2   5         30.12         33.47         0.71 o
   5   2   5         20.52         21.70         0.61 o
   6   2   5         66.08         56.54         1.27 o
   7   2   5        198.72        200.56         3.18 o
   8   2   5        217.54        224.68         3.79 o
   9   2   5        388.68        400.78         6.99 o
  10   2   5          4.03          3.01         1.05 o
  11   2   5         56.77         57.28         2.71 o
  12   2   5          2.23          2.42         1.89 o
  -8   3   5         25.82         22.23         2.54 o
  -7   3   5          3.49          5.61         2.13 o
  -6   3   5         74.48         68.00         3.13 o
  -5   3   5          8.07          4.06         1.47 o
  -4   3   5         90.06        104.69         2.69 o
  -3   3   5         38.72         37.13         1.50 o
  -2   3   5       1253.44       1312.22        17.25 o
  -1   3   5          0.20          1.81         0.58 o
   0   3   5          6.57          8.95         0.62 o
   1   3   5          4.63          5.14         0.41 o
   2   3   5        208.72        190.08         2.45 o
   3   3   5        183.11        181.75         2.77 o
   4   3   5        433.05        454.57         5.12 o
   5   3   5         38.75         40.53         0.80 o
   6   3   5          5.05          1.76         0.42 o
   7   3   5        223.17        238.71         4.18 o
   8   3   5         46.91         42.90         1.58 o
   9   3   5        551.25        588.33        10.02 o
  10   3   5        197.32        202.54         4.37 o
  11   3   5         38.84         38.35         3.40 o
  12   3   5          4.93          4.96         1.81 o
  13   3   5         64.12         62.77         3.88 o
  -7   4   5          0.12         -0.09         1.97 o
  -6   4   5         43.23         38.52         2.64 o
  -5   4   5         10.98          8.56         1.76 o
  -4   4   5         31.25         23.92         1.50 o
  -3   4   5         72.16         63.29         2.52 o
  -2   4   5          6.81          5.96         0.89 o
  -1   4   5         15.61         12.46         0.86 o
   0   4   5         43.36         49.15         1.10 o
   1   4   5         21.85         17.08         0.55 o
   2   4   5         41.06         39.33         0.73 o
   3   4   5        181.51        166.10         1.95 o
   4   4   5        182.05        183.60         2.27 o
   5   4   5        580.26        629.56         7.51 o
   6   4   5          1.20          0.99         0.36 o
   7   4   5          2.25          1.19         0.59 o
   8   4   5        113.94        115.48         2.51 o
   9   4   5         32.80         28.64         1.31 o
  10   4   5         78.15         72.98         3.13 o
  11   4   5        104.87        107.96         3.50 o
  12   4   5         71.59         65.44         3.50 o
  13   4   5         70.99         64.89         3.69 o
  -7   5   5          3.84          3.24         2.41 o
  -6   5   5         18.54         15.34         2.42 o
  -5   5   5        209.11        221.18         8.05 o
  -4   5   5        120.11        130.27         3.82 o
  -3   5   5        182.55        180.20         4.02 o
  -2   5   5        450.63        484.90         8.04 o
  -1   5   5        407.39        417.16         6.62 o
   0   5   5         30.24         31.02         0.87 o
   1   5   5        183.69        178.92         2.32 o
   2   5   5         84.60         81.68         1.56 o
   3   5   5         30.64         44.25         1.33 o
   4   5   5        447.36        485.73         7.69 o
   5   5   5         13.11         17.21         1.69 o
   6   5   5        401.67        448.30         6.12 o
   7   5   5         18.84         13.55         1.19 o
   8   5   5        146.20        154.36         2.94 o
   9   5   5         15.29          9.22         1.26 o
  10   5   5          8.04          7.14         1.27 o
  11   5   5          6.75          5.67         1.43 o
  12   5   5         82.52         75.43         3.72 o
  13   5   5         16.29         13.31         5.04 o
  -6   6   5        102.07        114.77         5.01 o
  -5   6   5          1.99          1.45         1.86 o
  -4   6   5          1.05          0.69         1.32 o
  -3   6   5         41.30         43.17         2.08 o
  -2   6   5        696.59        754.70        11.05 o
  -1   6   5        774.32        805.04        12.59 o
   0   6   5        606.73        675.95         9.31 o
   1   6   5        307.68        311.53         4.69 o
   2   6   5         22.19         25.02         1.42 o
   3   6   5        231.44        235.78         4.69 o
   4   6   5         63.76         68.61         1.90 o
   5   6   5          5.96          4.59         0.89 o
   6   6   5         31.32         24.33         2.00 o
   7   6   5        104.34        108.12         2.50 o
   8   6   5         10.34          6.41         0.83 o
   9   6   5         80.05         73.32         2.18 o
  10   6   5         33.14         30.16         1.52 o
  11   6   5        147.95        170.74         8.17 o
  12   6   5        112.54         99.48         7.85 o
  13   6   5        206.51        247.23        16.58 o
  -5   7   5         46.66         42.02         3.15 o
  -4   7   5          0.02         -1.71         1.71 o
  -3   7   5          0.05         -0.58         1.36 o
  -2   7   5        206.20        232.78         5.63 o
  -1   7   5         43.84         40.48         1.84 o
   0   7   5        540.48        575.12         8.74 o
   1   7   5        205.56        214.43         4.85 o
   2   7   5        112.89        120.59         3.02 o
   3   7   5         18.90         18.16         1.78 o
   4   7   5         48.49         50.70         2.53 o
   5   7   5          0.59          0.05         0.96 o
   6   7   5         62.65         66.52         3.03 o
   7   7   5         60.01         61.56         2.58 o
   8   7   5        156.12        165.12         5.24 o
   9   7   5         16.62         15.24         2.73 o
  10   7   5        603.37        666.18        21.26 o
  11   7   5          1.39          0.96         3.18 o
  12   7   5         16.55          9.58         5.05 o
  -4   8   5        132.11        163.83         6.33 o
  -3   8   5         13.19         14.63         2.56 o
  -2   8   5         44.19         43.71         2.45 o
  -1   8   5         18.02         18.90         1.51 o
   0   8   5          0.51         -0.68         1.40 o
   1   8   5        114.52        119.61         7.59 o
   2   8   5          7.48         10.03         2.64 o
   3   8   5         85.27         81.14         3.19 o
   4   8   5         13.50          9.28         1.46 o
   5   8   5       1162.04       1289.16        28.72 o
   6   8   5       1021.56       1075.11        20.83 o
   7   8   5         21.42         13.98         2.41 o
   8   8   5          7.61          4.40         1.47 o
   9   8   5        197.18        202.14         7.73 o
  10   8   5        142.92        140.03         6.55 o
  11   8   5         19.58         17.27         5.37 o
  12   8   5         59.36         52.98         6.78 o
  -3   9   5          0.79          0.39         4.95 o
  -2   9   5          9.04         -0.32         5.46 o
  -1   9   5         32.10         24.83         5.14 o
   0   9   5          4.57          1.80         2.79 o
   1   9   5         25.61         17.50         3.37 o
   2   9   5         35.25         23.21         2.33 o
   3   9   5        197.77        160.34         6.60 o
   4   9   5          0.92          0.55         1.65 o
   5   9   5        299.40        299.91         7.86 o
   6   9   5        128.84        127.58         4.71 o
   7   9   5        113.46        125.87         4.91 o
   8   9   5        116.38        122.63         8.09 o
   9   9   5         78.45         72.27         4.63 o
  10   9   5         26.21         20.65         3.45 o
  11   9   5         37.75         27.72         3.89 o
  12   9   5         42.92         33.16         4.98 o
  -2  10   5          6.72          6.78         4.01 o
  -1  10   5          1.76         -2.34         3.61 o
   0  10   5         51.38         34.23         7.13 o
   1  10   5         57.33         47.86         5.14 o
   2  10   5         81.67         67.93         4.47 o
   3  10   5          4.47          5.73         1.88 o
   4  10   5         98.43         94.72         4.37 o
   5  10   5        189.61        176.23         6.28 o
   6  10   5          1.73          4.77         1.96 o
   7  10   5          0.01          0.49         2.05 o
   8  10   5         43.86         42.54         3.81 o
   9  10   5          1.21         -0.88         2.73 o
  10  10   5         16.68         13.36         3.80 o
  11  10   5        389.83        451.92        21.38 o
  -1  11   5          4.41         13.87         5.05 o
   0  11   5         50.14         42.67         6.38 o
   1  11   5         58.10         50.34         6.31 o
   2  11   5         11.45          4.23         5.81 o
   3  11   5          0.00         -0.34         2.91 o
   4  11   5          2.31          0.33         2.55 o
   5  11   5          0.15          0.62         2.01 o
   6  11   5          5.08          3.61         2.20 o
   7  11   5          0.07         -0.15         2.82 o
   8  11   5         10.99          9.88         2.66 o
   9  11   5         91.33         88.01         5.28 o
  10  11   5          5.46          1.88         3.41 o
   1  12   5         20.55         19.75         6.46 o
   2  12   5          3.30         -2.09         3.71 o
   3  12   5         23.49         21.09         4.04 o
   4  12   5          0.03          1.99         4.17 o
   5  12   5        112.18        113.52         6.25 o
   6  12   5         32.22         30.78         3.55 o
   7  12   5          0.10          1.73         2.90 o
   8  12   5          1.92          0.37         2.73 o
   9  12   5         17.80         13.30         3.12 o
  -5 -12   6         19.09         29.45         5.18 o
  -4 -12   6          9.69          7.01         3.34 o
  -3 -12   6         16.23         18.98         5.02 o
  -2 -12   6         73.49         86.54         7.49 o
  -1 -12   6         20.02         15.64         4.52 o
   0 -12   6         64.64         68.78         7.13 o
  -6 -11   6         24.83         17.93         3.52 o
  -5 -11   6          2.19         -0.23         2.49 o
  -4 -11   6        222.82        248.20        13.71 o
  -3 -11   6          0.03          5.25         4.15 o
  -2 -11   6         12.19          8.86         3.92 o
  -1 -11   6          0.01         -0.42         3.72 o
   0 -11   6         81.50         71.71        12.25 o
   1 -11   6          0.09         -3.44         3.70 o
   2 -11   6          1.26         -3.32         3.62 o
   3 -11   6         14.49          9.25         5.60 o
  -7 -10   6          0.46          1.94         2.56 o
  -6 -10   6          0.46          0.30         2.53 o
  -5 -10   6         20.62         18.93         2.85 o
  -4 -10   6        221.43        240.23         8.19 o
  -3 -10   6         55.10         39.77         4.55 o
  -2 -10   6         53.32         59.94         5.90 o
  -1 -10   6         45.24         40.53         4.96 o
   0 -10   6         48.29         50.88         6.23 o
   1 -10   6         26.89         16.58         3.64 o
   2 -10   6          0.29          2.27         2.30 o
   3 -10   6         15.68         12.43         2.73 o
   4 -10   6         11.30          6.91         4.99 o
  -8  -9   6          0.00         -1.76         2.86 o
  -7  -9   6         27.29         24.93         3.20 o
  -6  -9   6         20.66         22.87         2.77 o
  -5  -9   6        146.31        146.40         5.90 o
  -4  -9   6        145.21        131.92         4.40 o
  -3  -9   6        318.52        376.08        11.69 o
  -2  -9   6         61.65         63.88         3.60 o
  -1  -9   6         33.22         34.37         3.11 o
   0  -9   6         17.99         14.14         2.18 o
   1  -9   6          5.75          5.91         2.11 o
   2  -9   6        365.96        399.16        11.37 o
   3  -9   6         87.58         93.50         4.04 o
   4  -9   6        184.66        201.19         8.39 o
   5  -9   6          0.44         -1.94         2.88 o
   6  -9   6          1.04         -1.14         4.26 o
  -9  -8   6          9.45         13.07         4.44 o
  -8  -8   6        136.62        156.07         6.74 o
  -7  -8   6         24.46         14.83         2.92 o
  -6  -8   6          9.43          9.10         2.24 o
  -5  -8   6          3.99          1.11         2.05 o
  -4  -8   6        161.91        135.52         5.14 o
  -3  -8   6        686.95        665.23        24.84 o
  -2  -8   6         28.60         17.95         1.62 o
  -1  -8   6         38.09         34.43         2.09 o
   0  -8   6        104.92         97.97         3.99 o
   1  -8   6          0.48          1.04         1.27 o
   2  -8   6         10.83         12.38         1.84 o
   3  -8   6         32.55         33.22         4.13 o
   4  -8   6         17.74         12.21         2.23 o
   5  -8   6         99.06        102.87         7.11 o
   6  -8   6          2.08         -0.92         3.65 o
   7  -8   6         94.61        105.65        11.19 o
  -9  -7   6         15.05          9.70         4.75 o
  -8  -7   6         25.32         33.15         3.28 o
  -7  -7   6          0.52         -1.03         1.32 o
  -6  -7   6         69.92         68.38         3.29 o
  -5  -7   6          4.53          5.74         1.25 o
  -4  -7   6        295.48        282.27         5.87 o
  -3  -7   6        119.83        112.00         4.01 o
  -2  -7   6         38.34         31.50         1.71 o
  -1  -7   6         41.82         39.18         2.20 o
   0  -7   6        162.91        152.23         4.29 o
   1  -7   6         69.20         61.61         2.63 o
   2  -7   6         30.62         32.28         2.20 o
   3  -7   6          4.23          2.90         1.61 o
   4  -7   6        718.07        791.57        19.18 o
   5  -7   6        676.78        785.02        20.48 o
   6  -7   6        116.94        119.68         5.85 o
   7  -7   6         19.48          8.44         2.98 o
   8  -7   6          0.00         -1.91         3.14 o
  -9  -6   6         63.20         58.80         4.50 o
  -8  -6   6        106.28        105.74         5.43 o
  -7  -6   6          4.66          4.68         1.51 o
  -6  -6   6         28.77         28.75         1.86 o
  -5  -6   6         15.48         12.68         1.39 o
  -4  -6   6         38.45         30.80         1.78 o
  -3  -6   6         66.17         67.89         2.03 o
  -2  -6   6        353.39        360.09         8.04 o
  -1  -6   6          1.15          0.59         0.74 o
   0  -6   6        136.49        137.14         3.49 o
   1  -6   6        480.63        523.60         9.73 o
   2  -6   6        438.12        444.78         7.74 o
   3  -6   6         26.49         22.60         2.30 o
   4  -6   6         25.26         25.54         1.78 o
   5  -6   6         30.26         36.41         2.85 o
   6  -6   6         35.87         42.04         3.45 o
   7  -6   6          2.75          4.37         1.84 o
   8  -6   6          2.32          6.20         6.98 o
   9  -6   6         26.19         26.44         4.14 o
  -9  -5   6          2.63          0.37         2.50 o
  -8  -5   6         10.64          7.03         1.99 o
  -7  -5   6         51.75         53.71         2.47 o
  -6  -5   6        177.67        172.12         4.86 o
  -5  -5   6        283.54        273.80         5.55 o
  -4  -5   6        389.08        405.79         6.03 o
  -3  -5   6        404.30        462.71         6.82 o
  -2  -5   6        113.45        117.28         2.36 o
  -1  -5   6         12.86         15.55         1.14 o
   0  -5   6          5.61          3.04         0.93 o
   1  -5   6         89.16        102.29         2.58 o
   2  -5   6        107.12        107.94         2.24 o
   3  -5   6         12.23         12.32         0.78 o
   4  -5   6         11.40          9.48         1.18 o
   5  -5   6         41.09         42.20         2.78 o
   6  -5   6        221.41        216.82         7.52 o
   7  -5   6        241.16        267.00         7.46 o
   8  -5   6         18.04         14.47         3.07 o
   9  -5   6          3.21          3.15         3.11 o
  -9  -4   6         94.56        106.35         4.86 o
  -8  -4   6         76.59         91.47         4.57 o
  -7  -4   6        582.54        602.15        12.69 o
  -6  -4   6         30.74         24.18         2.15 o
  -5  -4   6        308.12        312.02         6.38 o
  -4  -4   6         77.16         76.49         3.26 o
  -3  -4   6        157.26        162.04         2.76 o
  -2  -4   6        770.90        808.27         9.66 o
  -1  -4   6         16.80         13.65         0.90 o
   0  -4   6          0.27          1.33         0.65 o
   1  -4   6        900.51        964.94        16.38 o
   2  -4   6        282.24        319.93         5.56 o
   3  -4   6         78.33         68.54         1.84 o
   4  -4   6        220.41        205.64         4.06 o
   5  -4   6         11.60         12.40         1.52 o
   6  -4   6        118.03        113.54         3.30 o
   7  -4   6          3.18          1.64         1.05 o
   8  -4   6          0.00         -0.97         1.44 o
   9  -4   6        159.48        177.68         7.56 o
  10  -4   6         11.04          7.87         2.77 o
  -9  -3   6         11.38         10.46         2.26 o
  -8  -3   6        125.14        120.05         7.11 o
  -7  -3   6        519.07        592.03        14.45 o
  -6  -3   6        212.65        232.22         4.78 o
  -5  -3   6       1407.87       1541.20        27.14 o
  -4  -3   6        861.23        882.45        14.26 o
  -3  -3   6        255.73        257.07         3.92 o
  -2  -3   6         66.28         76.50         1.60 o
  -1  -3   6        394.44        381.50         5.49 o
   0  -3   6         12.35          9.67         0.78 o
   1  -3   6         64.50         63.36         1.83 o
   2  -3   6        719.42        758.74        10.50 o
   3  -3   6        199.13        212.36         4.60 o
   4  -3   6        104.89        112.87         2.65 o
   5  -3   6        114.93        105.38         2.66 o
   6  -3   6        159.22        158.15         3.48 o
   7  -3   6         25.61         31.85         1.93 o
   8  -3   6        652.93        694.30        16.40 o
   9  -3   6         59.62         65.73         3.51 o
  10  -3   6         51.88         47.44         3.39 o
  11  -3   6         33.88         24.21         3.75 o
  -9  -2   6         54.75         61.05         3.93 o
  -8  -2   6         57.27         50.92         3.09 o
  -7  -2   6          0.31          0.39         1.41 o
  -6  -2   6        109.34        106.20         2.92 o
  -5  -2   6        228.22        227.81         4.55 o
  -4  -2   6         44.31         51.69         1.62 o
  -3  -2   6        183.99        179.89         2.99 o
  -2  -2   6        151.06        168.25         3.17 o
  -1  -2   6        935.77        998.34        11.76 o
   0  -2   6        915.24        995.47        12.24 o
   1  -2   6         10.97          5.53         0.42 o
   2  -2   6        306.10        309.88         4.16 o
   3  -2   6        122.80        108.12         1.96 o
   4  -2   6         17.25         13.23         0.64 o
   5  -2   6        884.50        932.02        14.33 o
   6  -2   6        291.01        321.00         6.03 o
   7  -2   6        196.66        203.71         4.32 o
   8  -2   6          0.08         -0.94         1.04 o
   9  -2   6        196.67        205.01         5.42 o
  10  -2   6         22.57         17.13         2.49 o
  11  -2   6         82.33         84.77         5.27 o
  -9  -1   6         10.81          7.57         2.63 o
  -8  -1   6         20.10         19.13         2.47 o
  -7  -1   6          6.01          4.07         1.71 o
  -6  -1   6        223.48        223.70         6.25 o
  -5  -1   6         39.95         36.86         1.68 o
  -4  -1   6        603.59        622.58        10.20 o
  -3  -1   6        314.66        316.69         5.11 o
  -2  -1   6          0.00          0.91         0.56 o
  -1  -1   6        686.69        678.04         9.66 o
   0  -1   6        367.55        387.75         5.33 o
   1  -1   6         15.44         13.51         0.63 o
   2  -1   6        506.85        471.99         6.54 o
   3  -1   6        255.42        230.86         3.50 o
   4  -1   6       1230.30       1288.99        19.86 o
   5  -1   6        266.64        263.01         4.44 o
   6  -1   6          9.90          7.45         0.92 o
   7  -1   6        156.03        151.66         3.44 o
   8  -1   6         56.33         55.23         2.69 o
   9  -1   6         15.24         13.96         2.59 o
  10  -1   6         40.01         39.06         2.96 o
  11  -1   6          1.93          1.07         2.24 o
  12  -1   6          1.24         -2.29         5.50 o
  -9   0   6         24.87         29.86         3.27 o
  -8   0   6         28.36         31.69         4.25 o
  -7   0   6         57.12         54.28         3.08 o
  -6   0   6        116.00        109.99         3.35 o
  -5   0   6         64.78         70.06         3.69 o
  -4   0   6        150.82        149.12         3.33 o
  -3   0   6          7.12          9.49         0.91 o
  -2   0   6        178.15        175.76         3.32 o
  -1   0   6        134.67        110.23         1.78 o
   0   0   6       2814.71       2897.75        33.49 o
   1   0   6       1128.09       1144.18        14.33 o
   2   0   6        241.68        247.49         3.44 o
   3   0   6         97.77        119.39         1.66 o
   4   0   6        907.28        922.74        12.12 o
   5   0   6        768.46        780.74        15.28 o
   6   0   6        356.80        352.21         6.06 o
   7   0   6        477.90        504.88         7.72 o
   8   0   6          0.35         -0.87         0.87 o
   9   0   6         29.43         22.31         1.76 o
  10   0   6         62.98         63.11         4.80 o
  11   0   6          7.11          8.77         2.28 o
  12   0   6         20.77         18.90         3.11 o
  -8   1   6          8.30          5.73         2.66 o
  -7   1   6          0.26          5.75         2.00 o
  -6   1   6         86.60         89.40         3.19 o
  -5   1   6        277.66        253.91         5.56 o
  -4   1   6          5.61          3.35         0.53 o
  -3   1   6        387.19        399.67         7.66 o
  -2   1   6        355.56        371.61         6.98 o
  -1   1   6        122.05        137.08         2.25 o
   0   1   6        778.92        819.27        10.17 o
   1   1   6        495.63        544.34         5.84 o
   2   1   6        991.68       1007.32        14.16 o
   3   1   6        143.10        146.95         1.97 o
   4   1   6         46.04         50.43         1.62 o
   5   1   6         39.71         42.21         1.12 o
   6   1   6          0.71          1.92         0.37 o
   7   1   6       1040.44       1090.86        15.33 o
   8   1   6       1429.47       1523.17        30.15 o
   9   1   6          0.68          0.41         1.15 o
  10   1   6         38.39         27.40         2.37 o
  11   1   6        126.12        152.29         5.71 o
  12   1   6         67.42         57.95         4.28 o
  -8   2   6          8.07          6.84         2.47 o
  -7   2   6          4.43          5.98         2.10 o
  -6   2   6        241.90        215.37         5.95 o
  -5   2   6        198.07        186.44         4.87 o
  -4   2   6         55.60         42.92         1.95 o
  -3   2   6         62.68         60.30         2.34 o
  -2   2   6        189.58        208.63         4.14 o
  -1   2   6        560.58        563.90         9.45 o
   0   2   6        269.15        261.81         4.32 o
   1   2   6        357.20        372.82         4.77 o
   2   2   6       1827.54       1910.03        23.59 o
   3   2   6         14.76         14.71         0.65 o
   4   2   6        326.69        339.97         4.98 o
   5   2   6         49.99         44.93         1.15 o
   6   2   6          0.03          0.29         0.46 o
   7   2   6        390.63        413.71         6.01 o
   8   2   6        357.74        387.52         6.43 o
   9   2   6        885.40        971.45        15.96 o
  10   2   6        959.87       1084.19        32.09 o
  11   2   6         37.15         34.81         3.34 o
  12   2   6         27.94         23.20         3.34 o
  -7   3   6         13.30          8.08         2.57 o
  -6   3   6         35.97         31.39         2.73 o
  -5   3   6        327.18        343.54         7.91 o
  -4   3   6          6.29          7.34         1.33 o
  -3   3   6        261.41        264.87         5.77 o
  -2   3   6         64.47         52.42         2.01 o
  -1   3   6          3.41          1.41         0.71 o
   0   3   6         19.95         21.06         1.22 o
   1   3   6        163.63        164.69         3.54 o
   2   3   6         52.19         40.84         0.99 o
   3   3   6        987.80        972.96        10.59 o
   4   3   6        246.24        247.14         3.09 o
   5   3   6        587.60        640.15         8.00 o
   6   3   6        953.72       1014.65        12.52 o
   7   3   6         47.33         47.54         1.71 o
   8   3   6         47.88         44.18         2.31 o
   9   3   6         35.43         34.90         2.03 o
  10   3   6          0.13          0.89         1.11 o
  11   3   6         13.24         12.53         1.76 o
  12   3   6          0.18         -1.44         1.89 o
  -7   4   6          5.68          6.88         2.46 o
  -6   4   6          2.34          1.68         1.85 o
  -5   4   6          3.22          1.12         1.77 o
  -4   4   6         58.40         57.43         2.41 o
  -3   4   6          1.05          0.46         1.26 o
  -2   4   6         44.40         30.40         2.20 o
  -1   4   6        465.79        496.43         7.54 o
   0   4   6         12.43          9.78         0.77 o
   1   4   6        303.37        345.21         4.59 o
   2   4   6        896.11        894.13        12.08 o
   3   4   6        468.21        507.65         6.19 o
   4   4   6          0.14          0.86         0.25 o
   5   4   6        593.55        612.90         8.27 o
   6   4   6         14.24         10.97         0.64 o
   7   4   6         23.55         23.08         0.86 o
   8   4   6          1.02          1.79         0.77 o
   9   4   6        158.26        175.79         4.34 o
  10   4   6         18.04         14.44         1.49 o
  11   4   6         31.07         26.33         1.77 o
  12   4   6         91.29         90.52         3.78 o
  13   4   6          0.14          3.02         3.15 o
  -6   5   6         15.94         13.81         2.74 o
  -5   5   6          3.53          3.80         1.97 o
  -4   5   6         18.42         19.38         2.07 o
  -3   5   6        504.15        567.06         9.66 o
  -2   5   6        634.95        646.63         9.80 o
  -1   5   6       1611.39       1696.46        23.82 o
   0   5   6        275.07        277.93         4.57 o
   1   5   6        198.46        221.89         2.93 o
   2   5   6        148.88        163.19         2.78 o
   3   5   6         30.59         27.66         0.63 o
   4   5   6        161.90        174.42         3.73 o
   5   5   6        214.66        211.53         4.32 o
   6   5   6         66.14         58.71         2.07 o
   7   5   6          3.64          3.59         0.53 o
   8   5   6        118.05        126.32         2.75 o
   9   5   6        273.66        299.82         7.25 o
  10   5   6          9.40         11.31         1.43 o
  11   5   6         15.34         14.79         1.56 o
  12   5   6         37.89         33.41         4.38 o
  13   5   6         48.89         41.88         4.93 o
  -5   6   6         61.03         68.98         3.78 o
  -4   6   6         71.12         81.31         3.59 o
  -3   6   6         45.08         52.06         2.30 o
  -2   6   6        234.09        247.01         4.90 o
  -1   6   6         37.56         37.07         1.80 o
   0   6   6         61.71         66.64         1.90 o
   1   6   6         63.76         72.71         1.59 o
   2   6   6        158.98        164.62         4.31 o
   3   6   6         14.80         10.31         1.35 o
   4   6   6         67.88         62.00         2.03 o
   5   6   6         24.62         25.14         1.89 o
   6   6   6         96.48        106.41         2.99 o
   7   6   6         61.51         61.60         2.05 o
   8   6   6         41.36         36.83         2.29 o
   9   6   6         32.47         29.54         2.53 o
  10   6   6         49.10         47.87         3.41 o
  11   6   6          2.75          2.01         1.87 o
  12   6   6        139.57        163.18         9.26 o
  -5   7   6         96.98        115.26         9.09 o
  -4   7   6          0.24          0.45         1.83 o
  -3   7   6          0.17          0.48         1.79 o
  -2   7   6         39.79         47.25         2.20 o
  -1   7   6         59.43         67.49         2.55 o
   0   7   6         34.41         34.82         1.59 o
   1   7   6        328.66        339.21         7.30 o
   2   7   6        262.40        272.12         6.78 o
   3   7   6         12.47         10.79         1.49 o
   4   7   6         88.16         92.36         3.17 o
   5   7   6          0.42          0.82         1.07 o
   6   7   6        271.78        262.77         6.42 o
   7   7   6        104.32        106.58         3.59 o
   8   7   6         35.06         33.21         1.99 o
   9   7   6         19.41         13.96         2.44 o
  10   7   6         63.88         70.91         4.23 o
  11   7   6          5.24          7.95         2.72 o
  12   7   6          5.46          4.62         3.53 o
  -4   8   6          0.11          6.72         7.49 o
  -3   8   6          1.12          4.13         4.90 o
  -2   8   6          0.12         -1.47         1.47 o
  -1   8   6        121.35        126.17         4.31 o
   0   8   6         57.73         55.44         3.18 o
   1   8   6         82.35         70.98         7.73 o
   2   8   6          0.68          2.30         1.44 o
   3   8   6         46.70         42.29         2.61 o
   4   8   6         28.02         22.62         1.93 o
   5   8   6         12.38         13.18         1.76 o
   6   8   6        113.39        115.63         4.29 o
   7   8   6         69.70         68.68         3.69 o
   8   8   6         60.47         52.85         2.68 o
   9   8   6          8.14          6.95         1.64 o
  10   8   6         12.92          9.78         3.60 o
  11   8   6         10.83          8.37         3.04 o
  12   8   6         22.17         21.50         4.96 o
  -3   9   6          0.95         -2.24         5.58 o
  -2   9   6        200.28        227.63        15.59 o
  -1   9   6         52.47         48.03         5.77 o
   0   9   6         39.62         30.54         4.79 o
   1   9   6          0.65         -2.06         2.64 o
   2   9   6         40.78         35.78         3.56 o
   3   9   6          0.52          0.64         1.45 o
   4   9   6        125.48        131.62         5.19 o
   5   9   6         32.39         33.15         2.67 o
   6   9   6          4.17          2.74         1.90 o
   7   9   6        248.81        278.69         8.22 o
   8   9   6         84.17         90.01         3.94 o
   9   9   6         47.82         48.15         3.46 o
  10   9   6         36.85         31.68         4.87 o
  11   9   6         72.18         66.36         5.37 o
  -1  10   6        290.35        345.59        21.55 o
   0  10   6         10.37         11.63         4.56 o
   1  10   6         18.05          8.05         3.45 o
   2  10   6         29.99         23.98         3.84 o
   3  10   6          2.18         -3.34         3.51 o
   4  10   6          9.17          8.79         2.30 o
   5  10   6        233.70        254.46         7.94 o
   6  10   6        158.05        163.06         5.73 o
   7  10   6          0.25          1.77         2.36 o
   8  10   6          1.92          2.65         2.34 o
   9  10   6          0.45         -1.93         2.41 o
  10  10   6          0.92         -0.98         2.85 o
  11  10   6        336.15        401.92        16.33 o
   0  11   6         19.99         14.99         5.25 o
   1  11   6         87.04         80.74         9.26 o
   2  11   6          2.21          1.15         4.75 o
   3  11   6         78.78         89.64         5.74 o
   4  11   6         24.70         23.33         4.12 o
   5  11   6         33.75         18.34         3.39 o
   6  11   6        117.96        120.03         5.85 o
   7  11   6         10.30          8.55         2.72 o
   8  11   6         11.99          8.34         2.77 o
   9  11   6         87.65        102.32         5.93 o
  10  11   6          0.15          3.05         3.30 o
   3  12   6         82.00         70.18        10.10 o
   4  12   6         14.77          2.96         3.57 o
   5  12   6          9.76         -0.29         3.60 o
   6  12   6         18.98         21.38         4.34 o
   7  12   6          6.26          5.43         3.15 o
   8  12   6          4.16          3.54         3.94 o
  -5 -11   7         21.75         16.09         3.23 o
  -4 -11   7        100.80        100.32         9.66 o
  -3 -11   7         23.39         30.82         5.28 o
  -2 -11   7          0.76          1.56         4.09 o
  -1 -11   7          3.32          1.63         4.39 o
   0 -11   7          9.76          9.26         6.74 o
   1 -11   7        114.55        105.52        13.24 o
   2 -11   7          0.08          2.01         4.43 o
  -6 -10   7         59.43         60.78         4.85 o
  -5 -10   7         10.22          4.73         2.89 o
  -4 -10   7          2.90          7.29         3.32 o
  -3 -10   7        378.29        440.60        20.53 o
  -2 -10   7        166.23        158.64         7.32 o
  -1 -10   7          0.67          0.83         3.30 o
   0 -10   7         17.05         23.61         4.08 o
   1 -10   7          0.02         -3.24         3.30 o
   2 -10   7         15.49          8.88         3.51 o
   3 -10   7          5.42          4.20         3.52 o
   4 -10   7         21.49         25.40         4.26 o
  -7  -9   7         96.03         94.18         5.35 o
  -6  -9   7         28.47         24.21         3.13 o
  -5  -9   7         16.40         18.06         2.45 o
  -4  -9   7         37.35         35.90         2.72 o
  -3  -9   7        105.86         99.63         5.67 o
  -2  -9   7        319.82        352.56        12.43 o
  -1  -9   7         22.08         16.49         2.61 o
   0  -9   7         44.27         47.35         3.84 o
   1  -9   7         42.98         41.08         3.54 o
   2  -9   7         66.00         59.60         4.00 o
   3  -9   7        114.55        100.49         4.39 o
   4  -9   7         28.68         28.83         2.89 o
   5  -9   7          0.02          0.65         2.44 o
  -8  -8   7          7.12          7.31         4.19 o
  -7  -8   7        170.93        161.58         7.79 o
  -6  -8   7         72.02         71.42         5.14 o
  -5  -8   7          0.00         -0.67         1.83 o
  -4  -8   7         28.68         20.41         2.48 o
  -3  -8   7          1.60          0.80         2.04 o
  -2  -8   7         39.17         30.37         2.95 o
  -1  -8   7        204.07        211.20         6.58 o
   0  -8   7         27.80         21.11         2.61 o
   1  -8   7         88.47         84.61         3.36 o
   2  -8   7         10.59          7.91         1.75 o
   3  -8   7        179.23        205.61         7.72 o
   4  -8   7        227.22        252.38         7.74 o
   5  -8   7        264.55        291.23         9.51 o
   6  -8   7         57.92         49.61         4.61 o
   7  -8   7         20.66         13.58         6.46 o
  -8  -7   7         29.56         35.70         3.92 o
  -7  -7   7         29.97         30.02         3.04 o
  -6  -7   7         19.56         19.76         2.11 o
  -5  -7   7          6.50          2.27         1.46 o
  -4  -7   7          3.27         -1.40         1.43 o
  -3  -7   7        108.87        100.73         3.37 o
  -2  -7   7        506.01        506.07        17.45 o
  -1  -7   7        155.46        148.85         4.59 o
   0  -7   7        535.66        547.92        12.19 o
   1  -7   7          0.01         -1.24         1.24 o
   2  -7   7        208.38        219.26         6.35 o
   3  -7   7        150.63        170.81         5.22 o
   4  -7   7       1013.70       1118.62        26.29 o
   5  -7   7         57.73         55.03         3.76 o
   6  -7   7          8.18          5.87         2.59 o
   7  -7   7         43.86         39.38         4.50 o
   8  -7   7          0.86         -2.99         5.43 o
  -8  -6   7          3.26          3.12         3.37 o
  -7  -6   7         35.81         35.46         2.49 o
  -6  -6   7         23.72         21.78         1.75 o
  -5  -6   7          9.18          8.92         1.45 o
  -4  -6   7         93.21         84.05         3.66 o
  -3  -6   7          2.52          3.82         0.71 o
  -2  -6   7         10.61          4.56         1.33 o
  -1  -6   7         22.74         17.97         1.62 o
   0  -6   7         94.98        104.49         3.54 o
   1  -6   7         58.18         54.55         3.04 o
   2  -6   7         18.98         17.97         1.89 o
   3  -6   7        114.92        115.79         4.66 o
   4  -6   7        191.88        193.41         6.13 o
   5  -6   7        157.00        148.19         5.84 o
   6  -6   7         80.71         77.62         4.27 o
   7  -6   7          7.88         10.00         2.76 o
   8  -6   7          0.73         -0.05         2.65 o
  -9  -5   7          8.65          2.00         5.27 o
  -8  -5   7         69.73         71.58         4.07 o
  -7  -5   7         13.76          9.62         2.06 o
  -6  -5   7        101.78        110.34         3.94 o
  -5  -5   7         53.93         49.72         2.93 o
  -4  -5   7         29.85         30.29         1.58 o
  -3  -5   7        229.10        224.33         4.43 o
  -2  -5   7        357.19        349.49         5.70 o
  -1  -5   7        208.90        199.82         4.47 o
   0  -5   7        139.57        157.43         5.20 o
   1  -5   7        292.86        293.90         6.97 o
   2  -5   7         10.62         11.35         1.33 o
   3  -5   7         91.41         84.62         2.54 o
   4  -5   7          8.64          7.37         1.29 o
   5  -5   7        410.26        447.47        10.61 o
   6  -5   7        145.53        151.33         5.24 o
   7  -5   7         74.81         75.85         3.91 o
   8  -5   7          6.19          5.44         1.90 o
   9  -5   7          4.50          2.97         2.91 o
  -9  -4   7         64.89         57.66         4.08 o
  -8  -4   7         19.67         14.58         3.16 o
  -7  -4   7          1.11          1.82         2.07 o
  -6  -4   7        318.14        338.76         7.79 o
  -5  -4   7         28.58         25.03         1.72 o
  -4  -4   7        750.44        762.72        12.68 o
  -3  -4   7        237.14        234.39         4.75 o
  -2  -4   7          8.19          6.33         0.49 o
  -1  -4   7        204.66        210.60         4.02 o
   0  -4   7         53.34         42.95         1.53 o
   1  -4   7         38.88         36.54         1.52 o
   2  -4   7         64.49         63.93         2.66 o
   3  -4   7         96.33         89.97         2.21 o
   4  -4   7         13.04         12.32         0.87 o
   5  -4   7         84.62         75.74         2.73 o
   6  -4   7          1.14          2.08         1.38 o
   7  -4   7          1.22          0.33         1.36 o
   8  -4   7         50.94         50.70         3.18 o
   9  -4   7        202.89        199.09         8.02 o
  10  -4   7          4.90          3.33         2.61 o
  -8  -3   7         52.29         39.81         3.31 o
  -7  -3   7         39.58         42.40         3.54 o
  -6  -3   7        273.17        291.60         7.86 o
  -5  -3   7         29.94         30.03         1.65 o
  -4  -3   7        341.37        344.24         6.55 o
  -3  -3   7        123.43        121.75         2.84 o
  -2  -3   7        200.64        213.34         3.97 o
  -1  -3   7        246.46        271.96         4.02 o
   0  -3   7         79.52         70.62         1.59 o
   1  -3   7        224.08        235.54         4.74 o
   2  -3   7        689.99        738.88        12.16 o
   3  -3   7        270.49        287.46         5.57 o
   4  -3   7        204.75        230.68         5.84 o
   5  -3   7        159.90        172.39         4.65 o
   6  -3   7         10.98         10.27         1.39 o
   7  -3   7        293.76        308.06         6.26 o
   8  -3   7          0.01          0.83         1.19 o
   9  -3   7         30.89         28.06         2.71 o
  10  -3   7        169.57        155.39         7.19 o
  -8  -2   7          4.14          1.91         2.14 o
  -7  -2   7          2.05          2.07         2.84 o
  -6  -2   7        203.12        205.93         6.70 o
  -5  -2   7        193.61        201.17         5.84 o
  -4  -2   7        345.61        325.66         6.04 o
  -3  -2   7        201.95        216.29         3.92 o
  -2  -2   7        880.44        918.67        14.46 o
  -1  -2   7         64.11         53.43         2.23 o
   0  -2   7        928.28        983.07        16.35 o
   1  -2   7        277.42        271.38         5.20 o
   2  -2   7          0.03          0.74         0.68 o
   3  -2   7        121.36        113.51         2.17 o
   4  -2   7          6.83          2.53         0.60 o
   5  -2   7         39.50         37.33         2.03 o
   6  -2   7         94.03        100.18         3.28 o
   7  -2   7         38.17         35.33         1.74 o
   8  -2   7         88.35         91.37         3.06 o
   9  -2   7         19.13         17.69         2.68 o
  10  -2   7          0.16          2.77         2.70 o
  11  -2   7         72.62         65.79         4.87 o
  -8  -1   7         16.91         12.06         2.55 o
  -7  -1   7          2.33          3.32         1.85 o
  -6  -1   7         26.29         11.65         2.52 o
  -5  -1   7          1.62          1.72         1.13 o
  -4  -1   7        109.71         98.23         2.73 o
  -3  -1   7         27.63         25.53         1.44 o
  -2  -1   7          5.87          5.70         0.77 o
  -1  -1   7        162.75        175.04         4.39 o
   0  -1   7        232.13        229.28         4.00 o
   1  -1   7       1409.33       1487.29        23.67 o
   2  -1   7       3939.06       3928.10        65.98 o
   3  -1   7          6.79          5.90         0.57 o
   4  -1   7         20.83         19.32         1.32 o
   5  -1   7         13.66         13.06         2.17 o
   6  -1   7          0.37         -0.47         1.37 o
   7  -1   7          6.64          7.24         1.33 o
   8  -1   7          0.22          0.57         1.07 o
   9  -1   7          0.27         -0.12         1.44 o
  10  -1   7         16.22         15.89         2.36 o
  11  -1   7        108.26        124.04         9.22 o
  -8   0   7         46.94         46.65         3.77 o
  -7   0   7         25.36         24.57         2.59 o
  -6   0   7          9.68          6.38         1.90 o
  -5   0   7        189.84        170.82         5.35 o
  -4   0   7          1.52         -0.58         0.77 o
  -3   0   7        723.26        751.68        13.34 o
  -2   0   7        193.60        225.57         5.81 o
  -1   0   7         67.06         58.31         1.88 o
   0   0   7        323.79        334.10         5.66 o
   1   0   7          7.98          6.39         0.79 o
   2   0   7       1040.66       1151.11        16.70 o
   3   0   7        292.06        280.44         4.46 o
   4   0   7         11.43          7.16         0.54 o
   5   0   7        103.91         95.97         2.73 o
   6   0   7         37.44         27.55         2.08 o
   7   0   7        429.53        446.60         8.20 o
   8   0   7        140.25        132.00         6.11 o
   9   0   7        347.48        354.84         8.34 o
  10   0   7         75.28         72.39         3.24 o
  11   0   7          5.02         -0.61         3.38 o
  12   0   7          1.53          3.43         2.89 o
  -8   1   7          5.40          1.87         2.52 o
  -7   1   7         42.22         36.55         2.90 o
  -6   1   7        108.99         92.50         3.79 o
  -5   1   7        133.27        119.01         3.88 o
  -4   1   7        118.37        105.41         3.75 o
  -3   1   7        107.90        103.05         3.85 o
  -2   1   7        153.61        180.57         3.53 o
  -1   1   7         68.29         73.89         2.58 o
   0   1   7        146.09        148.62         3.91 o
   1   1   7          0.05         -0.28         0.48 o
   2   1   7          5.16          7.50         0.71 o
   3   1   7        684.27        687.63        12.45 o
   4   1   7          2.57          3.65         0.54 o
   5   1   7        191.45        191.73         3.74 o
   6   1   7         72.13         62.59         2.96 o
   7   1   7         21.31         23.25         0.90 o
   8   1   7        384.64        416.59         8.31 o
   9   1   7        332.51        331.18         8.14 o
  10   1   7        636.30        714.15        17.28 o
  11   1   7         41.28         37.13         3.19 o
  12   1   7         18.41         13.12         3.41 o
  -7   2   7         13.39          7.69         2.65 o
  -6   2   7         52.62         44.21         2.86 o
  -5   2   7         11.25          7.69         1.74 o
  -4   2   7          4.19          1.90         1.22 o
  -3   2   7          0.55          1.08         1.33 o
  -2   2   7         18.22         18.97         1.57 o
  -1   2   7          4.82          5.47         1.29 o
   0   2   7        250.77        273.57         4.27 o
   1   2   7        116.32        138.01         2.08 o
   2   2   7        375.93        412.91         5.48 o
   3   2   7       1313.16       1447.67        17.84 o
   4   2   7        586.90        602.44         8.61 o
   5   2   7         28.88         30.76         1.03 o
   6   2   7        183.13        193.47         4.04 o
   7   2   7         41.87         34.19         1.44 o
   8   2   7        197.71        194.62         4.01 o
   9   2   7        302.72        331.49         7.17 o
  10   2   7         19.48         15.39         1.80 o
  11   2   7         12.27         12.62         2.95 o
  12   2   7          1.00          1.03         3.37 o
  -7   3   7         45.08         48.28         3.69 o
  -6   3   7         61.33         64.20         3.69 o
  -5   3   7         37.63         37.18         2.59 o
  -4   3   7         26.29         29.30         2.01 o
  -3   3   7        115.12        103.06         2.91 o
  -2   3   7         86.58         71.66         2.13 o
  -1   3   7        112.55        108.28         2.72 o
   0   3   7         16.73         17.90         1.40 o
   1   3   7          0.14          0.59         0.61 o
   2   3   7        367.60        410.99         5.36 o
   3   3   7         93.00         95.52         1.67 o
   4   3   7        100.27         88.84         3.04 o
   5   3   7         19.38         13.55         0.75 o
   6   3   7         90.35         96.94         2.02 o
   7   3   7          7.53          5.29         0.71 o
   8   3   7          2.05          1.44         0.88 o
   9   3   7        159.41        166.99         4.19 o
  10   3   7         14.11         11.06         1.61 o
  11   3   7         59.67         54.60         3.09 o
  12   3   7         78.27         65.19         5.09 o
  -6   4   7          4.45          4.82         2.24 o
  -5   4   7          0.91          1.29         1.88 o
  -4   4   7        302.67        315.99         7.68 o
  -3   4   7          2.53         -0.19         1.34 o
  -2   4   7        232.27        241.07         4.91 o
  -1   4   7          0.64          0.66         0.78 o
   0   4   7        122.75        137.18         3.32 o
   1   4   7         80.63         73.46         1.96 o
   2   4   7         35.54         32.60         1.04 o
   3   4   7        497.89        517.66         6.54 o
   4   4   7          0.73          0.63         0.31 o
   5   4   7         30.49         41.17         1.34 o
   6   4   7         11.04         11.46         0.76 o
   7   4   7         53.62         53.78         1.82 o
   8   4   7         58.53         62.52         1.94 o
   9   4   7        345.88        381.13         8.36 o
  10   4   7          0.09         -0.88         1.50 o
  11   4   7         40.10         36.98         2.47 o
  12   4   7         48.53         49.15         4.52 o
  -5   5   7         11.68          9.47         2.40 o
  -4   5   7         37.96         40.63         2.77 o
  -3   5   7        136.55        145.73         3.82 o
  -2   5   7        173.48        197.52         4.57 o
  -1   5   7         77.60         84.23         2.53 o
   0   5   7        193.69        191.59         3.21 o
   1   5   7          8.71          9.26         0.68 o
   2   5   7        142.89        138.03         2.63 o
   3   5   7         24.72         29.66         1.07 o
   4   5   7        107.04        110.43         1.80 o
   5   5   7        113.66        120.15         1.82 o
   6   5   7        102.21        112.92         2.45 o
   7   5   7         41.48         38.31         2.11 o
   8   5   7        306.85        336.37        10.71 o
   9   5   7         45.05         41.14         3.16 o
  10   5   7          1.32          0.64         1.65 o
  11   5   7          6.79          7.08         2.22 o
  12   5   7          9.22         13.86         3.84 o
  -5   6   7          3.92         -2.33         2.54 o
  -4   6   7         16.86         16.85         2.01 o
  -3   6   7          7.14          7.31         1.60 o
  -2   6   7        686.73        759.98        15.01 o
  -1   6   7        345.52        395.09         7.89 o
   0   6   7         46.68         49.03         1.89 o
   1   6   7        471.35        489.62        10.26 o
   2   6   7       1146.50       1295.43        19.95 o
   3   6   7          8.46          6.19         1.24 o
   4   6   7          2.79          2.50         1.12 o
   5   6   7        230.17        223.10         5.54 o
   6   6   7          0.03         -1.03         1.10 o
   7   6   7        303.31        326.09         7.24 o
   8   6   7         14.79         11.96         1.56 o
   9   6   7         28.48         32.45         3.51 o
  10   6   7         21.12         20.35         2.44 o
  11   6   7         55.29         56.92         3.76 o
  12   6   7         16.82         15.79         3.00 o
  -4   7   7         11.45         12.98         3.80 o
  -3   7   7          1.69          0.60         1.76 o
  -2   7   7         48.37         42.40         2.30 o
  -1   7   7         14.09         16.56         1.71 o
   0   7   7         79.75         92.66         3.36 o
   1   7   7          0.00          0.31         0.67 o
   2   7   7        740.08        806.85        18.05 o
   3   7   7          0.36         -1.27         1.33 o
   4   7   7         77.50         71.22         2.76 o
   5   7   7        552.98        570.22        11.76 o
   6   7   7         96.05         96.89         3.16 o
   7   7   7         66.97         73.02         2.97 o
   8   7   7          0.19         -0.86         1.31 o
   9   7   7         23.98         18.87         2.04 o
  10   7   7        147.93        139.05         6.84 o
  11   7   7          1.16         -2.37         2.37 o
  12   7   7         63.96         73.69         5.93 o
  -3   8   7          5.46         -0.44         5.71 o
  -2   8   7          2.20         -0.11         3.81 o
  -1   8   7         32.92         29.86         4.82 o
   0   8   7          1.85          1.17         4.28 o
   1   8   7        258.96        280.69        27.12 o
   2   8   7          5.59          2.81         2.35 o
   3   8   7          1.77          0.66         2.04 o
   4   8   7         34.65         26.33         2.52 o
   5   8   7        293.41        307.88         8.24 o
   6   8   7        218.22        224.56         6.84 o
   7   8   7          1.98          1.17         1.49 o
   8   8   7         59.46         57.11         3.36 o
   9   8   7         46.07         40.56         4.15 o
  10   8   7          4.79          5.23         2.25 o
  11   8   7         62.52         60.44         4.93 o
  12   8   7          2.76          1.05         3.67 o
  -2   9   7          7.22         -3.46         4.24 o
  -1   9   7         40.99         32.75         5.99 o
   0   9   7          2.24          6.18         9.03 o
   1   9   7         26.06         18.63         4.20 o
   2   9   7         71.94         70.08         4.84 o
   3   9   7        146.88        160.11         6.66 o
   4   9   7        195.07        208.02         7.61 o
   5   9   7         34.05         26.82         2.42 o
   6   9   7        122.03        127.04         5.18 o
   7   9   7         84.95         77.02         5.66 o
   8   9   7         19.62         19.55         2.59 o
   9   9   7        162.51        199.76         7.62 o
  10   9   7          1.35          3.96         2.67 o
  11   9   7         47.36         42.20         4.07 o
   0  10   7          1.91          1.03         6.23 o
   1  10   7          0.94          4.74         4.05 o
   2  10   7        108.81        102.67         8.05 o
   3  10   7         16.36         18.85         3.57 o
   4  10   7          1.56          2.60         2.85 o
   5  10   7          9.97          6.53         2.92 o
   6  10   7        101.18         81.31         4.40 o
   7  10   7        301.49        330.55         9.30 o
   8  10   7          8.27          7.34         2.93 o
   9  10   7          0.21          1.90         3.09 o
  10  10   7          7.84          3.87         3.25 o
   2  11   7         25.16          9.38         4.87 o
   3  11   7          2.23          3.10         3.77 o
   4  11   7          0.41          0.05         3.47 o
   5  11   7          3.07          3.00         3.10 o
   6  11   7         13.38          8.81         3.65 o
   7  11   7          2.16          1.48         2.79 o
   8  11   7         34.27         34.14         4.57 o
   9  11   7         14.18         16.19         3.77 o
   5  12   7         10.69         10.57         5.85 o
   6  12   7        175.59        195.46        12.21 o
  -3 -11   8          4.96          3.57         3.41 o
  -2 -11   8         13.22          8.52         3.69 o
  -1 -11   8          1.98          2.58         3.71 o
   0 -11   8        112.93        128.04         8.75 o
   1 -11   8        187.96        223.20        13.26 o
  -5 -10   8          0.84          2.30         2.91 o
  -4 -10   8        101.37         92.64         5.44 o
  -3 -10   8        139.09        145.31         7.79 o
  -2 -10   8        131.73        129.94         7.02 o
  -1 -10   8         16.24         12.93         3.44 o
   0 -10   8          4.60          0.38         2.73 o
   1 -10   8         47.08         41.75         6.50 o
   2 -10   8         34.48         42.82         4.71 o
   3 -10   8          1.35          3.15         4.49 o
  -6  -9   8         65.97         64.29         4.85 o
  -5  -9   8         31.95         29.93         3.05 o
  -4  -9   8         98.79        112.25         4.78 o
  -3  -9   8        584.26        687.46        18.39 o
  -2  -9   8         66.22         66.09         4.60 o
  -1  -9   8          7.21          5.91         2.67 o
   0  -9   8          0.55         -2.10         2.41 o
   1  -9   8        166.72        180.55         7.90 o
   2  -9   8          4.92          5.51         2.02 o
   3  -9   8         33.32         28.04         3.28 o
   4  -9   8         32.81         26.46         4.00 o
   5  -9   8         86.56         97.73         5.94 o
  -7  -8   8         39.54         29.07         4.47 o
  -6  -8   8         83.09         95.93         4.42 o
  -5  -8   8         31.42         31.54         3.92 o
  -4  -8   8         44.00         42.81         3.66 o
  -3  -8   8         56.41         57.94         4.56 o
  -2  -8   8         28.19         39.28         4.03 o
  -1  -8   8          3.06          0.33         2.42 o
   0  -8   8          0.00          0.32         1.61 o
   1  -8   8          6.83          7.82         2.31 o
   2  -8   8        258.48        301.76         9.57 o
   3  -8   8          1.85          2.02         2.23 o
   4  -8   8        111.74        118.70         5.36 o
   5  -8   8        841.25       1010.94        34.68 o
   6  -8   8          6.46          6.10         2.82 o
  -7  -7   8        118.46        135.81         5.37 o
  -6  -7   8          8.63          4.28         1.93 o
  -5  -7   8         25.37         24.42         3.41 o
  -4  -7   8        423.92        456.99        10.36 o
  -3  -7   8         19.39         10.85         1.96 o
  -2  -7   8        165.71        161.02         5.55 o
  -1  -7   8        234.98        207.44         6.37 o
   0  -7   8        147.08        144.07         5.30 o
   1  -7   8         20.57         13.83         2.22 o
   2  -7   8          4.68          0.24         1.53 o
   3  -7   8         93.00         88.77         4.09 o
   4  -7   8         13.60         13.76         2.17 o
   5  -7   8         44.59         32.56         3.14 o
   6  -7   8        114.19        130.76         7.03 o
   7  -7   8        144.06        162.95         8.68 o
  -8  -6   8          0.14          4.50         5.11 o
  -7  -6   8         91.67        103.17         5.51 o
  -6  -6   8         28.61         26.83         2.05 o
  -5  -6   8         46.87         39.96         3.32 o
  -4  -6   8          5.30          3.80         1.78 o
  -3  -6   8        457.82        498.88         9.12 o
  -2  -6   8          8.67          7.17         1.45 o
  -1  -6   8        202.62        197.71         6.75 o
   0  -6   8        135.73        135.93         4.99 o
   1  -6   8        101.83        101.89         3.84 o
   2  -6   8         48.45         42.75         3.10 o
   3  -6   8         35.44         25.45         2.18 o
   4  -6   8        101.23        110.24         4.60 o
   5  -6   8          6.25          2.62         2.14 o
   6  -6   8        259.72        286.40        10.39 o
   7  -6   8        155.86        181.80        12.88 o
   8  -6   8         13.73          6.83         5.69 o
  -8  -5   8         34.07         28.34         4.83 o
  -7  -5   8         87.57         87.18         4.82 o
  -6  -5   8         15.33         12.50         2.37 o
  -5  -5   8          1.96          0.32         1.62 o
  -4  -5   8          0.17          0.04         0.94 o
  -3  -5   8          4.44          1.82         0.99 o
  -2  -5   8        480.08        509.71         8.74 o
  -1  -5   8         49.52         45.53         2.22 o
   0  -5   8         21.21         21.71         1.83 o
   1  -5   8         46.58         51.71         2.53 o
   2  -5   8         73.47         73.58         3.18 o
   3  -5   8         39.79         32.65         2.85 o
   4  -5   8        180.99        177.28         7.83 o
   5  -5   8          0.45          0.64         1.89 o
   6  -5   8          6.48          8.41         2.40 o
   7  -5   8          5.99          6.76         2.18 o
   8  -5   8         34.66         34.29         4.24 o
   9  -5   8         34.99         25.03         6.88 o
  -8  -4   8         12.12         10.75         3.97 o
  -7  -4   8         62.51         61.80         4.79 o
  -6  -4   8         69.23         62.91         3.08 o
  -5  -4   8          4.21          4.19         1.52 o
  -4  -4   8        178.87        202.84         5.28 o
  -3  -4   8         30.23         33.49         2.09 o
  -2  -4   8        161.36        178.48         3.51 o
  -1  -4   8         86.14         83.34         3.27 o
   0  -4   8          0.89         -0.31         1.15 o
   1  -4   8        133.14        130.76         3.23 o
   2  -4   8         88.49         87.12         3.13 o
   3  -4   8        504.02        527.28        11.64 o
   4  -4   8        124.96        135.83         4.11 o
   5  -4   8         73.82         74.22         3.50 o
   6  -4   8         18.64         16.67         2.01 o
   7  -4   8          2.02          3.34         1.80 o
   8  -4   8         47.69         47.61         5.44 o
   9  -4   8          0.21          0.96         2.98 o
  10  -4   8          2.26          4.26         4.40 o
  -8  -3   8         10.90          7.80         3.35 o
  -7  -3   8         36.36         32.20         4.30 o
  -6  -3   8        470.58        517.54        17.93 o
  -5  -3   8          1.41          1.49         1.31 o
  -4  -3   8         54.90         50.27         2.98 o
  -3  -3   8        494.18        527.66         8.53 o
  -2  -3   8       1145.63       1222.03        19.55 o
  -1  -3   8         68.98         66.93         2.08 o
   0  -3   8        113.73        122.33         2.72 o
   1  -3   8         14.46         11.04         1.21 o
   2  -3   8        187.79        181.40         4.35 o
   3  -3   8        128.23        141.61         3.14 o
   4  -3   8         39.61         43.23         2.16 o
   5  -3   8        152.18        169.90         5.40 o
   6  -3   8         36.85         35.50         2.34 o
   7  -3   8        140.83        157.50         5.91 o
   8  -3   8          6.40          3.70         1.91 o
   9  -3   8        171.85        181.49         5.69 o
  10  -3   8        126.60        131.11         6.42 o
  -8  -2   8          0.08          2.03         2.48 o
  -7  -2   8        155.84        172.55         8.35 o
  -6  -2   8          7.29          0.64         2.75 o
  -5  -2   8         48.45         52.65         2.47 o
  -4  -2   8         98.25         94.43         4.07 o
  -3  -2   8          5.14          4.25         1.14 o
  -2  -2   8        531.51        572.13        10.33 o
  -1  -2   8        373.66        399.26         5.80 o
   0  -2   8        355.53        362.02         7.98 o
   1  -2   8          7.99          7.23         0.86 o
   2  -2   8         13.68          4.97         0.64 o
   3  -2   8          9.55          5.99         0.68 o
   4  -2   8          4.27          4.85         0.60 o
   5  -2   8        102.03        105.06         3.57 o
   6  -2   8         63.78         61.11         3.16 o
   7  -2   8         58.77         56.34         2.87 o
   8  -2   8         13.91         13.19         1.51 o
   9  -2   8         21.99         25.63         2.42 o
  10  -2   8          3.85          0.50         2.20 o
  11  -2   8          4.98          4.18         3.22 o
  -7  -1   8         81.88         86.46         4.36 o
  -6  -1   8         18.58         15.65         3.47 o
  -5  -1   8         28.27         22.49         2.09 o
  -4  -1   8         49.54         49.21         3.48 o
  -3  -1   8          7.90          7.81         1.05 o
  -2  -1   8         13.87         13.02         1.25 o
  -1  -1   8         10.72          7.82         0.82 o
   0  -1   8        101.61         99.70         2.29 o
   1  -1   8         20.02         19.53         1.40 o
   2  -1   8        546.14        573.98         9.43 o
   3  -1   8        117.83        112.89         2.34 o
   4  -1   8         22.04         18.72         1.11 o
   5  -1   8         42.75         39.95         1.85 o
   6  -1   8        116.95        106.75         3.88 o
   7  -1   8         74.60         80.34         3.61 o
   8  -1   8         24.12         22.24         1.76 o
   9  -1   8         67.02         69.12         3.21 o
  10  -1   8          3.99          4.55         2.20 o
  11  -1   8          2.50          2.18         2.57 o
  -7   0   8         31.28         31.92         3.60 o
  -6   0   8         29.83         31.61         2.92 o
  -5   0   8          1.28          3.04         1.94 o
  -4   0   8          0.47          1.20         1.25 o
  -3   0   8         45.10         39.41         1.79 o
  -2   0   8        474.36        522.00        11.37 o
  -1   0   8        127.76        133.70         2.86 o
   0   0   8          0.38         -0.33         0.60 o
   1   0   8         91.31         90.44         2.56 o
   2   0   8          8.67         11.06         0.82 o
   3   0   8         86.05         86.78         2.31 o
   4   0   8          3.55          3.01         0.70 o
   5   0   8          2.04          0.62         0.93 o
   6   0   8        156.43        173.63         5.54 o
   7   0   8          5.61          2.58         1.60 o
   8   0   8        221.46        230.48         5.07 o
   9   0   8         36.33         28.89         2.25 o
  10   0   8         27.67         26.17         2.39 o
  11   0   8          3.13          7.70         2.63 o
  -7   1   8         34.78         31.44         3.13 o
  -6   1   8         46.35         45.09         2.91 o
  -5   1   8         24.25         20.37         2.07 o
  -4   1   8          2.70          3.06         1.32 o
  -3   1   8         61.12         46.74         3.28 o
  -2   1   8          6.39          8.88         1.76 o
  -1   1   8          2.51          4.73         0.57 o
   0   1   8          8.81         11.12         0.74 o
   1   1   8         33.40         31.83         1.13 o
   2   1   8         31.88         26.44         1.34 o
   3   1   8        781.54        826.42        12.05 o
   4   1   8          1.32          1.50         0.70 o
   5   1   8        241.78        277.55         5.17 o
   6   1   8        161.02        167.83         4.64 o
   7   1   8          5.16          3.36         0.59 o
   8   1   8        168.02        173.68         4.58 o
   9   1   8        218.89        247.33         6.47 o
  10   1   8        583.04        665.60        18.07 o
  11   1   8         12.25          5.63         2.39 o
  12   1   8          1.88         -1.91         4.17 o
  -6   2   8         40.17         32.08         3.21 o
  -5   2   8         97.39        117.46         4.62 o
  -4   2   8         46.96         37.59         2.81 o
  -3   2   8         81.97         54.49         2.78 o
  -2   2   8          1.38          3.81         1.74 o
  -1   2   8         17.56         13.16         1.48 o
   0   2   8        190.78        191.66         3.44 o
   1   2   8        153.32        147.81         3.18 o
   2   2   8          2.45          2.51         0.65 o
   3   2   8        111.83        113.58         2.57 o
   4   2   8         14.80         12.27         0.92 o
   5   2   8        282.60        298.74         5.20 o
   6   2   8         12.84         10.22         0.96 o
   7   2   8          0.99          0.50         1.13 o
   8   2   8         22.34         21.78         1.89 o
   9   2   8        622.37        693.10        14.62 o
  10   2   8          9.03          5.74         1.67 o
  11   2   8        446.15        491.07        14.43 o
  12   2   8          0.01          2.05         2.32 o
  -6   3   8          1.45         -1.02         2.31 o
  -5   3   8          0.16         -1.05         1.87 o
  -4   3   8         10.33          9.45         1.99 o
  -3   3   8         56.95         53.08         2.22 o
  -2   3   8         22.86         17.77         1.43 o
  -1   3   8        175.12        170.57         4.36 o
   0   3   8        241.80        233.64         5.27 o
   1   3   8        311.61        337.23         6.55 o
   2   3   8         20.59         18.16         0.94 o
   3   3   8        102.30         98.33         2.02 o
   4   3   8        246.27        248.22         6.23 o
   5   3   8         92.42         86.11         3.24 o
   6   3   8        101.45        100.83         2.44 o
   7   3   8         23.47         25.58         1.71 o
   8   3   8         60.96         55.40         2.74 o
   9   3   8         29.10         26.62         3.01 o
  10   3   8        135.19        128.77         6.19 o
  11   3   8         43.30         39.95         3.64 o
  12   3   8         98.58        115.36         9.04 o
  -5   4   8          0.03          0.81         2.14 o
  -4   4   8         17.05         12.38         2.45 o
  -3   4   8        101.49        110.51         3.67 o
  -2   4   8         18.51         20.67         1.43 o
  -1   4   8        152.14        153.48         3.28 o
   0   4   8         32.86         28.54         1.72 o
   1   4   8        200.51        218.97         4.67 o
   2   4   8        119.12        120.36         2.71 o
   3   4   8         67.85         57.15         1.45 o
   4   4   8        781.97        812.98        15.89 o
   5   4   8        220.98        249.20         5.06 o
   6   4   8        372.55        398.78         8.14 o
   7   4   8         31.03         32.86         1.43 o
   8   4   8         34.42         32.50         2.64 o
   9   4   8         33.37         31.33         2.08 o
  10   4   8         18.82         17.57         2.34 o
  11   4   8          1.02          1.18         2.80 o
  12   4   8         10.46         11.97         4.54 o
  -5   5   8         55.25         60.39         3.66 o
  -4   5   8          0.75          2.14         1.94 o
  -3   5   8        209.24        244.58         6.24 o
  -2   5   8         13.92          9.80         1.41 o
  -1   5   8         63.03         58.75         2.04 o
   0   5   8          1.91          1.18         0.83 o
   1   5   8        289.30        308.12         5.62 o
   2   5   8        133.14        137.24         2.33 o
   3   5   8        724.69        763.25        12.39 o
   4   5   8        170.74        180.58         3.08 o
   5   5   8         77.21         81.94         1.64 o
   6   5   8          4.67          4.54         0.53 o
   7   5   8        309.99        317.04         6.96 o
   8   5   8         17.68         16.00         1.82 o
   9   5   8          7.43          9.09         1.55 o
  10   5   8          6.55          6.30         2.10 o
  11   5   8          1.24          0.25         2.09 o
  12   5   8         10.69          8.09         3.18 o
  -4   6   8        270.12        323.62        11.61 o
  -3   6   8         25.17         26.66         2.45 o
  -2   6   8        387.31        437.74        11.53 o
  -1   6   8         64.54         66.83         3.36 o
   0   6   8          0.81          0.79         0.96 o
   1   6   8        683.26        759.34        12.54 o
   2   6   8        283.13        297.44         6.39 o
   3   6   8        344.18        358.80         7.01 o
   4   6   8          0.01          0.40         1.13 o
   5   6   8          7.67          4.83         1.37 o
   6   6   8         76.51         72.77         3.83 o
   7   6   8         75.28         76.23         3.64 o
   8   6   8          8.31          9.50         1.64 o
   9   6   8         76.03         75.75         3.23 o
  10   6   8         55.15         60.20         2.88 o
  11   6   8         67.16         76.31         4.78 o
  12   6   8         17.70         25.43         3.82 o
  -3   7   8         40.23         36.30         7.50 o
  -2   7   8         42.66         42.36         6.07 o
  -1   7   8          0.99          1.47         3.68 o
   0   7   8          1.22          0.37         2.64 o
   1   7   8         76.86         69.77         4.43 o
   2   7   8         13.52         10.88         2.92 o
   3   7   8         10.39          9.17         2.57 o
   4   7   8        171.11        169.44         6.77 o
   5   7   8          0.10         -0.09         1.40 o
   6   7   8         86.39         92.21         3.31 o
   7   7   8        235.77        253.22         6.17 o
   8   7   8          0.05          0.87         1.59 o
   9   7   8         36.99         37.19         2.91 o
  10   7   8          0.24         -0.10         1.78 o
  11   7   8         71.35         70.30         3.96 o
  12   7   8          1.95          1.07         3.10 o
  -2   8   8         18.72         14.71         4.76 o
  -1   8   8          9.82          9.50         3.75 o
   0   8   8         18.77         14.32         3.05 o
   1   8   8         10.35         10.07         3.81 o
   2   8   8          7.92          5.03         2.75 o
   3   8   8          0.14          1.96         2.28 o
   4   8   8         22.36         20.56         2.88 o
   5   8   8         26.97         23.24         2.20 o
   6   8   8        272.25        311.07         8.77 o
   7   8   8        789.32        883.75        19.31 o
   8   8   8         11.78         11.05         1.95 o
   9   8   8         50.22         48.40         4.59 o
  10   8   8         46.76         44.79         5.52 o
  11   8   8          1.52          2.12         3.44 o
  -1   9   8         15.84         16.66         4.99 o
   0   9   8         58.77         43.04         7.56 o
   1   9   8          7.56          1.79         5.95 o
   2   9   8        393.74        448.18        36.51 o
   3   9   8          0.87          1.36         2.98 o
   4   9   8          5.46          5.01         3.39 o
   5   9   8          5.31          3.27         2.37 o
   6   9   8         40.09         38.69         2.97 o
   7   9   8         23.03         19.36         2.97 o
   8   9   8          2.80          0.91         1.94 o
   9   9   8          0.36         -2.09         2.09 o
  10   9   8         71.15         78.70         5.07 o
  11   9   8          4.33          4.17         3.33 o
   1  10   8        220.21        276.56        14.97 o
   2  10   8         19.63         12.81         5.38 o
   3  10   8         23.81         17.18         3.76 o
   4  10   8          0.61         -0.56         2.95 o
   5  10   8         97.35        100.36         6.61 o
   6  10   8          6.03          3.49         3.06 o
   7  10   8         22.64         19.59         3.38 o
   8  10   8          0.24         -1.44         2.62 o
   9  10   8         54.95         50.98         4.26 o
  10  10   8         11.67         14.04         3.55 o
   3  11   8          6.12          2.25         4.62 o
   4  11   8          6.25          9.08         4.04 o
   5  11   8         22.77         20.40         4.28 o
   6  11   8          2.23          5.80         4.10 o
   7  11   8          8.83          4.41         3.86 o
   8  11   8         21.13         15.12         4.21 o
  -3 -10   9         25.00         20.03         3.49 o
  -2 -10   9        133.39        143.72         8.78 o
  -1 -10   9         43.49         40.73         5.31 o
   0 -10   9         24.76         22.68         4.73 o
   1 -10   9         35.18         37.69         4.95 o
   2 -10   9        110.02        110.84         7.65 o
  -5  -9   9         60.02         61.79         4.02 o
  -4  -9   9         11.02         10.77         2.81 o
  -3  -9   9          4.98          7.13         3.12 o
  -2  -9   9        168.45        165.26        15.48 o
  -1  -9   9         21.27         15.30         3.37 o
   0  -9   9         40.63         47.12         4.59 o
   1  -9   9          9.38          8.28         3.33 o
   2  -9   9          5.47          3.69         3.17 o
   3  -9   9         32.59         31.08         3.69 o
   4  -9   9          6.48          4.19         3.21 o
  -6  -8   9         99.99        113.02         5.49 o
  -5  -8   9         56.49         59.24         4.21 o
  -4  -8   9          4.77          0.27         2.66 o
  -3  -8   9          0.19          0.68         2.40 o
  -2  -8   9          0.01         -0.60         3.08 o
  -1  -8   9        149.99        142.31         7.19 o
   0  -8   9        179.51        183.73        10.41 o
   1  -8   9          0.08          0.99         1.95 o
   2  -8   9          0.52         -2.65         2.65 o
   3  -8   9          2.79          3.00         2.29 o
   4  -8   9         70.07         60.64         4.00 o
   5  -8   9        117.78        129.70         6.87 o
   6  -8   9         78.03         82.81        12.74 o
  -6  -7   9        114.73        138.42         6.06 o
  -5  -7   9         15.42         18.03         2.51 o
  -4  -7   9          2.98          5.11         2.22 o
  -3  -7   9         95.17         85.85         4.00 o
  -2  -7   9         23.56         16.45         2.42 o
  -1  -7   9          3.30          2.78         1.81 o
   0  -7   9          0.01          0.45         1.83 o
   1  -7   9         83.52         82.15         5.53 o
   2  -7   9         48.80         46.97         3.03 o
   3  -7   9         33.04         29.21         3.02 o
   4  -7   9        274.13        296.54         9.56 o
   5  -7   9        209.28        231.25        10.00 o
   6  -7   9        173.06        192.50         9.98 o
   7  -7   9        387.23        448.38        23.11 o
  -7  -6   9         10.88          5.24         3.53 o
  -6  -6   9          3.36          3.81         2.34 o
  -5  -6   9         31.83         34.60         2.69 o
  -4  -6   9         56.23         60.80         3.03 o
  -3  -6   9          0.06         -0.83         1.76 o
  -2  -6   9         11.15          8.78         1.69 o
  -1  -6   9         10.40         11.43         1.74 o
   0  -6   9         12.07          8.52         1.85 o
   1  -6   9        791.94        828.16        20.61 o
   2  -6   9        195.14        197.09         6.41 o
   3  -6   9         81.14         68.83         3.82 o
   4  -6   9         20.08         16.54         2.59 o
   5  -6   9        103.21        101.19         5.19 o
   6  -6   9         56.92         66.12         4.75 o
   7  -6   9          2.77         -0.53         2.35 o
   8  -6   9         12.09          9.23         5.53 o
  -7  -5   9         11.28          9.77         4.64 o
  -6  -5   9         14.19         18.17         2.41 o
  -5  -5   9         42.59         37.27         2.61 o
  -4  -5   9        173.75        180.62         5.31 o
  -3  -5   9         81.76         82.16         3.17 o
  -2  -5   9         57.88         56.62         2.33 o
  -1  -5   9         21.69         19.89         1.76 o
   0  -5   9          1.43          0.17         1.24 o
   1  -5   9        123.96        119.32         4.69 o
   2  -5   9          3.46          4.65         1.89 o
   3  -5   9         84.47         76.25         3.25 o
   4  -5   9         42.25         32.43         3.24 o
   5  -5   9          6.49          3.81         2.34 o
   6  -5   9          3.70          4.14         1.99 o
   7  -5   9         45.31         46.59         4.64 o
   8  -5   9         38.89         43.07         4.27 o
  -7  -4   9          2.35          3.55         3.88 o
  -6  -4   9        492.11        606.64        20.53 o
  -5  -4   9         73.86         74.07         3.33 o
  -4  -4   9         22.79         18.34         2.28 o
  -3  -4   9         76.06         77.19         3.69 o
  -2  -4   9        309.89        342.28         6.11 o
  -1  -4   9        538.06        557.63         9.18 o
   0  -4   9         89.84         85.62         3.08 o
   1  -4   9         16.39         18.32         2.16 o
   2  -4   9        220.37        240.22         5.35 o
   3  -4   9          6.86          7.66         2.02 o
   4  -4   9          1.40          0.28         2.05 o
   5  -4   9         40.22         40.37         3.28 o
   6  -4   9          0.48          1.44         2.61 o
   7  -4   9        103.98         98.77         5.70 o
   8  -4   9         53.48         54.78         4.23 o
   9  -4   9         23.68         20.76         7.76 o
  -7  -3   9        106.79        116.11         7.94 o
  -6  -3   9         35.47         29.22         3.77 o
  -5  -3   9         45.17         39.32         2.86 o
  -4  -3   9         55.32         57.86         4.06 o
  -3  -3   9         26.18         23.28         1.76 o
  -2  -3   9        828.28        892.17        16.10 o
  -1  -3   9        572.19        604.79        11.53 o
   0  -3   9          1.36          0.31         0.63 o
   1  -3   9          7.15          6.90         1.50 o
   2  -3   9          0.09          1.89         1.69 o
   3  -3   9        136.37        158.37         4.57 o
   4  -3   9         15.27         15.86         1.41 o
   5  -3   9         13.06          9.47         1.17 o
   6  -3   9        426.57        459.08        12.09 o
   7  -3   9         96.08         94.90         5.40 o
   8  -3   9          0.00          0.46         2.00 o
   9  -3   9         70.27         78.16         9.60 o
  10  -3   9         14.09          9.50         5.63 o
  -7  -2   9          0.43          2.83         4.83 o
  -6  -2   9        248.90        305.45        12.11 o
  -5  -2   9         31.89         31.71         2.54 o
  -4  -2   9        152.80        152.32         4.86 o
  -3  -2   9         78.26         74.44         2.70 o
  -2  -2   9         85.50         85.06         4.05 o
  -1  -2   9          4.00          4.58         0.99 o
   0  -2   9       1335.06       1394.21        22.81 o
   1  -2   9        859.82        896.92        14.44 o
   2  -2   9        201.19        199.56         4.64 o
   3  -2   9        516.01        531.87         8.38 o
   4  -2   9          8.91          8.00         0.78 o
   5  -2   9        425.62        441.21        11.04 o
   6  -2   9        142.96        150.94         5.03 o
   7  -2   9         97.86        104.17         3.89 o
   8  -2   9         29.13         21.51         2.46 o
   9  -2   9          0.66          1.25         1.81 o
  10  -2   9         20.98          7.96         5.64 o
  -7  -1   9         56.80         66.67        12.00 o
  -6  -1   9         11.75         11.12         3.51 o
  -5  -1   9         22.38         22.61         3.32 o
  -4  -1   9         64.82         64.80         3.14 o
  -3  -1   9        110.23        107.40         3.49 o
  -2  -1   9         48.14         49.31         1.89 o
  -1  -1   9          1.93          1.16         1.04 o
   0  -1   9        193.61        207.00         3.66 o
   1  -1   9        321.52        330.50         6.85 o
   2  -1   9        882.13        950.53        17.41 o
   3  -1   9         58.73         59.81         1.82 o
   4  -1   9         56.86         50.86         2.28 o
   5  -1   9        158.24        163.99         5.13 o
   6  -1   9         16.34         13.37         1.97 o
   7  -1   9         59.87         58.61         3.44 o
   8  -1   9         43.53         44.56         3.35 o
   9  -1   9         36.70         25.48         2.95 o
  10  -1   9          0.24          0.34         1.84 o
  11  -1   9         41.12         38.41         4.92 o
  -6   0   9          7.69          7.03         2.65 o
  -5   0   9        115.61        116.73         7.31 o
  -4   0   9          0.00         -1.19         1.97 o
  -3   0   9          6.72          1.61         1.54 o
  -2   0   9         25.04         26.26         1.77 o
  -1   0   9         22.12         17.82         1.30 o
   0   0   9        544.41        567.15         8.96 o
   1   0   9         75.81         77.49         2.29 o
   2   0   9       1137.54       1225.50        20.40 o
   3   0   9        138.07        129.30         3.11 o
   4   0   9         23.35         20.45         1.21 o
   5   0   9        131.30        128.15         3.82 o
   6   0   9         24.40         26.13         1.39 o
   7   0   9         61.85         53.68         5.17 o
   8   0   9         60.93         62.32         3.77 o
   9   0   9          5.78          1.04         1.99 o
  10   0   9         11.14          8.18         1.88 o
  11   0   9          4.71         -0.63         2.30 o
  -6   1   9         10.87          9.06         2.67 o
  -5   1   9          5.30         11.42         2.43 o
  -4   1   9         32.22         28.02         2.42 o
  -3   1   9         87.77         72.68         4.23 o
  -2   1   9        871.73        866.76        23.16 o
  -1   1   9          9.04          7.75         0.99 o
   0   1   9          4.80          6.94         0.82 o
   1   1   9        425.49        445.65         6.96 o
   2   1   9          4.50          1.98         0.78 o
   3   1   9         46.24         42.00         1.82 o
   4   1   9        185.09        185.33         4.57 o
   5   1   9         37.71         34.19         1.75 o
   6   1   9         79.53         76.25         2.42 o
   7   1   9          1.71          2.02         0.87 o
   8   1   9          0.16          0.47         1.89 o
   9   1   9         51.59         45.73         3.84 o
  10   1   9        621.67        692.58        17.12 o
  11   1   9         44.74         33.13         3.68 o
  -5   2   9         52.25         45.40         3.26 o
  -4   2   9          7.20          6.62         2.06 o
  -3   2   9         46.95         37.85         2.91 o
  -2   2   9         79.47         68.12         4.19 o
  -1   2   9         21.35         15.92         2.08 o
   0   2   9         27.24         29.71         1.20 o
   1   2   9          0.92         -0.54         0.67 o
   2   2   9        279.62        282.14         4.69 o
   3   2   9         24.57         26.46         1.73 o
   4   2   9         34.31         36.41         1.74 o
   5   2   9        451.05        478.54         9.55 o
   6   2   9         89.67         90.21         3.26 o
   7   2   9         66.39         67.72         3.21 o
   8   2   9         11.90         10.42         2.21 o
   9   2   9        232.12        270.00        10.23 o
  10   2   9         83.07         81.56         4.75 o
  11   2   9        552.31        648.93        19.23 o
  12   2   9         60.01         55.10         4.63 o
  -5   3   9         90.27         97.57         4.99 o
  -4   3   9        181.22        198.30         7.00 o
  -3   3   9         49.54         46.18         2.30 o
  -2   3   9         34.65         37.00         2.00 o
  -1   3   9         16.80          9.57         1.44 o
   0   3   9          0.37         -0.27         1.20 o
   1   3   9          2.96          4.24         0.60 o
   2   3   9         33.62         36.61         1.47 o
   3   3   9        151.77        151.81         3.15 o
   4   3   9        221.02        222.18         5.42 o
   5   3   9        465.82        488.10         9.07 o
   6   3   9         87.70         87.51         3.47 o
   7   3   9        166.99        178.44         5.44 o
   8   3   9         29.27         26.20         2.55 o
   9   3   9          6.81          7.88         2.53 o
  10   3   9          0.03          0.27         2.17 o
  11   3   9         47.37         47.66         4.33 o
  12   3   9          3.22          0.47         3.52 o
  -4   4   9         35.29         35.41         2.80 o
  -3   4   9          3.07          1.58         1.97 o
  -2   4   9         12.31          9.64         1.86 o
  -1   4   9         44.98         42.08         2.04 o
   0   4   9        207.47        208.29         5.91 o
   1   4   9          6.29          3.20         1.74 o
   2   4   9         63.54         70.27         3.04 o
   3   4   9        508.06        544.31         9.58 o
   4   4   9        296.70        298.97         5.44 o
   5   4   9          0.03          0.13         0.93 o
   6   4   9          2.65          0.01         1.20 o
   7   4   9        101.44         94.56         3.20 o
   8   4   9         38.62         36.91         2.32 o
   9   4   9         21.58         17.52         2.07 o
  10   4   9         20.81         20.77         3.45 o
  11   4   9         80.58         88.55         8.91 o
  12   4   9         10.99          7.68         6.22 o
  -4   5   9          0.00          2.95         2.59 o
  -3   5   9         41.25         35.85         2.65 o
  -2   5   9        387.64        457.37        10.22 o
  -1   5   9        436.54        491.94        11.47 o
   0   5   9        253.99        288.42         6.25 o
   1   5   9         18.37         21.63         1.44 o
   2   5   9        101.40        100.21         3.20 o
   3   5   9        417.96        474.89         9.64 o
   4   5   9         49.97         55.37         2.45 o
   5   5   9         36.88         37.60         2.53 o
   6   5   9         19.93         12.40         1.59 o
   7   5   9         55.54         55.47         2.45 o
   8   5   9          0.82         -0.36         1.30 o
   9   5   9         27.28         21.67         2.49 o
  10   5   9         62.35         65.20         3.68 o
  11   5   9         57.78         63.11         4.50 o
  12   5   9          3.59          0.31         4.87 o
  -3   6   9          3.61          7.34         5.14 o
  -2   6   9         60.94         63.94        10.53 o
  -1   6   9         29.89         18.25         3.08 o
   0   6   9         85.01         88.26         5.05 o
   1   6   9          0.34          1.69         2.36 o
   2   6   9         64.12         61.17         3.67 o
   3   6   9        160.69        159.34         5.43 o
   4   6   9         86.64         88.72         5.83 o
   5   6   9          0.46          1.59         1.29 o
   6   6   9         45.98         41.77         2.43 o
   7   6   9          3.88          2.30         1.48 o
   8   6   9          9.24          6.42         1.67 o
   9   6   9         11.99          8.34         1.70 o
  10   6   9        409.70        466.49        15.39 o
  11   6   9         43.28         39.96         3.48 o
  12   6   9         15.54         19.95         6.66 o
  -2   7   9          1.10          4.31         5.71 o
  -1   7   9          1.08         -1.69         2.90 o
   0   7   9         21.55         13.31         4.16 o
   1   7   9         17.63         12.09         3.31 o
   2   7   9          1.20          0.06         2.85 o
   3   7   9         67.24         62.88         4.75 o
   4   7   9        517.49        581.99        15.81 o
   5   7   9        553.98        636.89        15.50 o
   6   7   9         44.32         40.37         2.15 o
   7   7   9          2.48          1.08         1.51 o
   8   7   9         53.74         45.67         3.55 o
   9   7   9         57.10         57.33         3.04 o
  10   7   9          0.54          2.23         2.11 o
  11   7   9          6.34          5.63         2.95 o
  -1   8   9          9.74         10.00         6.26 o
   0   8   9          0.33         -2.88         2.88 o
   1   8   9          9.99          5.53         3.11 o
   2   8   9          3.08          0.20         3.11 o
   3   8   9          0.96          0.49         2.42 o
   4   8   9         30.77         28.98         3.84 o
   5   8   9         88.58         91.69         5.74 o
   6   8   9        153.82        155.16         7.42 o
   7   8   9          3.71          5.35         1.85 o
   8   8   9          0.88          0.22         2.02 o
   9   8   9          6.27          7.20         2.81 o
  10   8   9          1.10          0.79         2.14 o
  11   8   9         10.85         11.52         3.23 o
   1   9   9          9.31          8.07         4.28 o
   2   9   9         11.45          7.64         4.06 o
   3   9   9          3.59         -1.68         4.06 o
   4   9   9          0.56         -2.13         3.08 o
   5   9   9         77.27         76.76         5.89 o
   6   9   9         39.52         42.56         4.63 o
   7   9   9         13.01         13.17         3.57 o
   8   9   9          0.40          1.24         2.19 o
   9   9   9         10.14          6.54         2.65 o
  10   9   9         14.36         13.61         3.52 o
   3  10   9          3.44          2.50         5.96 o
   4  10   9          0.35         -1.02         3.76 o
   5  10   9          2.92          2.34         3.56 o
   6  10   9         38.49         35.15         4.85 o
   7  10   9          0.57          1.27         3.67 o
   8  10   9         63.76         55.27         5.58 o
   9  10   9        117.46        116.26         6.24 o
  -3  -9  10        111.95        105.25         5.44 o
  -2  -9  10          7.28          8.16         2.75 o
  -1  -9  10          0.03         -0.37         3.52 o
   0  -9  10          2.64          1.11         2.94 o
   1  -9  10          0.35          2.58         3.17 o
   2  -9  10          0.51          2.61         3.52 o
   3  -9  10          0.16         -0.63         4.30 o
  -4  -8  10          9.35          8.92         2.67 o
  -3  -8  10         19.45         13.39         2.94 o
  -2  -8  10          0.36          0.97         2.43 o
  -1  -8  10         20.31         17.33         4.42 o
   0  -8  10         87.88         89.17         6.68 o
   1  -8  10         55.56         48.41         6.19 o
   2  -8  10          2.07          0.52         2.46 o
   3  -8  10         10.96          7.50         2.59 o
   4  -8  10          2.94          2.81         3.54 o
   5  -8  10        113.88        104.13         5.87 o
  -5  -7  10          9.85          5.47         2.30 o
  -4  -7  10          0.01         -0.74         2.09 o
  -3  -7  10          5.11          4.79         2.13 o
  -2  -7  10         25.17         18.59         2.63 o
  -1  -7  10         15.68         19.25         3.15 o
   0  -7  10          2.31          3.07         2.43 o
   1  -7  10          1.40          2.29         2.22 o
   2  -7  10         95.30         83.65         4.12 o
   3  -7  10        110.45        109.03         4.77 o
   4  -7  10          4.33          1.05         2.29 o
   5  -7  10        148.52        162.53         7.17 o
   6  -7  10        373.32        437.74        15.87 o
  -5  -6  10          7.06          4.44         2.26 o
  -4  -6  10          8.46         10.68         2.42 o
  -3  -6  10          1.67          1.13         1.93 o
  -2  -6  10        138.78        148.41         4.43 o
  -1  -6  10          2.60          0.44         1.56 o
   0  -6  10         12.26         11.60         2.30 o
   1  -6  10        140.10        139.94         5.03 o
   2  -6  10          7.87          6.70         2.05 o
   3  -6  10        108.70        112.52         4.82 o
   4  -6  10         51.03         48.21         5.58 o
   5  -6  10          0.19          5.64         3.40 o
   6  -6  10          2.96          5.23         4.37 o
   7  -6  10         12.96         10.36         4.30 o
  -6  -5  10          3.82          4.05         4.25 o
  -5  -5  10         53.46         48.64         3.36 o
  -4  -5  10          0.72          1.25         1.75 o
  -3  -5  10         74.90         73.39         3.40 o
  -2  -5  10        218.83        228.81         5.50 o
  -1  -5  10        125.99        127.46         3.56 o
   0  -5  10        133.04        140.35         5.94 o
   1  -5  10          1.34          1.33         1.46 o
   2  -5  10        119.49        115.04         4.61 o
   3  -5  10         15.85         17.68         2.39 o
   4  -5  10         85.99         83.64         5.35 o
   5  -5  10          2.75          1.13         2.50 o
   6  -5  10          3.26          4.36         3.25 o
   7  -5  10          2.79          4.85         3.38 o
   8  -5  10         10.96          8.70         3.29 o
  -6  -4  10        127.48        122.22         8.13 o
  -5  -4  10          3.58          0.71         2.20 o
  -4  -4  10         24.75         25.95         2.60 o
  -3  -4  10         63.99         64.38         3.90 o
  -2  -4  10          0.10          2.16         1.63 o
  -1  -4  10          3.81          2.63         1.25 o
   0  -4  10          0.95         -1.01         1.32 o
   1  -4  10          0.06          0.93         1.45 o
   2  -4  10        145.70        147.76         4.34 o
   3  -4  10          0.06          0.93         1.79 o
   4  -4  10         44.00         41.39         4.48 o
   5  -4  10        194.78        209.25         7.99 o
   6  -4  10         16.05         11.91         2.92 o
   7  -4  10          0.58         -2.44         2.44 o
   8  -4  10          1.00          1.35         3.11 o
   9  -4  10          0.13         -3.62         6.28 o
  -6  -3  10         27.80         20.53         4.35 o
  -5  -3  10          6.75          1.34         2.13 o
  -4  -3  10         29.08         22.73         2.34 o
  -3  -3  10        106.94        101.80         3.45 o
  -2  -3  10          4.63          3.49         1.55 o
  -1  -3  10         40.84         38.77         2.00 o
   0  -3  10          4.99          2.86         1.21 o
   1  -3  10         29.52         28.19         1.99 o
   2  -3  10        185.83        175.49         4.45 o
   3  -3  10         50.47         48.35         2.50 o
   4  -3  10          5.05          3.49         1.35 o
   5  -3  10         92.12         87.32         5.32 o
   6  -3  10        117.68        127.25         6.46 o
   7  -3  10         14.58         14.84         3.14 o
   8  -3  10         49.72         46.56         4.22 o
   9  -3  10        258.52        303.21        14.48 o
  -6  -2  10          0.01         -3.26         3.26 o
  -5  -2  10        164.63        166.97         8.21 o
  -4  -2  10        230.56        245.54         8.48 o
  -3  -2  10          0.62          0.06         1.67 o
  -2  -2  10          1.15          1.04         1.53 o
  -1  -2  10         64.28         62.87         2.58 o
   0  -2  10        257.68        263.39         5.52 o
   1  -2  10       1439.57       1587.52        29.85 o
   2  -2  10          0.39         -0.38         1.28 o
   3  -2  10        349.54        361.93         9.71 o
   4  -2  10         47.86         47.60         2.61 o
   5  -2  10         15.05         14.46         2.38 o
   6  -2  10         59.21         62.41         3.71 o
   7  -2  10         69.36         68.52         4.67 o
   8  -2  10        135.63        151.45         7.13 o
   9  -2  10          0.63          2.03         3.62 o
  10  -2  10         17.19         16.02         6.75 o
  -6  -1  10        133.12        159.65        13.11 o
  -5  -1  10        152.81        168.48         8.43 o
  -4  -1  10        104.99        117.45         4.86 o
  -3  -1  10          9.02          5.43         1.81 o
  -2  -1  10          0.83          0.56         1.79 o
  -1  -1  10          9.23          7.94         1.36 o
   0  -1  10          8.26          6.84         1.13 o
   1  -1  10        189.71        209.93         4.17 o
   2  -1  10        210.75        220.77         6.45 o
   3  -1  10        811.50        836.19        16.01 o
   4  -1  10          2.11          3.43         1.04 o
   5  -1  10         86.64         84.14         3.11 o
   6  -1  10          0.00         -1.28         1.28 o
   7  -1  10          0.01         -1.49         1.49 o
   8  -1  10         19.39         14.05         2.54 o
   9  -1  10         24.37         21.94         2.89 o
  10  -1  10          4.64          9.37         3.36 o
  -5   0  10          7.31          8.37         3.26 o
  -4   0  10         88.64         85.85         4.95 o
  -3   0  10         27.23         27.77         2.76 o
  -2   0  10        203.72        214.20         6.14 o
  -1   0  10        189.37        193.58         5.41 o
   0   0  10         45.45         50.39         2.42 o
   1   0  10         25.46         23.86         1.87 o
   2   0  10         69.63         62.70         2.61 o
   3   0  10         43.94         39.82         2.02 o
   4   0  10         10.29          7.66         1.26 o
   5   0  10        129.67        127.58         4.20 o
   6   0  10         43.56         41.38         2.49 o
   7   0  10         13.51         10.03         2.00 o
   8   0  10        103.09        115.01         5.28 o
   9   0  10         86.55         82.26         5.00 o
  10   0  10          5.48          3.54         2.97 o
  11   0  10         89.85         87.16        11.44 o
  -5   1  10        104.20        101.72         4.79 o
  -4   1  10         75.55         82.18         5.96 o
  -3   1  10          7.38          6.96         1.85 o
  -2   1  10          0.77          1.14         1.75 o
  -1   1  10         17.38         12.66         2.33 o
   0   1  10         30.82         27.22         1.57 o
   1   1  10          9.18          6.55         1.47 o
   2   1  10         96.47         95.52         2.53 o
   3   1  10         44.56         43.65         3.24 o
   4   1  10          6.66          5.60         1.11 o
   5   1  10        419.61        448.40        11.45 o
   6   1  10        108.39        102.66         3.60 o
   7   1  10         18.44         14.36         2.51 o
   8   1  10         53.44         51.62         3.77 o
   9   1  10         81.77         75.16         4.69 o
  10   1  10        106.95        107.17         7.24 o
  11   1  10         30.50         25.24         3.39 o
  -4   2  10          5.54          1.35         2.30 o
  -3   2  10          0.60         -1.18         2.00 o
  -2   2  10          0.03         -0.82         1.84 o
  -1   2  10        155.12        155.76         5.09 o
   0   2  10         11.64          6.40         1.54 o
   1   2  10         13.76         12.19         1.53 o
   2   2  10         74.16         78.63         2.30 o
   3   2  10         16.76         13.22         1.32 o
   4   2  10          1.95         -0.11         1.00 o
   5   2  10         14.95          9.37         1.52 o
   6   2  10        246.50        263.65         5.95 o
   7   2  10        100.64         97.99         3.86 o
   8   2  10         42.23         37.60         3.53 o
   9   2  10         91.39         93.53         4.28 o
  10   2  10        302.17        341.92        14.49 o
  11   2  10         87.27         83.97         6.06 o
  -4   3  10          2.35          0.62         2.17 o
  -3   3  10          2.36          0.30         1.90 o
  -2   3  10          7.40          6.95         1.65 o
  -1   3  10          0.92          1.03         1.52 o
   0   3  10         31.46         18.72         1.91 o
   1   3  10         20.17         14.58         1.53 o
   2   3  10          6.96          5.44         1.25 o
   3   3  10          1.63         -0.60         1.11 o
   4   3  10          0.14          1.65         1.04 o
   5   3  10         46.38         39.14         2.64 o
   6   3  10        169.40        183.76         5.32 o
   7   3  10         23.32         21.88         2.61 o
   8   3  10          4.05          3.87         1.90 o
   9   3  10         29.40         22.38         2.77 o
  10   3  10         32.42         33.37         3.66 o
  11   3  10          0.90          1.85         2.86 o
  -3   4  10        108.87        116.73         4.63 o
  -2   4  10         48.75         50.66         4.32 o
  -1   4  10        200.11        216.53         5.79 o
   0   4  10         16.39         17.93         1.94 o
   1   4  10          2.73          2.40         1.20 o
   2   4  10          0.76          0.96         1.38 o
   3   4  10          1.37          0.58         1.15 o
   4   4  10         44.81         38.57         1.68 o
   5   4  10          1.75          1.43         1.02 o
   6   4  10        101.44        106.69         3.97 o
   7   4  10         18.24         18.72         2.04 o
   8   4  10         31.05         33.85         2.37 o
   9   4  10         33.75         33.45         3.22 o
  10   4  10         12.49         13.95         3.18 o
  11   4  10          2.82          1.44         2.97 o
  -3   5  10         53.27         55.42         9.07 o
  -2   5  10          9.92          4.97         7.44 o
  -1   5  10         57.48         59.97         4.47 o
   0   5  10        150.67        158.00         5.52 o
   1   5  10        142.23        136.17         8.40 o
   2   5  10         67.06         64.01         3.89 o
   3   5  10          0.48          2.61         2.11 o
   4   5  10          5.45          5.76         1.81 o
   5   5  10        418.75        465.69        10.64 o
   6   5  10         58.92         61.06         2.87 o
   7   5  10         81.08         84.95         4.41 o
   8   5  10          0.73         -0.22         2.04 o
   9   5  10          5.54          7.44         2.27 o
  10   5  10          2.48          3.95         2.68 o
  11   5  10         29.22         27.01         4.72 o
  -2   6  10         47.36         52.29        11.39 o
  -1   6  10         18.51         10.41         3.32 o
   0   6  10          3.98          1.95         2.86 o
   1   6  10         37.95         31.51         3.84 o
   2   6  10         43.78         44.69         4.33 o
   3   6  10         28.11         22.38         2.74 o
   4   6  10        501.40        551.75        15.62 o
   5   6  10        777.42        853.45        19.99 o
   6   6  10        771.24        840.76        18.64 o
   7   6  10         21.19         17.15         1.95 o
   8   6  10          0.06         -0.91         2.01 o
   9   6  10         21.73         20.50         3.28 o
  10   6  10         34.92         34.72         3.98 o
  11   6  10         13.05          6.75         3.64 o
  -1   7  10        443.29        514.77        31.26 o
   0   7  10          3.60          3.56         3.59 o
   1   7  10         26.69         25.96         3.90 o
   2   7  10         77.61         73.93         5.27 o
   3   7  10         11.14          8.73         2.49 o
   4   7  10        257.65        269.75         9.16 o
   5   7  10         61.99         54.07         3.45 o
   6   7  10        173.77        189.03         5.71 o
   7   7  10         25.68         25.84         2.46 o
   8   7  10         36.70         37.34         2.75 o
   9   7  10          3.86          5.07         2.49 o
  10   7  10         46.43         40.44         4.62 o
   1   8  10          0.06          0.87         3.29 o
   2   8  10         54.22         48.91         4.88 o
   3   8  10          6.76          2.47         3.12 o
   4   8  10          9.53          3.86         2.89 o
   5   8  10         21.52         21.10         3.18 o
   6   8  10         10.82         11.13         3.21 o
   7   8  10        757.38        883.77        25.09 o
   8   8  10         10.55          9.58         2.64 o
   9   8  10          5.64          3.48         2.69 o
  10   8  10          2.11          2.13         2.69 o
   2   9  10          4.65         -1.03         3.65 o
   3   9  10        113.41        114.62         8.02 o
   4   9  10          2.60          5.12         3.55 o
   5   9  10        131.79        146.28         7.57 o
   6   9  10         13.79          9.78         3.03 o
   7   9  10         30.92         34.25         4.04 o
   8   9  10          1.86          2.98         3.21 o
   9   9  10         10.49          4.94         2.79 o
  -2  -8  11        181.67        205.21         8.78 o
  -1  -8  11          8.30          5.54         4.01 o
   0  -8  11         68.80         69.56         6.16 o
   1  -8  11         34.91         25.24         4.41 o
   2  -8  11        162.69        185.92         9.74 o
   3  -8  11          3.48          7.51         3.71 o
  -3  -7  11         37.76         41.68         3.50 o
  -2  -7  11         18.67         22.03         3.54 o
  -1  -7  11          6.96          5.42         2.82 o
   0  -7  11          6.57          6.86         3.15 o
   1  -7  11          9.12          3.16         2.36 o
   2  -7  11        153.49        150.69         6.68 o
   3  -7  11         14.60         10.93         2.92 o
   4  -7  11          1.43          0.33         2.94 o
   5  -7  11        115.24        116.16         6.42 o
  -4  -6  11        124.10        160.08         9.50 o
  -3  -6  11         83.05         94.21         4.25 o
  -2  -6  11         15.49          8.27         2.32 o
  -1  -6  11         12.04          9.78         1.88 o
   0  -6  11          1.15          0.09         1.73 o
   1  -6  11         18.51         19.95         3.06 o
   2  -6  11         52.99         51.03         3.77 o
   3  -6  11         39.54         42.82         3.51 o
   4  -6  11        104.39        101.82         5.43 o
   5  -6  11          6.83          7.99         3.03 o
   6  -6  11          1.68          2.12         3.73 o
  -4  -5  11         15.46         16.39         2.79 o
  -3  -5  11         12.09         11.47         2.28 o
  -2  -5  11         22.97         20.57         2.46 o
  -1  -5  11        231.85        253.73         6.22 o
   0  -5  11          2.47         -0.21         1.57 o
   1  -5  11         43.91         41.09         3.85 o
   2  -5  11         49.76         42.45         3.50 o
   3  -5  11          0.29         -1.80         1.96 o
   4  -5  11          5.37          3.56         2.25 o
   5  -5  11         79.39         77.79         6.20 o
   6  -5  11          0.30         -1.28         3.11 o
   7  -5  11         72.58         80.30         6.16 o
  -4  -4  11          0.93          3.49         2.65 o
  -3  -4  11         26.82         26.98         3.95 o
  -2  -4  11         42.95         36.50         3.23 o
  -1  -4  11          0.00         -0.71         1.48 o
   0  -4  11          0.29          3.00         1.62 o
   1  -4  11        101.54        109.19         4.04 o
   2  -4  11          4.32          3.33         1.53 o
   3  -4  11          1.85          3.62         1.83 o
   4  -4  11         98.54        100.25         5.72 o
   5  -4  11         62.25         55.24         4.78 o
   6  -4  11         78.29         95.50         6.14 o
   7  -4  11          1.39          1.66         3.24 o
   8  -4  11         34.80         39.15         4.46 o
  -5  -3  11        128.82        136.86         8.72 o
  -4  -3  11          4.54          2.87         2.41 o
  -3  -3  11         14.48         11.08         2.21 o
  -2  -3  11         80.30         81.65         4.75 o
  -1  -3  11         29.31         29.73         1.91 o
   0  -3  11        298.16        323.81         7.44 o
   1  -3  11        885.87       1010.03        21.71 o
   2  -3  11        110.11        110.57         3.71 o
   3  -3  11        123.03        128.98         4.83 o
   4  -3  11          0.16         -0.69         2.34 o
   5  -3  11          1.29          3.65         2.89 o
   6  -3  11         36.15         26.82         3.42 o
   7  -3  11          0.17          0.78         3.19 o
   8  -3  11         48.08         41.01         5.49 o
   9  -3  11          9.68          8.85         3.86 o
  -4  -2  11        143.71        170.37         7.68 o
  -3  -2  11         17.33         14.72         3.04 o
  -2  -2  11          1.35          2.17         1.72 o
  -1  -2  11          0.00         -1.44         1.45 o
   0  -2  11         32.93         26.87         1.87 o
   1  -2  11         10.43          6.57         1.64 o
   2  -2  11        212.90        226.50         8.34 o
   3  -2  11          3.18         -1.19         1.71 o
   4  -2  11         60.16         69.47         3.45 o
   5  -2  11         74.05         74.33         4.75 o
   6  -2  11         21.09         15.11         2.74 o
   7  -2  11         73.89         70.10         5.22 o
   8  -2  11         77.36         61.54         4.95 o
   9  -2  11          7.93          9.35         3.44 o
  -4  -1  11          1.33          0.87         2.98 o
  -3  -1  11        120.69        130.11         5.39 o
  -2  -1  11         20.05         16.74         2.38 o
  -1  -1  11         16.99         15.11         2.38 o
   0  -1  11         24.90         21.11         1.61 o
   1  -1  11          0.36         -0.09         1.14 o
   2  -1  11        620.54        637.68        14.86 o
   3  -1  11         87.26         80.37         4.25 o
   4  -1  11          0.72          1.22         1.56 o
   5  -1  11          3.35          2.57         2.49 o
   6  -1  11          3.95          2.58         2.52 o
   7  -1  11         91.82        101.79         5.65 o
   8  -1  11         24.84         22.36         3.48 o
   9  -1  11         16.13         12.16         3.31 o
  10  -1  11          5.20          6.21         3.88 o
  -4   0  11          0.48         -1.92         2.71 o
  -3   0  11          5.37          4.94         2.23 o
  -2   0  11         47.92         40.65         3.03 o
  -1   0  11         62.48         60.89         3.07 o
   0   0  11          5.03          4.74         1.82 o
   1   0  11          0.13         -1.01         1.01 o
   2   0  11        192.48        198.62         5.87 o
   3   0  11         28.49         23.49         1.76 o
   4   0  11          2.14         -0.23         1.39 o
   5   0  11          2.14          4.03         1.15 o
   6   0  11          1.50          0.73         1.68 o
   7   0  11          2.53         -1.35         2.00 o
   8   0  11         20.41         19.25         4.45 o
   9   0  11          1.26         -0.82         7.75 o
  10   0  11         90.01         91.34         6.46 o
  -4   1  11         80.89         89.19         6.74 o
  -3   1  11         90.12        106.88         6.20 o
  -2   1  11          3.00          3.60         2.23 o
  -1   1  11          1.60          1.23         2.09 o
   0   1  11         61.76         52.05         2.51 o
   1   1  11         67.29         64.82         3.19 o
   2   1  11        159.59        156.62         4.07 o
   3   1  11          0.10         -0.64         1.09 o
   4   1  11         43.02         40.48         2.31 o
   5   1  11         40.36         40.04         2.19 o
   6   1  11          8.45          6.31         1.76 o
   7   1  11         22.45         24.15         2.38 o
   8   1  11         13.76          9.93         2.18 o
   9   1  11         53.84         54.72         3.94 o
  10   1  11         76.10         88.51         4.87 o
  -3   2  11         16.47          9.49         2.80 o
  -2   2  11          8.91          4.75         2.92 o
  -1   2  11        134.79        113.07         4.70 o
   0   2  11        142.14        136.64         4.44 o
   1   2  11        163.40        158.50         5.15 o
   2   2  11         12.74         12.97         1.78 o
   3   2  11          7.21          5.86         1.39 o
   4   2  11          7.45          9.24         1.44 o
   5   2  11          1.89          2.48         1.29 o
   6   2  11         23.88         18.79         1.84 o
   7   2  11        140.57        134.66         5.31 o
   8   2  11         28.21         21.32         2.86 o
   9   2  11          1.36          0.45         2.13 o
  10   2  11          3.99          4.37         2.81 o
  11   2  11         77.45         75.73         5.87 o
  -3   3  11          0.69          4.42         2.64 o
  -2   3  11         12.68          9.86         2.00 o
  -1   3  11         23.97         23.90         3.25 o
   0   3  11         39.72         36.20         2.61 o
   1   3  11          4.44          3.71         1.51 o
   2   3  11        213.40        241.67         7.90 o
   3   3  11        181.51        195.34         5.01 o
   4   3  11         22.20         16.63         1.98 o
   5   3  11        115.12        123.60         4.96 o
   6   3  11         32.53         26.22         2.01 o
   7   3  11         17.05         15.69         2.55 o
   8   3  11         86.39         90.27         4.70 o
   9   3  11         26.39         18.03         2.85 o
  10   3  11         53.99         45.15         3.90 o
  11   3  11          0.01          1.18         2.97 o
  -2   4  11        291.76        348.05        27.21 o
  -1   4  11          5.15          5.21         2.12 o
   0   4  11         16.53         15.29         1.81 o
   1   4  11          6.87          3.96         2.01 o
   2   4  11          1.19          1.49         1.56 o
   3   4  11        116.51        114.60         4.30 o
   4   4  11         64.26         59.03         3.70 o
   5   4  11        100.48        101.72         4.09 o
   6   4  11         80.73         80.11         3.72 o
   7   4  11          4.11          1.14         1.80 o
   8   4  11          6.41          4.50         2.54 o
   9   4  11         15.97         14.91         2.68 o
  10   4  11         21.31         13.41         4.68 o
  11   4  11          8.10          5.88         3.69 o
  -1   5  11        176.36        205.63        13.27 o
   0   5  11         34.53         22.89         4.08 o
   1   5  11          0.10          1.06         3.27 o
   2   5  11          0.10          0.79         2.88 o
   3   5  11          5.18          2.50         2.01 o
   4   5  11          0.97          2.00         1.85 o
   5   5  11          4.74          1.75         1.95 o
   6   5  11          9.78          7.19         2.20 o
   7   5  11         42.98         42.66         5.14 o
   8   5  11        138.18        144.90         6.07 o
   9   5  11         39.45         34.52         3.81 o
  10   5  11          0.51          1.49         2.86 o
   0   6  11         98.20        108.51         6.79 o
   1   6  11         52.20         46.87         5.26 o
   2   6  11        114.59        114.61         8.08 o
   3   6  11         25.79         17.22         3.30 o
   4   6  11          8.21          6.50         2.63 o
   5   6  11         35.15         30.70         2.82 o
   6   6  11          7.87          7.89         2.06 o
   7   6  11         10.11          9.35         2.34 o
   8   6  11          4.47          1.98         2.46 o
   9   6  11          0.46         -2.58         2.58 o
  10   6  11         21.92         31.97         5.99 o
   1   7  11          0.36          0.36         4.19 o
   2   7  11          4.65         12.57         4.44 o
   3   7  11         10.80          2.84         4.02 o
   4   7  11         36.01         32.83         3.63 o
   5   7  11          0.35         -1.06         2.75 o
   6   7  11         23.46         25.64         3.97 o
   7   7  11          0.07          1.09         2.62 o
   8   7  11        312.25        357.56        14.34 o
   9   7  11          0.79         -1.14         2.81 o
   3   8  11         61.08         54.43         5.41 o
   4   8  11         32.10         26.33         6.45 o
   5   8  11          3.74          0.57         2.99 o
   6   8  11         79.86         79.20         5.59 o
   7   8  11         15.75         12.48         2.78 o
   8   8  11          6.11          4.93         3.37 o
  -1  -7  12         14.78         16.95         3.31 o
   0  -7  12          2.54          0.15         3.50 o
   1  -7  12          4.47          9.69         3.44 o
   2  -7  12          7.36          6.55         3.80 o
   3  -7  12          6.10          2.09         2.99 o
  -2  -6  12         70.63         71.45         4.87 o
  -1  -6  12          3.87          3.22         2.82 o
   0  -6  12         10.53         10.04         2.35 o
   1  -6  12          0.87         -1.05         2.53 o
   2  -6  12        184.00        197.20        13.93 o
   3  -6  12         23.88         20.47         3.64 o
   4  -6  12        118.93        127.36         6.87 o
   5  -6  12         53.97         49.47         4.56 o
  -3  -5  12         46.65         43.06         4.32 o
  -2  -5  12         37.74         32.82         3.24 o
  -1  -5  12          0.15         -1.51         2.02 o
   0  -5  12          2.59          0.09         1.71 o
   1  -5  12          0.71          2.43         2.10 o
   2  -5  12         12.29          8.11         2.54 o
   3  -5  12         17.23         13.42         2.82 o
   4  -5  12         11.03          5.56         2.81 o
   5  -5  12         35.40         30.02         4.60 o
   6  -5  12          2.20          2.76         3.92 o
  -3  -4  12          7.33          7.06         2.98 o
  -2  -4  12        112.86        115.63         5.81 o
  -1  -4  12        129.70        144.67         6.02 o
   0  -4  12          8.61          7.02         1.81 o
   1  -4  12          2.50         -0.10         2.00 o
   2  -4  12         12.71         12.48         2.42 o
   3  -4  12         30.03         33.65         3.11 o
   4  -4  12         36.02         35.39         4.10 o
   5  -4  12         46.05         51.76         5.35 o
   6  -4  12         16.09         16.43         3.85 o
   7  -4  12         19.23         14.47         5.43 o
  -3  -3  12          0.97          0.13         2.41 o
  -2  -3  12         12.62          7.81         3.14 o
  -1  -3  12        146.01        177.65         5.97 o
   0  -3  12         15.95         12.52         2.45 o
   1  -3  12          7.11          5.35         2.17 o
   2  -3  12          0.09          0.07         1.66 o
   3  -3  12         69.96         79.92         4.20 o
   4  -3  12         51.26         48.59         4.28 o
   5  -3  12          0.10         -0.67         3.10 o
   6  -3  12        126.43        135.50         6.67 o
   7  -3  12         55.63         60.39         6.16 o
   8  -3  12          9.43         10.75         4.06 o
  -3  -2  12          4.24          3.22         2.49 o
  -2  -2  12         11.52          7.89         2.56 o
  -1  -2  12         57.57         59.27         3.37 o
   0  -2  12         21.27         19.67         2.20 o
   1  -2  12         56.33         45.03         2.30 o
   2  -2  12         21.60         20.61         4.82 o
   3  -2  12       1223.38       1431.61        31.51 o
   4  -2  12        272.71        282.13         9.87 o
   5  -2  12          0.36         -1.23         2.44 o
   6  -2  12          5.03         11.97         3.32 o
   7  -2  12         74.00         70.33         4.92 o
   8  -2  12          4.96          7.99         3.77 o
  -3  -1  12        174.98        203.61         7.51 o
  -2  -1  12         61.82         61.32         3.92 o
  -1  -1  12         61.19         71.12         4.30 o
   0  -1  12         15.30         15.92         2.45 o
   1  -1  12         58.21         68.27         3.57 o
   2  -1  12        147.07        155.96         4.53 o
   3  -1  12         95.52         83.84         4.78 o
   4  -1  12        489.37        554.42        19.35 o
   5  -1  12          1.13          0.22         3.16 o
   6  -1  12         17.84         18.78         3.12 o
   7  -1  12         42.35         46.51         4.09 o
   8  -1  12          0.41          0.65         3.07 o
   9  -1  12        126.02        156.27         8.69 o
  -3   0  12         31.94         41.05         4.77 o
  -2   0  12          2.39          3.76         2.50 o
  -1   0  12         68.88         65.94         3.46 o
   0   0  12          2.87          1.13         2.01 o
   1   0  12          2.28          1.09         1.79 o
   2   0  12         34.56         31.90         2.91 o
   3   0  12         68.99         58.01         4.24 o
   4   0  12          0.25         -1.22         1.90 o
   5   0  12        183.02        180.92        15.51 o
   6   0  12         45.86         36.05         4.94 o
   7   0  12         36.25         41.21         5.76 o
   8   0  12          2.48          1.85         3.77 o
   9   0  12          3.06          6.35         3.39 o
  -2   1  12        108.22        113.88         4.91 o
  -1   1  12         83.55         77.70         4.56 o
   0   1  12          0.23         -1.15         2.28 o
   1   1  12          1.86          0.86         1.81 o
   2   1  12          1.17         -0.09         2.02 o
   3   1  12         42.47         41.69         3.22 o
   4   1  12          8.35          9.86         2.62 o
   5   1  12         20.70         18.71         3.60 o
   6   1  12         29.61         28.96         5.20 o
   7   1  12         21.77         21.15         4.70 o
   8   1  12         40.21         30.61         4.90 o
   9   1  12          0.04          4.16         4.30 o
  10   1  12        381.14        450.63        25.74 o
  -2   2  12         20.16         18.41         3.34 o
  -1   2  12         77.75         77.35         5.94 o
   0   2  12         27.70         29.64         3.03 o
   1   2  12          1.40          0.52         1.79 o
   2   2  12          1.07          0.72         1.47 o
   3   2  12         41.64         33.61         4.31 o
   4   2  12          5.45          4.37         1.30 o
   5   2  12          1.43          0.38         1.45 o
   6   2  12         26.29         16.94         2.52 o
   7   2  12        125.40        118.19         5.45 o
   8   2  12         92.33         89.01         4.94 o
   9   2  12        269.99        294.70        12.92 o
  10   2  12         99.62        107.57        10.65 o
  -1   3  12         63.60         51.47         3.57 o
   0   3  12          5.77          1.45         2.10 o
   1   3  12         22.13         18.89         2.52 o
   2   3  12          0.96          3.21         1.88 o
   3   3  12         35.55         35.51         3.30 o
   4   3  12         70.49         68.62         3.53 o
   5   3  12         27.11         29.33         3.41 o
   6   3  12        125.16        121.43         5.08 o
   7   3  12         68.04         59.86         6.01 o
   8   3  12          8.44          6.19         2.89 o
   9   3  12          7.08         11.10         2.96 o
  10   3  12         52.20         60.06         4.74 o
  -1   4  12         15.68         17.30         9.08 o
   0   4  12         28.44         16.20         3.89 o
   1   4  12         28.93         28.41         6.02 o
   2   4  12         27.73         20.99         3.38 o
   3   4  12         34.97         39.76         3.74 o
   4   4  12         54.19         44.45         3.30 o
   5   4  12         33.38         26.41         2.68 o
   6   4  12          1.42          0.02         1.87 o
   7   4  12          2.02         -0.83         2.43 o
   8   4  12         34.15         22.85         3.45 o
   9   4  12          0.32         -2.54         2.55 o
  10   4  12          4.52          0.39         2.99 o
   0   5  12        143.66        147.31        10.59 o
   1   5  12         74.89         72.52         8.37 o
   2   5  12          0.02         -3.28         3.28 o
   3   5  12         28.29         22.73         4.57 o
   4   5  12          0.18         -1.02         1.91 o
   5   5  12        165.34        171.55         6.07 o
   6   5  12          4.28          6.46         2.37 o
   7   5  12          3.63          2.72         2.12 o
   8   5  12         17.88         14.28         3.29 o
   9   5  12         13.74         10.99         3.28 o
   2   6  12          0.67          1.07         3.39 o
   3   6  12         11.31          8.82         3.64 o
   4   6  12          9.87          6.86         2.99 o
   5   6  12          0.19          0.76         2.54 o
   6   6  12        408.76        440.74        14.04 o
   7   6  12        259.63        245.16         9.42 o
   8   6  12        177.79        176.32         8.35 o
   9   6  12         11.70          5.56         3.87 o
   3   7  12          0.10         -1.24         3.99 o
   4   7  12          4.37          3.47         4.18 o
   5   7  12          0.05          2.28         3.14 o
   6   7  12          5.64          2.20         2.91 o
   7   7  12       1095.60       1358.89        32.29 o
   8   7  12         53.04         46.01         5.30 o
   0  -5  13          0.92          1.15         2.45 o
   1  -5  13         20.83         10.27         4.17 o
   2  -5  13          6.53          4.96         2.77 o
   3  -5  13          2.08          4.52         3.59 o
   4  -5  13         58.03         63.64         5.48 o
  -1  -4  13          0.09          2.78         2.69 o
   0  -4  13         24.24         21.78         2.78 o
   1  -4  13        103.99        108.36         6.00 o
   2  -4  13         55.00         47.20         3.91 o
   3  -4  13         54.52         58.95         4.78 o
   4  -4  13          8.09          8.81         3.17 o
   5  -4  13         30.86         22.98         4.64 o
  -1  -3  13         75.41         77.82         4.77 o
   0  -3  13          1.57          2.48         2.45 o
   1  -3  13          9.22          6.45         2.01 o
   2  -3  13         41.21         41.63         3.77 o
   3  -3  13         26.72         29.57         3.97 o
   4  -3  13        241.00        259.51        10.88 o
   5  -3  13         44.73         38.11         5.06 o
   6  -3  13        197.03        203.09        11.17 o
  -1  -2  13         61.36         48.76         5.61 o
   0  -2  13          1.05          2.99         2.41 o
   1  -2  13          0.10         -1.67         2.10 o
   2  -2  13        192.91        199.31         5.77 o
   3  -2  13        283.36        292.84        13.40 o
   4  -2  13         23.50         23.37         4.21 o
   5  -2  13        164.90        170.28         8.30 o
   6  -2  13          0.93          8.27         3.51 o
   7  -2  13         48.95         51.08         6.20 o
  -1  -1  13          1.19          3.24         2.60 o
   0  -1  13         30.64         31.60         4.95 o
   1  -1  13         98.72        102.55         4.54 o
   2  -1  13        351.57        393.22        11.50 o
   3  -1  13         19.58         14.93         2.33 o
   4  -1  13         47.63         32.14         4.05 o
   5  -1  13          0.56          0.60         3.02 o
   6  -1  13         55.11         60.33         5.22 o
   7  -1  13          3.87          8.12         4.37 o
   8  -1  13         25.16         17.76         4.32 o
  -1   0  13          0.80          3.96         2.76 o
   0   0  13         60.16         56.96         3.57 o
   1   0  13         28.78         27.53         2.73 o
   2   0  13         15.39         18.05         2.70 o
   3   0  13         49.21         36.67         2.75 o
   4   0  13         92.71         92.18         6.91 o
   5   0  13          3.14          4.01         3.27 o
   6   0  13          3.34          3.96         3.33 o
   7   0  13         14.53         10.61         4.07 o
   8   0  13         10.97         17.19         7.41 o
  -1   1  13         98.93         95.91         5.85 o
   0   1  13          1.19         -1.16         2.44 o
   1   1  13          1.98          0.76         2.49 o
   2   1  13         25.01         25.59         2.50 o
   3   1  13          3.44          2.08         2.09 o
   4   1  13         40.16         42.47         3.57 o
   5   1  13          4.27          1.62         3.62 o
   6   1  13         72.64         63.82         6.93 o
   7   1  13          0.45          3.03         4.47 o
   8   1  13         42.36         53.00         7.48 o
   0   2  13         28.79         40.30         4.39 o
   1   2  13          6.67          3.91         2.61 o
   2   2  13        132.84        129.82         9.02 o
   3   2  13         39.43         24.80         6.68 o
   4   2  13         26.07         22.55         3.13 o
   5   2  13          0.08          3.28         4.77 o
   6   2  13          4.88          7.29         4.60 o
   7   2  13        110.52        108.19         9.29 o
   8   2  13         14.11          8.69         4.50 o
   1   3  13          9.16          1.63         3.35 o
   2   3  13          6.04          3.49         4.53 o
   3   3  13        144.03        145.96         7.91 o
   4   3  13         15.17          2.81         4.88 o
   5   3  13          6.05          8.30         3.17 o
   6   3  13         21.80         19.46         5.01 o
   7   3  13         84.40         85.20         6.94 o
   8   3  13          0.87          0.02         4.21 o
   2   4  13         13.21          8.37         3.99 o
   3   4  13         41.93         33.73         4.66 o
   4   4  13         28.37         28.52         3.62 o
   5   4  13          0.73         -2.35         2.35 o
   6   4  13          6.84          5.03         3.15 o
   7   4  13          9.96          4.17         2.98 o
   8   4  13          5.01          0.29         3.05 o
   3   5  13         10.14          7.09         3.64 o
   4   5  13         13.18          6.92         2.98 o
   5   5  13          0.21          3.31         2.65 o
   6   5  13         52.48         53.08         5.02 o
   7   5  13          5.66          3.99         3.52 o
   2  -2  14         15.08          9.14         3.05 o
   3  -2  14        131.41        120.67         5.54 o
   4  -2  14          1.85         -3.10         3.10 o
   5  -2  14         83.18         82.33        17.74 o
   2  -1  14          1.21         -0.30         2.24 o
   3  -1  14         84.23         68.44         6.06 o
   4  -1  14        114.94         91.80         7.38 o
   5  -1  14        185.56        184.17         9.90 o
   2   0  14         19.51         16.50         2.74 o
   3   0  14          2.67          1.01         3.71 o
   4   0  14          6.95          7.97         3.08 o
   5   0  14          6.44          3.43         4.67 o
   6   0  14          0.06          2.46         4.51 o
   2   1  14          0.05          2.49         3.54 o
   3   1  14          2.84          2.76         3.53 o
   4   1  14         14.37          8.26         4.61 o
   5   1  14          0.05         -4.09         4.09 o
   6   1  14          0.92          7.54         5.08 o
   3   2  14         24.06         19.39         4.54 o
   4   2  14          2.33         -1.35         4.20 o
   5   2  14          0.51         -3.30         4.46 o
   6   2  14          1.91         -0.08         4.26 o
   5   3  14          5.21          0.96         5.20 o
                                                
